# Supplementary material for: Clusters of deep intronic RbFox motifs embedded in large assembly of splicing regulators sequences regulate alternative splicing
Source: PLoS Genet. 2025 Sep 9;21(9):e1011855. doi: 10.1371/journal.pgen.1011855 (PMC12435732; doi:10.1371/journal.pgen.1011855)
Supplement: S1 Table — (XLSX) [file pgen.1011855.s009.xlsx]

## Sheet: Sheet1
Seq_id	Start	End	Num_of_sites	Type	Gene_id	Strand	Max num of motifs in 500 bp	Unique_type
chr12	3235909	3236368	6	['exon', 'exon', 'exon', 'exon', 'exon', 'exon']	['Rab10os']	+	6	['exon']
chr12	3238219	3238642	6	['exon', 'exon', 'exon', 'exon', 'exon', 'exon']	['Rab10os']	+	6	['exon']
chr12	3270519	3272136	10	['distal_intron', 'distal_intron', 'distal_intron']['distal_intron', 'distal_intron', 'distal_intron', 'distal_intron', 'distal_intron']['distal_intron', 'distal_intron']	['Rab10']	-	5	['distal_intron']
chr12	3280914	3281199	4	['distal_intron', 'distal_intron', 'distal_intron', 'distal_intron']	['Rab10']	-	4	['distal_intron']
chr12	3372883	3373279	5	['distal_intron', 'distal_intron', 'distal_intron', 'distal_intron', 'distal_intron']	['Kif3c']	+	5	['distal_intron']
chr12	3451309	3451995	5	['proximal_intron', 'proximal_intron', 'proximal_intron', 'exon']['exon']	['Asxl2']	+	4	['mixed']
chr12	3473403	3473976	5	['distal_intron', 'distal_intron', 'distal_intron', 'distal_intron']['distal_intron']	['Asxl2']	+	4	['distal_intron']
chr12	3658662	3659095	4	['distal_intron', 'distal_intron', 'distal_intron', 'distal_intron']	['Dtnb']	+	4	['distal_intron']
chr12	3686875	3687476	5	['proximal_intron', 'proximal_intron', 'proximal_intron', 'proximal_intron']['distal_intron']	['Dtnb']	+	4	['mixed']
chr12	3728926	3729385	4	['distal_intron', 'distal_intron', 'distal_intron', 'distal_intron']	['Dtnb']	+	4	['distal_intron']
chr12	3730430	3731181	5	['distal_intron', 'distal_intron', 'distal_intron', 'distal_intron']['distal_intron']	['Dtnb']	+	4	['distal_intron']
chr12	3840940	3841575	6	['distal_intron', 'distal_intron', 'distal_intron', 'distal_intron']['distal_intron', 'distal_intron']	['Dnmt3a']	+	4	['distal_intron']
chr12	3875586	3876017	4	['proximal_intron', 'proximal_intron', 'three_prime_UTR', 'three_prime_UTR']	['Dnmt3a']	+	4	['mixed']
chr12	3900153	3900610	7	['proximal_intron', 'proximal_intron', 'proximal_intron', 'proximal_intron', 'proximal_intron', 'proximal_intron', 'proximal_intron']	['Dnmt3a']	+	7	['proximal_intron']
chr12	3964506	3964632	4	['three_prime_UTR', 'three_prime_UTR', 'three_prime_UTR', 'three_prime_UTR']	['Efr3b']	-	4	['three_prime_UTR']
chr12	4015088	4015587	4	['distal_intron', 'distal_intron', 'distal_intron', 'distal_intron']	['Efr3b']	-	4	['distal_intron']
chr12	4033276	4033695	4	['distal_intron', 'distal_intron', 'distal_intron', 'distal_intron']	['Efr3b']	-	4	['distal_intron']
chr12	4093725	4094737	6	['distal_intron', 'distal_intron']['distal_intron', 'distal_intron', 'distal_intron', 'distal_intron']	['Dnajc27']	+	4	['distal_intron']
chr12	4148849	4149901	6	['distal_intron', 'distal_intron']['distal_intron', 'distal_intron', 'distal_intron', 'distal_intron']	['Adcy3']	+	4	['distal_intron']
chr12	4178841	4179366	5	['distal_intron', 'distal_intron', 'distal_intron', 'distal_intron']['distal_intron']	['Adcy3']	+	4	['distal_intron']
chr12	4183986	4185465	14	['distal_intron', 'distal_intron']['distal_intron', 'distal_intron', 'distal_intron', 'distal_intron', 'distal_intron']['distal_intron', 'distal_intron', 'distal_intron', 'distal_intron', 'distal_intron', 'distal_intron', 'distal_intron']	['Adcy3']	+	7	['distal_intron']
chr12	4234025	4234462	5	['five_prime_UTR', 'five_prime_UTR', 'five_prime_UTR', 'proximal_intron', 'proximal_intron']	['Cenpo' 'Ptrhd1']	-	5	['mixed']
chr12	4341006	4341331	4	['distal_intron', 'distal_intron', 'distal_intron', 'distal_intron']	['Ncoa1']	-	4	['distal_intron']
chr12	4368888	4369235	4	['distal_intron', 'distal_intron', 'distal_intron', 'distal_intron']	['Ncoa1']	-	4	['distal_intron']
chr12	4375044	4375389	4	['distal_intron', 'distal_intron', 'distal_intron', 'distal_intron']	['Ncoa1']	-	4	['distal_intron']
chr12	4379340	4379804	4	['distal_intron', 'distal_intron', 'distal_intron', 'distal_intron']	['Ncoa1']	-	4	['distal_intron']
chr12	4436948	4437913	22	['distal_intron', 'distal_intron', 'distal_intron', 'distal_intron', 'distal_intron', 'distal_intron', 'distal_intron', 'distal_intron', 'distal_intron', 'distal_intron', 'distal_intron']['distal_intron', 'distal_intron', 'distal_intron', 'distal_intron', 'distal_intron', 'distal_intron', 'distal_intron', 'distal_intron', 'distal_intron', 'distal_intron', 'distal_intron']	['Ncoa1']	-	11	['distal_intron']
chr12	4607331	4609215	10	['distal_intron', 'distal_intron', 'distal_intron']['distal_intron', 'distal_intron', 'distal_intron']['distal_intron', 'distal_intron', 'distal_intron', 'distal_intron']	['Itsn2']	+	4	['distal_intron']
chr12	4651127	4651601	4	['distal_intron', 'distal_intron', 'distal_intron', 'distal_intron']	['Itsn2']	+	4	['distal_intron']
chr12	4699161	4700271	8	['distal_intron', 'distal_intron', 'distal_intron', 'distal_intron']['distal_intron', 'proximal_intron', 'proximal_intron', 'proximal_intron']	['Itsn2']	+	4	['mixed']
chr12	5094451	5095254	6	['distal_intron', 'proximal_intron', 'proximal_intron', 'proximal_intron', 'proximal_intron']['proximal_intron']	['Klhl29']	-	5	['mixed']
chr12	5158185	5158474	4	['distal_intron', 'distal_intron', 'distal_intron', 'distal_intron']	['Klhl29']	-	4	['distal_intron']
chr12	5259396	5260289	5	['distal_intron', 'distal_intron', 'distal_intron', 'distal_intron']['distal_intron']	['Klhl29']	-	4	['distal_intron']
chr12	5309545	5309971	4	['distal_intron', 'distal_intron', 'distal_intron', 'distal_intron']	['Klhl29']	-	4	['distal_intron']
chr12	5310576	5311027	5	['distal_intron', 'distal_intron', 'distal_intron', 'distal_intron', 'distal_intron']	['Klhl29']	-	5	['distal_intron']
chr12	5314053	5314551	4	['distal_intron', 'distal_intron', 'distal_intron', 'distal_intron']	['Klhl29']	-	4	['distal_intron']
chr12	5318744	5319418	6	['distal_intron', 'distal_intron', 'distal_intron', 'distal_intron']['distal_intron', 'distal_intron']	['Klhl29']	-	4	['distal_intron']
chr12	5325859	5326370	5	['distal_intron', 'distal_intron', 'distal_intron', 'distal_intron']['distal_intron']	['Klhl29']	-	4	['distal_intron']
chr12	5340892	5341932	7	['distal_intron', 'distal_intron']['distal_intron', 'distal_intron', 'distal_intron', 'distal_intron']['distal_intron']	['Klhl29']	-	4	['distal_intron']
chr12	8002171	8002566	4	['exon', 'proximal_intron', 'proximal_intron', 'proximal_intron']	['Apob']	+	4	['mixed']
chr12	8280601	8280948	4	['distal_intron', 'distal_intron', 'distal_intron', 'distal_intron']	['Ldah']	+	4	['distal_intron']
chr12	8335534	8335782	4	['distal_intron', 'distal_intron', 'distal_intron', 'distal_intron']	['Hs1bp3']	+	4	['distal_intron']
chr12	9004515	9005137	12	['distal_intron', 'distal_intron', 'distal_intron', 'distal_intron', 'distal_intron', 'distal_intron', 'distal_intron']['distal_intron', 'distal_intron', 'distal_intron', 'distal_intron', 'distal_intron']	['Wdr35']	+	7	['distal_intron']
chr12	10389133	10389629	5	['distal_intron', 'distal_intron', 'distal_intron', 'distal_intron', 'distal_intron']	['Nt5c1b']	+	5	['distal_intron']
chr12	11090357	11090836	5	['three_prime_UTR', 'three_prime_UTR', 'three_prime_UTR', 'three_prime_UTR', 'three_prime_UTR']	['Kcns3']	-	5	['three_prime_UTR']
chr12	11131687	11133174	8	['distal_intron', 'distal_intron', 'distal_intron', 'distal_intron']['distal_intron', 'distal_intron', 'distal_intron']['distal_intron']	['Kcns3']	-	4	['distal_intron']
chr12	11327128	11328741	9	['distal_intron', 'distal_intron', 'distal_intron']['distal_intron', 'distal_intron', 'distal_intron', 'distal_intron']['distal_intron', 'distal_intron']	['Vsnl1']	-	4	['distal_intron']
chr12	11377224	11378191	8	['distal_intron', 'distal_intron', 'distal_intron', 'distal_intron', 'distal_intron']['distal_intron', 'distal_intron', 'distal_intron']	['Vsnl1']	-	5	['distal_intron']
chr12	12271841	12272295	4	['distal_intron', 'distal_intron', 'distal_intron', 'distal_intron']	['Fam49a']	+	4	['distal_intron']
chr12	12353214	12354102	6	['distal_intron', 'distal_intron']['distal_intron', 'distal_intron', 'distal_intron', 'distal_intron']	['Fam49a']	+	4	['distal_intron']
chr12	13393151	13393612	4	['proximal_intron', 'exon', 'proximal_intron', 'proximal_intron']	['Nbas']	+	4	['mixed']
chr12	13428273	13428388	4	['distal_intron', 'distal_intron', 'distal_intron', 'distal_intron']	['Nbas']	+	4	['distal_intron']
chr12	13440854	13441237	4	['distal_intron', 'distal_intron', 'distal_intron', 'proximal_intron']	['Nbas']	+	4	['mixed']
chr12	13475088	13475509	4	['distal_intron', 'distal_intron', 'distal_intron', 'distal_intron']	['Nbas']	+	4	['distal_intron']
chr12	15833320	15833764	5	['proximal_intron', 'distal_intron', 'distal_intron', 'distal_intron', 'distal_intron']	['Gm5432']	+	5	['mixed']
chr12	15847644	15848122	5	['distal_intron', 'distal_intron', 'distal_intron', 'distal_intron', 'distal_intron']	['Gm5432']	+	5	['distal_intron']
chr12	15850529	15850869	4	['distal_intron', 'distal_intron', 'distal_intron', 'distal_intron']	['Gm5432']	+	4	['distal_intron']
chr12	16540171	16540427	4	['distal_intron', 'distal_intron', 'distal_intron', 'distal_intron']	['Lpin1']	-	4	['distal_intron']
chr12	16702685	16703358	6	['proximal_intron', 'proximal_intron', 'distal_intron', 'distal_intron', 'distal_intron']['distal_intron']	['Greb1']	-	5	['mixed']
chr12	16720427	16721339	8	['distal_intron', 'proximal_intron', 'proximal_intron']['proximal_intron', 'proximal_intron', 'proximal_intron', 'proximal_intron', 'proximal_intron']	['Greb1']	-	5	['mixed']
chr12	16734305	16734988	5	['distal_intron', 'distal_intron', 'distal_intron', 'proximal_intron']['proximal_intron']	['Greb1']	-	4	['mixed']
chr12	17312726	17313157	4	['distal_intron', 'distal_intron', 'distal_intron', 'distal_intron']	['Atp6v1c2']	-	4	['distal_intron']
chr12	17350460	17350854	4	['proximal_intron', 'proximal_intron', 'proximal_intron', 'proximal_intron']	['Nol10']	+	4	['proximal_intron']
chr12	17403866	17404202	4	['distal_intron', 'distal_intron', 'distal_intron', 'distal_intron']	['Nol10']	+	4	['distal_intron']
chr12	17723100	17724207	6	['distal_intron', 'distal_intron']['distal_intron', 'distal_intron', 'distal_intron', 'distal_intron']	['Hpcal1']	+	4	['distal_intron']
chr12	17753228	17753996	7	['distal_intron', 'distal_intron']['distal_intron', 'distal_intron', 'distal_intron', 'distal_intron', 'distal_intron']	['Hpcal1']	+	5	['distal_intron']
chr12	17765938	17766404	4	['distal_intron', 'distal_intron', 'distal_intron', 'distal_intron']	['Hpcal1']	+	4	['distal_intron']
chr12	17770340	17771396	7	['distal_intron', 'distal_intron', 'distal_intron', 'distal_intron']['distal_intron', 'distal_intron', 'distal_intron']	['Hpcal1']	+	4	['distal_intron']
chr12	17776232	17776406	6	['distal_intron', 'distal_intron', 'distal_intron', 'distal_intron', 'distal_intron', 'distal_intron']	['Hpcal1']	+	6	['distal_intron']
chr12	17791570	17791827	4	['three_prime_UTR', 'three_prime_UTR', 'three_prime_UTR', 'three_prime_UTR']	['Hpcal1']	+	4	['three_prime_UTR']
chr12	20876280	20879112	10	['exon', 'exon']['proximal_intron', 'distal_intron']['distal_intron', 'distal_intron', 'distal_intron', 'distal_intron']['distal_intron', 'distal_intron']	['3110053B16Rik' 'Zfp125']	-	4	['mixed']
chr12	20886393	20886584	6	['distal_intron', 'distal_intron', 'distal_intron', 'distal_intron', 'distal_intron', 'distal_intron']	['3110053B16Rik' 'Zfp125']	-	6	['distal_intron']
chr12	21023559	21024777	6	['distal_intron', 'distal_intron', 'distal_intron', 'distal_intron']['distal_intron', 'distal_intron']	['Gm21989']	+	4	['distal_intron']
chr12	21058230	21058705	5	['distal_intron', 'distal_intron', 'distal_intron', 'distal_intron', 'distal_intron']	['Gm21989']	+	5	['distal_intron']
chr12	21060951	21061283	4	['distal_intron', 'distal_intron', 'distal_intron', 'distal_intron']	['Gm21989']	+	4	['distal_intron']
chr12	21106008	21106586	6	['distal_intron', 'distal_intron']['distal_intron', 'distal_intron', 'distal_intron', 'distal_intron']	['Gm21989']	+	4	['distal_intron']
chr12	21152475	21153728	7	['distal_intron', 'distal_intron', 'distal_intron', 'distal_intron']['distal_intron', 'distal_intron', 'distal_intron']	['Asap2' 'Gm21989']	+	4	['distal_intron']
chr12	21182509	21182756	5	['distal_intron', 'distal_intron', 'distal_intron', 'distal_intron', 'distal_intron']	['Asap2' 'Gm21989']	+	5	['distal_intron']
chr12	21189864	21190103	4	['distal_intron', 'distal_intron', 'distal_intron', 'distal_intron']	['Asap2' 'Gm21989']	+	4	['distal_intron']
chr12	21200196	21200635	4	['distal_intron', 'distal_intron', 'distal_intron', 'proximal_intron']	['Asap2' 'Gm21989']	+	4	['mixed']
chr12	21206497	21206957	4	['proximal_intron', 'proximal_intron', 'proximal_intron', 'distal_intron']	['Asap2']	+	4	['mixed']
chr12	21210379	21210504	7	['distal_intron', 'distal_intron', 'distal_intron', 'distal_intron', 'distal_intron', 'distal_intron', 'distal_intron']	['Asap2']	+	7	['distal_intron']
chr12	21244341	21244980	6	['distal_intron', 'proximal_intron', 'proximal_intron', 'exon']['proximal_intron', 'proximal_intron']	['Asap2']	+	4	['mixed']
chr12	21301416	21301894	4	['exon', 'exon', 'proximal_intron', 'proximal_intron']	['Cpsf3']	+	4	['mixed']
chr12	21320845	21320999	4	['distal_intron', 'distal_intron', 'distal_intron', 'proximal_intron']	['Iah1']	+	4	['mixed']
chr12	22117622	22118108	4	['exon', 'distal_intron', 'distal_intron', 'distal_intron']	['Gm4425']	-	4	['mixed']
chr12	22149525	22150308	5	['distal_intron', 'distal_intron', 'distal_intron', 'distal_intron']['distal_intron']	['Gm4425']	-	4	['distal_intron']
chr12	22319742	22320237	5	['distal_intron', 'distal_intron', 'distal_intron', 'distal_intron', 'distal_intron']	['Gm6838']	-	5	['distal_intron']
chr12	22325260	22325775	5	['distal_intron', 'distal_intron', 'proximal_intron', 'exon']['exon']	['Gm6838']	-	4	['mixed']
chr12	22408845	22409092	4	['distal_intron', 'distal_intron', 'distal_intron', 'distal_intron']	['Gm10476']	-	4	['distal_intron']
chr12	22414150	22418002	16	['distal_intron', 'distal_intron', 'distal_intron', 'proximal_intron', 'exon']['exon', 'proximal_intron']['distal_intron']['distal_intron', 'distal_intron', 'distal_intron']['distal_intron', 'distal_intron']['distal_intron', 'distal_intron']['distal_intron']	['Gm10476']	-	5	['mixed']
chr12	22432400	22432577	6	['distal_intron', 'distal_intron', 'distal_intron', 'distal_intron', 'distal_intron', 'distal_intron']	['Gm10476']	-	6	['distal_intron']
chr12	22440058	22440548	4	['distal_intron', 'distal_intron', 'distal_intron', 'distal_intron']	['Gm10476']	-	4	['distal_intron']
chr12	22954101	22954346	4	['exon', 'exon', 'exon', 'exon']	['2410018L13Rik']	-	4	['exon']
chr12	22971334	22971787	6	['distal_intron', 'distal_intron', 'distal_intron', 'distal_intron', 'distal_intron', 'distal_intron']	['2410018L13Rik']	-	6	['distal_intron']
chr12	22980602	22981092	4	['distal_intron', 'distal_intron', 'distal_intron', 'distal_intron']	['2410018L13Rik']	-	4	['distal_intron']
chr12	23249371	23249616	4	['distal_intron', 'distal_intron', 'distal_intron', 'distal_intron']	['Gm20472']	-	4	['distal_intron']
chr12	23273424	23273583	5	['distal_intron', 'distal_intron', 'distal_intron', 'distal_intron', 'distal_intron']	['Gm20472']	-	5	['distal_intron']
chr12	23276606	23277092	4	['distal_intron', 'distal_intron', 'distal_intron', 'distal_intron']	['Gm20472']	-	4	['distal_intron']
chr12	23308240	23309023	5	['distal_intron', 'distal_intron', 'distal_intron', 'distal_intron']['distal_intron']	['Gm20472']	-	4	['distal_intron']
chr12	23361019	23361462	4	['distal_intron', 'distal_intron', 'distal_intron', 'distal_intron']	['Gm9285']	-	4	['distal_intron']
chr12	23382228	23382405	6	['distal_intron', 'distal_intron', 'distal_intron', 'distal_intron', 'distal_intron', 'distal_intron']	['Gm9285']	-	6	['distal_intron']
chr12	23413174	23414638	8	['distal_intron', 'distal_intron', 'distal_intron', 'distal_intron']['distal_intron', 'distal_intron', 'distal_intron']['distal_intron']	['Gm9285']	-	4	['distal_intron']
chr12	23478751	23479246	5	['distal_intron', 'distal_intron', 'distal_intron', 'distal_intron', 'distal_intron']	['Gm9286']	-	5	['distal_intron']
chr12	23484188	23484703	5	['distal_intron', 'distal_intron', 'proximal_intron', 'exon']['exon']	['Gm9286']	-	4	['mixed']
chr12	23567881	23568128	4	['distal_intron', 'distal_intron', 'distal_intron', 'distal_intron']	['Gm20474']	-	4	['distal_intron']
chr12	23573183	23574505	8	['distal_intron', 'distal_intron', 'distal_intron', 'proximal_intron', 'exon']['exon', 'proximal_intron']['distal_intron']	['Gm20474']	-	5	['mixed']
chr12	23591524	23591601	5	['distal_intron', 'distal_intron', 'distal_intron', 'distal_intron', 'distal_intron']	['Gm20474']	-	5	['distal_intron']
chr12	23607424	23607914	4	['distal_intron', 'distal_intron', 'distal_intron', 'distal_intron']	['Gm20474']	-	4	['distal_intron']
chr12	24056270	24056570	7	['distal_intron', 'distal_intron', 'distal_intron', 'distal_intron', 'distal_intron', 'distal_intron', 'distal_intron']	['9030624G23Rik']	-	7	['distal_intron']
chr12	24064384	24064874	4	['distal_intron', 'distal_intron', 'distal_intron', 'distal_intron']	['9030624G23Rik']	-	4	['distal_intron']
chr12	24676311	24677148	28	['distal_intron', 'distal_intron', 'distal_intron', 'distal_intron', 'distal_intron']['distal_intron', 'distal_intron', 'distal_intron', 'distal_intron', 'distal_intron', 'distal_intron', 'distal_intron', 'distal_intron', 'distal_intron', 'distal_intron', 'distal_intron', 'distal_intron', 'distal_intron', 'distal_intron', 'distal_intron', 'distal_intron', 'distal_intron', 'distal_intron', 'distal…	['Cys1']	-	23	['distal_intron']
chr12	24835718	24836273	6	['distal_intron', 'distal_intron', 'distal_intron', 'distal_intron', 'distal_intron']['distal_intron']	['Mboat2']	+	5	['distal_intron']
chr12	24865650	24865988	4	['distal_intron', 'distal_intron', 'distal_intron', 'distal_intron']	['Mboat2']	+	4	['distal_intron']
chr12	24944901	24945394	4	['distal_intron', 'distal_intron', 'distal_intron', 'distal_intron']	['Mboat2']	+	4	['distal_intron']
chr12	24946507	24946858	5	['exon', 'exon', 'proximal_intron', 'proximal_intron', 'proximal_intron']	['Mboat2']	+	5	['mixed']
chr12	24955339	24956349	6	['exon', 'proximal_intron']['distal_intron', 'distal_intron', 'distal_intron', 'distal_intron']	['Mboat2']	+	4	['mixed']
chr12	24980921	24981393	4	['distal_intron', 'distal_intron', 'distal_intron', 'distal_intron']	['Kidins220']	+	4	['distal_intron']
chr12	25023143	25024365	8	['distal_intron', 'distal_intron', 'distal_intron']['distal_intron', 'distal_intron', 'distal_intron', 'distal_intron', 'distal_intron']	['Kidins220']	+	5	['distal_intron']
chr12	25050217	25050310	5	['distal_intron', 'distal_intron', 'distal_intron', 'distal_intron', 'distal_intron']	['Kidins220']	+	5	['distal_intron']
chr12	26352214	26352687	4	['distal_intron', 'distal_intron', 'distal_intron', 'distal_intron']	['Rnf144a']	-	4	['distal_intron']
chr12	26477648	26477962	4	['distal_intron', 'distal_intron', 'distal_intron', 'distal_intron']	['Cmpk2']	+	4	['distal_intron']
chr12	27335503	27335827	4	['three_prime_UTR', 'three_prime_UTR', 'three_prime_UTR', 'three_prime_UTR']	['Sox11']	-	4	['three_prime_UTR']
chr12	28450277	28451228	5	['distal_intron', 'distal_intron', 'distal_intron', 'distal_intron']['distal_intron']	['Dcdc2c']	-	4	['distal_intron']
chr12	28537628	28538157	5	['distal_intron', 'distal_intron', 'distal_intron', 'distal_intron']['distal_intron']	['Dcdc2c']	-	4	['distal_intron']
chr12	28545992	28546603	5	['distal_intron', 'distal_intron', 'distal_intron', 'distal_intron']['distal_intron']	['Dcdc2c']	-	4	['distal_intron']
chr12	28566073	28566721	5	['distal_intron', 'distal_intron', 'distal_intron', 'distal_intron']['distal_intron']	['Allc']	-	4	['distal_intron']
chr12	28572292	28574090	11	['distal_intron', 'distal_intron']['proximal_intron', 'proximal_intron', 'proximal_intron', 'exon']['five_prime_UTR', 'proximal_intron', 'proximal_intron']['distal_intron', 'distal_intron']	['Allc']	-	4	['mixed']
chr12	28580613	28581326	12	['distal_intron', 'distal_intron', 'distal_intron', 'distal_intron', 'distal_intron', 'distal_intron', 'distal_intron', 'distal_intron', 'distal_intron', 'distal_intron']['distal_intron', 'distal_intron']	['Allc']	-	10	['distal_intron']
chr12	28601494	28601662	4	['distal_intron', 'distal_intron', 'distal_intron', 'distal_intron']	['Colec11']	-	4	['distal_intron']
chr12	28611607	28611926	4	['distal_intron', 'distal_intron', 'distal_intron', 'distal_intron']	['Colec11']	-	4	['distal_intron']
chr12	28753444	28754018	5	['distal_intron', 'distal_intron', 'distal_intron', 'distal_intron']['distal_intron']	['Tssc1']	+	4	['distal_intron']
chr12	28775780	28776416	6	['distal_intron', 'distal_intron', 'distal_intron', 'distal_intron', 'distal_intron']['distal_intron']	['Tssc1']	+	5	['distal_intron']
chr12	28862744	28864202	10	['proximal_intron', 'proximal_intron', 'proximal_intron']['distal_intron', 'distal_intron', 'distal_intron', 'distal_intron', 'distal_intron', 'distal_intron']['distal_intron']	['Tssc1']	+	6	['mixed']
chr12	29542512	29545645	13	['distal_intron', 'distal_intron']['distal_intron', 'distal_intron', 'distal_intron']['distal_intron', 'distal_intron']['distal_intron', 'distal_intron', 'distal_intron', 'distal_intron']['distal_intron', 'distal_intron']	['Myt1l']	+	4	['distal_intron']
chr12	29575423	29575926	5	['distal_intron', 'distal_intron', 'distal_intron', 'distal_intron']['distal_intron']	['Myt1l']	+	4	['distal_intron']
chr12	29606553	29608203	8	['distal_intron', 'distal_intron']['distal_intron', 'distal_intron', 'distal_intron', 'distal_intron']['distal_intron', 'distal_intron']	['Myt1l']	+	4	['distal_intron']
chr12	29633468	29634409	6	['distal_intron', 'distal_intron', 'distal_intron', 'distal_intron', 'distal_intron']['distal_intron']	['Myt1l']	+	5	['distal_intron']
chr12	29642027	29642669	8	['distal_intron', 'distal_intron', 'distal_intron', 'distal_intron', 'distal_intron']['distal_intron', 'distal_intron', 'distal_intron']	['Myt1l']	+	5	['distal_intron']
chr12	29651552	29651681	5	['distal_intron', 'distal_intron', 'distal_intron', 'distal_intron', 'distal_intron']	['Myt1l']	+	5	['distal_intron']
chr12	29723036	29723367	4	['distal_intron', 'distal_intron', 'distal_intron', 'distal_intron']	['Myt1l']	+	4	['distal_intron']
chr12	29835991	29836412	4	['proximal_intron', 'proximal_intron', 'exon', 'exon']	['Myt1l']	+	4	['mixed']
chr12	29878694	29879719	10	['distal_intron', 'distal_intron', 'distal_intron', 'distal_intron', 'distal_intron', 'distal_intron', 'distal_intron']['distal_intron', 'distal_intron', 'distal_intron']	['Myt1l']	+	7	['distal_intron']
chr12	29893681	29894069	4	['proximal_intron', 'proximal_intron', 'distal_intron', 'distal_intron']	['Myt1l']	+	4	['mixed']
chr12	29911076	29911957	6	['proximal_intron', 'proximal_intron']['distal_intron', 'distal_intron', 'distal_intron', 'distal_intron']	['Myt1l']	+	4	['mixed']
chr12	29952807	29953048	4	['distal_intron', 'distal_intron', 'distal_intron', 'distal_intron']	['Pxdn']	+	4	['distal_intron']
chr12	29979368	29979667	4	['proximal_intron', 'proximal_intron', 'proximal_intron', 'proximal_intron']	['Pxdn']	+	4	['proximal_intron']
chr12	29986694	29987169	6	['distal_intron', 'proximal_intron', 'proximal_intron', 'proximal_intron', 'exon', 'exon']	['Pxdn']	+	6	['mixed']
chr12	29991969	29992822	5	['distal_intron', 'distal_intron', 'distal_intron', 'distal_intron']['distal_intron']	['Pxdn']	+	4	['distal_intron']
chr12	30000008	30000999	7	['exon', 'exon', 'proximal_intron', 'proximal_intron', 'distal_intron']['distal_intron', 'distal_intron']	['Pxdn']	+	5	['mixed']
chr12	30009202	30010277	7	['distal_intron', 'distal_intron', 'distal_intron', 'distal_intron', 'distal_intron']['distal_intron', 'distal_intron']	['Pxdn']	+	5	['distal_intron']
chr12	30091819	30092789	6	['distal_intron', 'distal_intron', 'distal_intron', 'exon']['exon', 'proximal_intron']	['Tpo']	-	4	['mixed']
chr12	30111516	30113108	7	['distal_intron', 'distal_intron']['distal_intron', 'distal_intron', 'distal_intron', 'distal_intron']['distal_intron']	['Tpo']	-	4	['distal_intron']
chr12	30277004	30277504	4	['proximal_intron', 'proximal_intron', 'distal_intron', 'distal_intron']	['Sntg2']	-	4	['mixed']
chr12	30328213	30328890	6	['distal_intron', 'distal_intron']['distal_intron', 'distal_intron', 'distal_intron', 'distal_intron']	['Sntg2']	-	4	['distal_intron']
chr12	30365498	30365682	5	['distal_intron', 'distal_intron', 'distal_intron', 'distal_intron', 'distal_intron']	['Sntg2']	-	5	['distal_intron']
chr12	30419519	30420467	8	['distal_intron', 'distal_intron', 'distal_intron', 'distal_intron', 'distal_intron']['distal_intron', 'distal_intron', 'distal_intron']	['2310016D03Rik']	-	5	['distal_intron']
chr12	30438124	30438482	4	['distal_intron', 'distal_intron', 'distal_intron', 'distal_intron']	['2310016D03Rik']	-	4	['distal_intron']
chr12	30451785	30452547	6	['distal_intron', 'distal_intron', 'distal_intron', 'distal_intron', 'distal_intron']['distal_intron']	['2310016D03Rik']	-	5	['distal_intron']
chr12	30455111	30455277	4	['distal_intron', 'distal_intron', 'distal_intron', 'distal_intron']	['2310016D03Rik']	-	4	['distal_intron']
chr12	30456637	30457132	4	['distal_intron', 'distal_intron', 'distal_intron', 'distal_intron']	['2310016D03Rik']	-	4	['distal_intron']
chr12	30919653	30919912	4	['distal_intron', 'distal_intron', 'distal_intron', 'distal_intron']	['Sh3yl1']	+	4	['distal_intron']
chr12	30923498	30923965	4	['distal_intron', 'distal_intron', 'distal_intron', 'distal_intron']	['Sh3yl1']	+	4	['distal_intron']
chr12	31294656	31294925	4	['distal_intron', 'distal_intron', 'distal_intron', 'distal_intron']	['Lamb1']	+	4	['distal_intron']
chr12	31393648	31393833	6	['distal_intron', 'distal_intron', 'distal_intron', 'distal_intron', 'distal_intron', 'distal_intron']	['Slc26a3']	+	6	['distal_intron']
chr12	31542482	31542575	4	['distal_intron', 'distal_intron', 'distal_intron', 'distal_intron']	['Slc26a4']	-	4	['distal_intron']
chr12	31603643	31604339	5	['distal_intron', 'distal_intron', 'distal_intron', 'distal_intron']['distal_intron']	['Bcap29']	-	4	['distal_intron']
chr12	31608724	31608994	4	['distal_intron', 'distal_intron', 'distal_intron', 'distal_intron']	['Bcap29']	-	4	['distal_intron']
chr12	31798399	31798707	5	['distal_intron', 'distal_intron', 'distal_intron', 'distal_intron', 'distal_intron']	['Cog5']	+	5	['distal_intron']
chr12	32041171	32042734	9	['distal_intron', 'distal_intron', 'distal_intron']['distal_intron', 'distal_intron']['distal_intron', 'distal_intron', 'distal_intron', 'distal_intron']	['Prkar2b']	-	4	['distal_intron']
chr12	32055862	32056235	4	['distal_intron', 'distal_intron', 'distal_intron', 'distal_intron']	['Prkar2b']	-	4	['distal_intron']
chr12	32922321	32922465	4	['distal_intron', 'distal_intron', 'distal_intron', 'distal_intron']	['4933406C10Rik']	-	4	['distal_intron']
chr12	33043324	33043447	5	['distal_intron', 'distal_intron', 'distal_intron', 'distal_intron', 'distal_intron']	['Cdhr3']	-	5	['distal_intron']
chr12	33070305	33071903	9	['distal_intron', 'distal_intron', 'distal_intron', 'distal_intron']['distal_intron', 'distal_intron', 'distal_intron']['distal_intron', 'distal_intron']	['Cdhr3']	-	4	['distal_intron']
chr12	33075197	33076314	7	['distal_intron', 'distal_intron', 'distal_intron', 'distal_intron']['distal_intron', 'distal_intron', 'distal_intron']	['Cdhr3']	-	4	['distal_intron']
chr12	33266976	33267385	4	['distal_intron', 'distal_intron', 'distal_intron', 'distal_intron']	['Atxn7l1']	+	4	['distal_intron']
chr12	33274953	33275989	6	['distal_intron', 'distal_intron']['distal_intron', 'distal_intron', 'distal_intron', 'distal_intron']	['Atxn7l1']	+	4	['distal_intron']
chr12	33279737	33280950	6	['distal_intron', 'distal_intron', 'distal_intron', 'distal_intron']['distal_intron', 'distal_intron']	['Atxn7l1']	+	4	['distal_intron']
chr12	33338877	33339205	4	['distal_intron', 'distal_intron', 'distal_intron', 'distal_intron']	['Atxn7l1']	+	4	['distal_intron']
chr12	33382651	33382986	5	['distal_intron', 'distal_intron', 'distal_intron', 'distal_intron', 'distal_intron']	['Atxn7l1os2']	-	5	['distal_intron']
chr12	33397902	33398081	4	['distal_intron', 'distal_intron', 'proximal_intron', 'proximal_intron']	['Efcab10']	+	4	['mixed']
chr12	33399809	33400262	4	['distal_intron', 'distal_intron', 'distal_intron', 'distal_intron']	['Efcab10']	+	4	['distal_intron']
chr12	34093145	34093544	4	['distal_intron', 'distal_intron', 'distal_intron', 'distal_intron']	['Hdac9']	-	4	['distal_intron']
chr12	34133481	34134280	5	['distal_intron', 'distal_intron', 'distal_intron', 'distal_intron']['distal_intron']	['Hdac9']	-	4	['distal_intron']
chr12	34276395	34276510	4	['distal_intron', 'distal_intron', 'distal_intron', 'distal_intron']	['Hdac9']	-	4	['distal_intron']
chr12	34332629	34333515	10	['distal_intron', 'distal_intron', 'distal_intron', 'distal_intron']['distal_intron', 'distal_intron', 'distal_intron', 'distal_intron', 'distal_intron', 'distal_intron']	['Hdac9']	-	6	['distal_intron']
chr12	34367568	34368085	7	['distal_intron', 'distal_intron', 'distal_intron', 'distal_intron', 'distal_intron', 'distal_intron']['distal_intron']	['Hdac9']	-	6	['distal_intron']
chr12	34421986	34422481	4	['distal_intron', 'distal_intron', 'distal_intron', 'distal_intron']	['Hdac9']	-	4	['distal_intron']
chr12	34447382	34447761	5	['distal_intron', 'distal_intron', 'distal_intron', 'distal_intron', 'distal_intron']	['Hdac9']	-	5	['distal_intron']
chr12	34455379	34456198	5	['distal_intron', 'distal_intron', 'distal_intron', 'distal_intron']['distal_intron']	['Hdac9']	-	4	['distal_intron']
chr12	34537671	34538090	5	['distal_intron', 'distal_intron', 'distal_intron', 'distal_intron', 'distal_intron']	['Hdac9']	-	5	['distal_intron']
chr12	34541253	34541708	4	['distal_intron', 'distal_intron', 'distal_intron', 'distal_intron']	['Hdac9']	-	4	['distal_intron']
chr12	34585788	34586272	4	['distal_intron', 'distal_intron', 'distal_intron', 'distal_intron']	['Hdac9']	-	4	['distal_intron']
chr12	34611826	34612232	4	['distal_intron', 'distal_intron', 'distal_intron', 'distal_intron']	['Hdac9']	-	4	['distal_intron']
chr12	34636683	34637055	4	['distal_intron', 'distal_intron', 'distal_intron', 'distal_intron']	['Hdac9']	-	4	['distal_intron']
chr12	34847506	34849658	13	['distal_intron', 'distal_intron']['distal_intron', 'distal_intron', 'distal_intron', 'distal_intron', 'distal_intron']['distal_intron', 'distal_intron', 'distal_intron', 'distal_intron', 'distal_intron']['distal_intron']	['Hdac9']	-	5	['distal_intron']
chr12	34891000	34891767	5	['distal_intron', 'distal_intron', 'distal_intron', 'distal_intron']['distal_intron']	['Hdac9']	-	4	['distal_intron']
chr12	35103430	35103784	5	['proximal_intron', 'proximal_intron', 'proximal_intron', 'proximal_intron', 'distal_intron']	['Snx13']	+	5	['mixed']
chr12	35526103	35526267	5	['distal_intron', 'distal_intron', 'distal_intron', 'distal_intron', 'distal_intron']	['Ahr']	-	5	['distal_intron']
chr12	36099863	36100234	5	['distal_intron', 'distal_intron', 'distal_intron', 'distal_intron', 'distal_intron']	['Bzw2']	-	5	['distal_intron']
chr12	36104552	36106939	35	['proximal_intron', 'distal_intron', 'distal_intron', 'distal_intron', 'distal_intron']['distal_intron', 'distal_intron', 'distal_intron', 'distal_intron', 'distal_intron', 'distal_intron', 'distal_intron', 'distal_intron']['distal_intron', 'distal_intron', 'distal_intron', 'distal_intron', 'distal_intron', 'distal_intron', 'distal_intron', 'distal_intron']['distal_intron', 'distal_intron', 'dist…	['Bzw2']	-	8	['mixed']
chr12	36212863	36213300	4	['proximal_intron', 'proximal_intron', 'proximal_intron', 'distal_intron']	['Lrrc72']	-	4	['mixed']
chr12	36231671	36232138	4	['distal_intron', 'distal_intron', 'distal_intron', 'distal_intron']	['Lrrc72']	-	4	['distal_intron']
chr12	36407085	36407555	4	['distal_intron', 'distal_intron', 'distal_intron', 'distal_intron']	['Ispd']	+	4	['distal_intron']
chr12	36496441	36496523	4	['distal_intron', 'distal_intron', 'distal_intron', 'distal_intron']	['Ispd']	+	4	['distal_intron']
chr12	36546340	36546785	5	['distal_intron', 'distal_intron', 'distal_intron', 'distal_intron', 'distal_intron']	['Ispd']	+	5	['distal_intron']
chr12	36559419	36559751	4	['distal_intron', 'distal_intron', 'distal_intron', 'distal_intron']	['Ispd']	+	4	['distal_intron']
chr12	36567405	36567856	5	['distal_intron', 'distal_intron', 'distal_intron', 'distal_intron', 'distal_intron']	['Ispd']	+	5	['distal_intron']
chr12	36599273	36600058	22	['distal_intron', 'distal_intron', 'distal_intron', 'distal_intron', 'distal_intron', 'distal_intron', 'distal_intron', 'distal_intron', 'distal_intron', 'distal_intron', 'distal_intron', 'distal_intron', 'distal_intron', 'distal_intron']['distal_intron', 'distal_intron', 'distal_intron', 'distal_intron', 'distal_intron', 'distal_intron', 'distal_intron', 'distal_intron']	['Ispd']	+	14	['distal_intron']
chr12	36625109	36625455	6	['distal_intron', 'distal_intron', 'distal_intron', 'distal_intron', 'distal_intron', 'distal_intron']	['Ispd']	+	6	['distal_intron']
chr12	36660892	36661648	5	['distal_intron', 'distal_intron', 'distal_intron', 'distal_intron']['distal_intron']	['Ispd']	+	4	['distal_intron']
chr12	37292475	37292936	4	['distal_intron', 'distal_intron', 'distal_intron', 'distal_intron']	['Agmo']	+	4	['distal_intron']
chr12	37344146	37345164	6	['distal_intron', 'distal_intron', 'distal_intron', 'distal_intron']['distal_intron', 'distal_intron']	['Agmo']	+	4	['distal_intron']
chr12	37901087	37901555	4	['distal_intron', 'distal_intron', 'distal_intron', 'distal_intron']	['Dgkb']	+	4	['distal_intron']
chr12	38067106	38067577	4	['distal_intron', 'distal_intron', 'distal_intron', 'distal_intron']	['Dgkb']	+	4	['distal_intron']
chr12	38229266	38229799	5	['distal_intron', 'distal_intron', 'distal_intron', 'distal_intron']['distal_intron']	['Dgkb']	+	4	['distal_intron']
chr12	38239292	38240083	5	['distal_intron', 'distal_intron', 'distal_intron', 'distal_intron']['distal_intron']	['Dgkb']	+	4	['distal_intron']
chr12	38554661	38554814	6	['distal_intron', 'distal_intron', 'distal_intron', 'distal_intron', 'distal_intron', 'distal_intron']	['Dgkb']	+	6	['distal_intron']
chr12	38631763	38632195	4	['three_prime_UTR', 'three_prime_UTR', 'three_prime_UTR', 'three_prime_UTR']	['Dgkb']	+	4	['three_prime_UTR']
chr12	38810946	38811521	7	['distal_intron', 'distal_intron', 'distal_intron', 'distal_intron', 'distal_intron']['distal_intron', 'distal_intron']	['Etv1']	+	5	['distal_intron']
chr12	40076048	40076240	4	['distal_intron', 'distal_intron', 'distal_intron', 'distal_intron']	['Scin']	-	4	['distal_intron']
chr12	40216569	40216998	5	['exon', 'exon', 'exon', 'exon', 'exon']	['Ifrd1']	-	5	['exon']
chr12	40350340	40350720	4	['distal_intron', 'distal_intron', 'distal_intron', 'distal_intron']	['Zfp277']	-	4	['distal_intron']
chr12	40533412	40534581	6	['distal_intron', 'distal_intron', 'distal_intron', 'distal_intron']['distal_intron', 'distal_intron']	['Dock4']	+	4	['distal_intron']
chr12	40558113	40558427	4	['distal_intron', 'distal_intron', 'distal_intron', 'distal_intron']	['Dock4']	+	4	['distal_intron']
chr12	40751716	40752022	6	['distal_intron', 'distal_intron', 'distal_intron', 'distal_intron', 'distal_intron', 'distal_intron']	['Dock4']	+	6	['distal_intron']
chr12	40809766	40810675	5	['distal_intron', 'proximal_intron', 'proximal_intron', 'proximal_intron']['proximal_intron']	['Dock4']	+	4	['mixed']
chr12	41044687	41045066	4	['distal_intron', 'distal_intron', 'distal_intron', 'distal_intron']	['Immp2l']	+	4	['distal_intron']
chr12	41186371	41186629	4	['distal_intron', 'distal_intron', 'distal_intron', 'distal_intron']	['Immp2l']	+	4	['distal_intron']
chr12	41280148	41280397	4	['distal_intron', 'distal_intron', 'distal_intron', 'distal_intron']	['Immp2l']	+	4	['distal_intron']
chr12	41291400	41292033	5	['distal_intron', 'distal_intron', 'distal_intron', 'distal_intron']['distal_intron']	['Immp2l']	+	4	['distal_intron']
chr12	41460313	41460710	4	['distal_intron', 'distal_intron', 'distal_intron', 'distal_intron']	['Immp2l']	+	4	['distal_intron']
chr12	41469785	41469912	4	['distal_intron', 'distal_intron', 'distal_intron', 'distal_intron']	['Immp2l']	+	4	['distal_intron']
chr12	41477848	41478298	4	['distal_intron', 'distal_intron', 'distal_intron', 'distal_intron']	['Immp2l']	+	4	['distal_intron']
chr12	41593943	41595481	7	['distal_intron', 'distal_intron', 'distal_intron', 'distal_intron']['distal_intron', 'distal_intron']['distal_intron']	['Immp2l']	+	4	['distal_intron']
chr12	41620304	41620716	4	['distal_intron', 'distal_intron', 'distal_intron', 'distal_intron']	['Immp2l']	+	4	['distal_intron']
chr12	41655864	41656112	4	['distal_intron', 'distal_intron', 'distal_intron', 'distal_intron']	['Immp2l']	+	4	['distal_intron']
chr12	41685794	41686168	4	['distal_intron', 'distal_intron', 'distal_intron', 'distal_intron']	['Immp2l']	+	4	['distal_intron']
chr12	41730703	41731139	4	['distal_intron', 'distal_intron', 'distal_intron', 'distal_intron']	['Immp2l']	+	4	['distal_intron']
chr12	44242546	44242826	4	['distal_intron', 'distal_intron', 'distal_intron', 'distal_intron']	['Pnpla8']	+	4	['distal_intron']
chr12	44517954	44518171	4	['distal_intron', 'distal_intron', 'distal_intron', 'distal_intron']	['Nrcam']	+	4	['distal_intron']
chr12	44530174	44530776	5	['distal_intron', 'distal_intron', 'distal_intron', 'distal_intron']['distal_intron']	['Nrcam']	+	4	['distal_intron']
chr12	44535877	44537365	7	['distal_intron', 'distal_intron']['distal_intron', 'distal_intron', 'distal_intron', 'proximal_intron']['proximal_intron']	['Nrcam']	+	4	['mixed']
chr12	44568047	44568431	4	['distal_intron', 'proximal_intron', 'proximal_intron', 'proximal_intron']	['Nrcam']	+	4	['mixed']
chr12	44577819	44578252	4	['proximal_intron', 'proximal_intron', 'proximal_intron', 'proximal_intron']	['Nrcam']	+	4	['proximal_intron']
chr12	45023021	45023386	4	['distal_intron', 'distal_intron', 'distal_intron', 'distal_intron']	['Stxbp6']	-	4	['distal_intron']
chr12	46698587	46699336	5	['three_prime_UTR', 'three_prime_UTR', 'three_prime_UTR', 'three_prime_UTR']['three_prime_UTR']	['Nova1']	-	4	['three_prime_UTR']
chr12	46756150	46756614	4	['distal_intron', 'distal_intron', 'distal_intron', 'distal_intron']	['Nova1']	-	4	['distal_intron']
chr12	50432468	50433157	6	['distal_intron', 'distal_intron', 'distal_intron', 'distal_intron']['distal_intron', 'distal_intron']	['Prkd1']	-	4	['distal_intron']
chr12	50488383	50488874	4	['distal_intron', 'distal_intron', 'distal_intron', 'distal_intron']	['Prkd1']	-	4	['distal_intron']
chr12	50555295	50556045	6	['distal_intron', 'distal_intron', 'distal_intron', 'distal_intron', 'distal_intron']['distal_intron']	['Prkd1']	-	5	['distal_intron']
chr12	50594407	50594649	4	['distal_intron', 'distal_intron', 'distal_intron', 'distal_intron']	['Prkd1']	-	4	['distal_intron']
chr12	50621826	50622301	4	['distal_intron', 'distal_intron', 'distal_intron', 'distal_intron']	['Prkd1']	-	4	['distal_intron']
chr12	50635228	50635695	4	['distal_intron', 'distal_intron', 'distal_intron', 'distal_intron']	['Prkd1']	-	4	['distal_intron']
chr12	51411002	51411258	4	['distal_intron', 'distal_intron', 'distal_intron', 'distal_intron']	['Scfd1']	+	4	['distal_intron']
chr12	51598435	51599759	7	['proximal_intron', 'proximal_intron', 'distal_intron', 'distal_intron']['distal_intron', 'distal_intron']['distal_intron']	['Coch']	+	4	['mixed']
chr12	51643217	51643661	4	['proximal_intron', 'proximal_intron', 'distal_intron', 'distal_intron']	['Strn3']	-	4	['mixed']
chr12	51708889	51709527	5	['distal_intron', 'distal_intron', 'distal_intron', 'distal_intron']['distal_intron']	['Ap4s1']	+	4	['distal_intron']
chr12	51731670	51732304	13	['distal_intron', 'distal_intron', 'distal_intron', 'distal_intron', 'distal_intron', 'distal_intron', 'distal_intron', 'distal_intron', 'distal_intron', 'distal_intron', 'distal_intron']['distal_intron', 'distal_intron']	['Ap4s1']	+	11	['distal_intron']
chr12	51733043	51733184	5	['distal_intron', 'distal_intron', 'distal_intron', 'distal_intron', 'distal_intron']	['Ap4s1']	+	5	['distal_intron']
chr12	51800421	51800744	4	['proximal_intron', 'proximal_intron', 'proximal_intron', 'exon']	['Hectd1']	-	4	['mixed']
chr12	51900608	51901039	5	['distal_intron', 'distal_intron', 'distal_intron', 'distal_intron', 'distal_intron']	['Heatr5a']	-	5	['distal_intron']
chr12	51918840	51919075	5	['proximal_intron', 'proximal_intron', 'proximal_intron', 'proximal_intron', 'proximal_intron']	['Heatr5a']	-	5	['proximal_intron']
chr12	51956740	51957867	6	['proximal_intron', 'proximal_intron', 'proximal_intron', 'proximal_intron']['proximal_intron', 'distal_intron']	['Heatr5a']	-	4	['mixed']
chr12	51963709	51964623	8	['distal_intron', 'distal_intron', 'distal_intron', 'distal_intron']['distal_intron', 'distal_intron', 'distal_intron', 'distal_intron']	['Heatr5a']	-	4	['distal_intron']
chr12	52129480	52129804	4	['distal_intron', 'distal_intron', 'distal_intron', 'distal_intron']	['Nubpl']	+	4	['distal_intron']
chr12	52139997	52140283	4	['distal_intron', 'distal_intron', 'distal_intron', 'distal_intron']	['Nubpl']	+	4	['distal_intron']
chr12	52210278	52211255	6	['distal_intron', 'distal_intron']['distal_intron', 'distal_intron', 'distal_intron', 'distal_intron']	['Nubpl']	+	4	['distal_intron']
chr12	52536319	52537301	6	['distal_intron', 'distal_intron', 'distal_intron', 'distal_intron']['distal_intron', 'distal_intron']	['Arhgap5']	+	4	['distal_intron']
chr12	52735982	52736102	4	['distal_intron', 'distal_intron', 'distal_intron', 'distal_intron']	['Akap6']	+	4	['distal_intron']
chr12	52740416	52740784	4	['distal_intron', 'distal_intron', 'distal_intron', 'distal_intron']	['Akap6']	+	4	['distal_intron']
chr12	52817670	52817950	4	['distal_intron', 'distal_intron', 'distal_intron', 'distal_intron']	['Akap6']	+	4	['distal_intron']
chr12	52876758	52877208	4	['distal_intron', 'distal_intron', 'distal_intron', 'distal_intron']	['Akap6']	+	4	['distal_intron']
chr12	52915243	52915475	4	['distal_intron', 'distal_intron', 'distal_intron', 'distal_intron']	['Akap6']	+	4	['distal_intron']
chr12	52997571	52998296	6	['distal_intron', 'distal_intron', 'distal_intron', 'distal_intron', 'distal_intron']['distal_intron']	['Akap6']	+	5	['distal_intron']
chr12	53055617	53056328	5	['distal_intron', 'distal_intron', 'distal_intron', 'distal_intron']['distal_intron']	['Akap6']	+	4	['distal_intron']
chr12	53073065	53073822	7	['distal_intron', 'distal_intron', 'distal_intron', 'distal_intron', 'distal_intron', 'distal_intron']['distal_intron']	['Akap6']	+	6	['distal_intron']
chr12	53122463	53122512	4	['distal_intron', 'distal_intron', 'distal_intron', 'distal_intron']	['Akap6']	+	4	['distal_intron']
chr12	53144977	53145383	5	['distal_intron', 'distal_intron', 'distal_intron', 'distal_intron', 'distal_intron']	['Akap6']	+	5	['distal_intron']
chr12	53271677	53272985	7	['distal_intron', 'distal_intron', 'distal_intron']['distal_intron', 'distal_intron', 'distal_intron', 'distal_intron']	['Npas3']	+	4	['distal_intron']
chr12	53287318	53289037	7	['distal_intron', 'distal_intron', 'distal_intron', 'distal_intron']['distal_intron', 'distal_intron']['distal_intron']	['Npas3']	+	4	['distal_intron']
chr12	53382022	53382249	5	['distal_intron', 'distal_intron', 'distal_intron', 'distal_intron', 'distal_intron']	['Npas3']	+	5	['distal_intron']
chr12	53490631	53491083	4	['distal_intron', 'distal_intron', 'distal_intron', 'distal_intron']	['Npas3']	+	4	['distal_intron']
chr12	53510937	53511321	4	['distal_intron', 'distal_intron', 'distal_intron', 'distal_intron']	['Npas3']	+	4	['distal_intron']
chr12	53573644	53574106	4	['distal_intron', 'distal_intron', 'distal_intron', 'distal_intron']	['Npas3']	+	4	['distal_intron']
chr12	53621213	53621763	5	['distal_intron', 'distal_intron', 'distal_intron', 'distal_intron']['distal_intron']	['Npas3']	+	4	['distal_intron']
chr12	53687693	53688652	5	['distal_intron', 'distal_intron', 'distal_intron', 'distal_intron']['distal_intron']	['Npas3']	+	4	['distal_intron']
chr12	53698485	53698974	5	['distal_intron', 'distal_intron', 'distal_intron', 'distal_intron', 'distal_intron']	['Npas3']	+	5	['distal_intron']
chr12	53799348	53799670	4	['distal_intron', 'distal_intron', 'distal_intron', 'distal_intron']	['Npas3']	+	4	['distal_intron']
chr12	53820848	53821261	4	['distal_intron', 'distal_intron', 'distal_intron', 'distal_intron']	['Npas3']	+	4	['distal_intron']
chr12	53830390	53830776	4	['distal_intron', 'distal_intron', 'distal_intron', 'distal_intron']	['Npas3']	+	4	['distal_intron']
chr12	53971882	53971945	4	['distal_intron', 'distal_intron', 'distal_intron', 'distal_intron']	['Npas3']	+	4	['distal_intron']
chr12	54028668	54029147	4	['distal_intron', 'distal_intron', 'distal_intron', 'distal_intron']	['Npas3']	+	4	['distal_intron']
chr12	54980399	54980767	5	['distal_intron', 'distal_intron', 'distal_intron', 'distal_intron', 'distal_intron']	['Baz1a']	-	5	['distal_intron']
chr12	55010498	55011245	5	['distal_intron', 'distal_intron', 'distal_intron', 'distal_intron']['distal_intron']	['Baz1a']	-	4	['distal_intron']
chr12	55012030	55012218	4	['distal_intron', 'distal_intron', 'distal_intron', 'distal_intron']	['Baz1a']	-	4	['distal_intron']
chr12	55047028	55047780	6	['distal_intron', 'distal_intron', 'distal_intron', 'distal_intron']['distal_intron', 'distal_intron']	['2700097O09Rik']	-	4	['distal_intron']
chr12	55075963	55076203	4	['distal_intron', 'distal_intron', 'distal_intron', 'distal_intron']	['2700097O09Rik']	-	4	['distal_intron']
chr12	55351527	55352571	7	['distal_intron', 'distal_intron', 'distal_intron']['distal_intron', 'distal_intron', 'distal_intron', 'distal_intron']	['1110008L16Rik']	+	4	['distal_intron']
chr12	55669517	55669942	4	['distal_intron', 'distal_intron', 'distal_intron', 'distal_intron']	['Ralgapa1']	-	4	['distal_intron']
chr12	55684890	55685243	4	['proximal_intron', 'proximal_intron', 'distal_intron', 'distal_intron']	['Ralgapa1']	-	4	['mixed']
chr12	55766263	55766902	5	['distal_intron', 'distal_intron', 'distal_intron', 'distal_intron']['distal_intron']	['Ralgapa1']	-	4	['distal_intron']
chr12	55793879	55794101	4	['distal_intron', 'distal_intron', 'distal_intron', 'distal_intron']	['Ralgapa1']	-	4	['distal_intron']
chr12	55816037	55816911	5	['distal_intron', 'distal_intron', 'distal_intron', 'distal_intron']['distal_intron']	['Ralgapa1']	-	4	['distal_intron']
chr12	56533562	56534050	4	['exon', 'exon', 'exon', 'distal_intron']	['Nkx2-1']	-	4	['mixed']
chr12	56549605	56550522	6	['distal_intron', 'distal_intron', 'distal_intron', 'distal_intron']['distal_intron', 'distal_intron']	['Gm26973']	+	4	['distal_intron']
chr12	56720129	56721365	7	['distal_intron', 'distal_intron', 'distal_intron', 'distal_intron']['distal_intron', 'distal_intron']['distal_intron']	['Slc25a21']	-	4	['distal_intron']
chr12	56919389	56919680	4	['distal_intron', 'distal_intron', 'distal_intron', 'distal_intron']	['Slc25a21']	-	4	['distal_intron']
chr12	56921687	56921979	4	['distal_intron', 'distal_intron', 'distal_intron', 'distal_intron']	['Slc25a21']	-	4	['distal_intron']
chr12	56955224	56955401	6	['distal_intron', 'distal_intron', 'distal_intron', 'distal_intron', 'distal_intron', 'distal_intron']	['Slc25a21']	-	6	['distal_intron']
chr12	56969376	56969685	5	['distal_intron', 'distal_intron', 'distal_intron', 'distal_intron', 'distal_intron']	['Slc25a21']	-	5	['distal_intron']
chr12	57042426	57045143	14	['distal_intron', 'distal_intron']['distal_intron', 'distal_intron', 'distal_intron', 'distal_intron']['distal_intron', 'distal_intron']['distal_intron', 'distal_intron', 'distal_intron', 'distal_intron', 'distal_intron']['distal_intron']	['Slc25a21']	-	5	['distal_intron']
chr12	57077716	57078122	7	['distal_intron', 'distal_intron', 'distal_intron', 'distal_intron', 'distal_intron', 'distal_intron', 'distal_intron']	['Slc25a21']	-	7	['distal_intron']
chr12	57090875	57091250	4	['distal_intron', 'distal_intron', 'distal_intron', 'distal_intron']	['Slc25a21']	-	4	['distal_intron']
chr12	57116795	57117364	6	['distal_intron', 'distal_intron', 'distal_intron', 'distal_intron', 'distal_intron']['distal_intron']	['Slc25a21']	-	5	['distal_intron']
chr12	57172088	57172571	4	['distal_intron', 'distal_intron', 'distal_intron', 'distal_intron']	['Slc25a21']	-	4	['distal_intron']
chr12	57281112	57281386	4	['distal_intron', 'distal_intron', 'distal_intron', 'distal_intron']	['Mipol1']	+	4	['distal_intron']
chr12	57526142	57526843	6	['proximal_intron', 'distal_intron', 'distal_intron', 'distal_intron', 'distal_intron']['distal_intron']	['Gm37291']	+	5	['mixed']
chr12	57543018	57543182	4	['exon', 'exon', 'exon', 'exon']	['Foxa1']	-	4	['exon']
chr12	59001482	59002660	6	['distal_intron', 'proximal_intron']['proximal_intron', 'distal_intron', 'distal_intron', 'distal_intron']	['Sec23a']	-	4	['mixed']
chr12	59015720	59016114	4	['proximal_intron', 'proximal_intron', 'proximal_intron', 'exon']	['Gemin2']	+	4	['mixed']
chr12	59137791	59138390	13	['proximal_intron', 'proximal_intron', 'proximal_intron', 'proximal_intron', 'proximal_intron', 'proximal_intron', 'proximal_intron', 'distal_intron', 'distal_intron', 'distal_intron']['distal_intron', 'distal_intron', 'distal_intron']	['Ctage5']	+	10	['mixed']
chr12	59157328	59157615	4	['distal_intron', 'distal_intron', 'distal_intron', 'distal_intron']	['Ctage5']	+	4	['distal_intron']
chr12	61707005	61707233	4	['distal_intron', 'distal_intron', 'distal_intron', 'distal_intron']	['Lrfn5']	+	4	['distal_intron']
chr12	65013700	65014056	4	['distal_intron', 'distal_intron', 'distal_intron', 'distal_intron']	['Fam179b']	+	4	['distal_intron']
chr12	65123371	65123530	5	['distal_intron', 'distal_intron', 'distal_intron', 'distal_intron', 'distal_intron']	['Fancm']	+	5	['distal_intron']
chr12	65124119	65125140	7	['distal_intron', 'distal_intron', 'distal_intron', 'distal_intron']['proximal_intron', 'exon', 'exon']	['Fancm']	+	4	['mixed']
chr12	66485087	66485416	4	['exon', 'exon', 'exon', 'exon']	['Mdga2']	-	4	['exon']
chr12	66509983	66510235	5	['distal_intron', 'distal_intron', 'distal_intron', 'distal_intron', 'distal_intron']	['Mdga2']	-	5	['distal_intron']
chr12	66620582	66620894	4	['distal_intron', 'distal_intron', 'distal_intron', 'distal_intron']	['Mdga2']	-	4	['distal_intron']
chr12	66799813	66800637	5	['distal_intron', 'distal_intron', 'distal_intron', 'distal_intron']['distal_intron']	['Mdga2']	-	4	['distal_intron']
chr12	66962843	66963210	4	['distal_intron', 'distal_intron', 'distal_intron', 'distal_intron']	['Mdga2']	-	4	['distal_intron']
chr12	67156361	67156797	4	['distal_intron', 'distal_intron', 'distal_intron', 'distal_intron']	['Mdga2']	-	4	['distal_intron']
chr12	67163927	67164065	5	['distal_intron', 'distal_intron', 'distal_intron', 'distal_intron', 'distal_intron']	['Mdga2']	-	5	['distal_intron']
chr12	67169839	67170591	6	['distal_intron', 'distal_intron', 'distal_intron', 'distal_intron', 'distal_intron']['distal_intron']	['Mdga2']	-	5	['distal_intron']
chr12	67173822	67174120	4	['distal_intron', 'distal_intron', 'distal_intron', 'distal_intron']	['Mdga2']	-	4	['distal_intron']
chr12	69206979	69207209	4	['distal_intron', 'distal_intron', 'distal_intron', 'distal_intron']	['Pole2']	-	4	['distal_intron']
chr12	69634121	69634382	5	['distal_intron', 'distal_intron', 'distal_intron', 'distal_intron', 'distal_intron']	['Sos2']	-	5	['distal_intron']
chr12	69647663	69648047	5	['distal_intron', 'distal_intron', 'distal_intron', 'distal_intron', 'distal_intron']	['Sos2']	-	5	['distal_intron']
chr12	69652259	69653136	5	['distal_intron', 'distal_intron', 'distal_intron', 'distal_intron']['distal_intron']	['Sos2']	-	4	['distal_intron']
chr12	69657982	69658895	8	['exon', 'proximal_intron', 'proximal_intron']['distal_intron', 'distal_intron', 'distal_intron', 'distal_intron', 'distal_intron']	['Sos2']	-	5	['mixed']
chr12	69705405	69706251	5	['proximal_intron', 'proximal_intron', 'proximal_intron', 'exon']['proximal_intron']	['L2hgdh']	-	4	['mixed']
chr12	69741133	69741994	8	['proximal_intron', 'proximal_intron', 'proximal_intron', 'proximal_intron', 'proximal_intron']['exon', 'proximal_intron', 'proximal_intron']	['Atp5s']	+	5	['mixed']
chr12	69765612	69767887	10	['distal_intron', 'distal_intron']['distal_intron', 'distal_intron', 'distal_intron', 'distal_intron']['distal_intron', 'distal_intron']['distal_intron', 'distal_intron']	['Cdkl1']	-	4	['distal_intron']
chr12	69784122	69785276	13	['distal_intron', 'distal_intron', 'distal_intron', 'distal_intron', 'distal_intron', 'distal_intron', 'distal_intron', 'distal_intron', 'distal_intron', 'distal_intron']['distal_intron', 'distal_intron']['distal_intron']	['Cdkl1']	-	10	['distal_intron']
chr12	69866398	69866827	4	['distal_intron', 'distal_intron', 'distal_intron', 'distal_intron']	['Map4k5']	-	4	['distal_intron']
chr12	69925267	69925641	4	['distal_intron', 'distal_intron', 'distal_intron', 'distal_intron']	['Atl1']	+	4	['distal_intron']
chr12	69946892	69947465	5	['distal_intron', 'distal_intron', 'distal_intron', 'proximal_intron']['exon']	['Atl1']	+	4	['mixed']
chr12	69963100	69963507	4	['proximal_intron', 'proximal_intron', 'three_prime_UTR', 'three_prime_UTR']	['Atl1' 'Gm3086']	+	4	['mixed']
chr12	70016120	70016709	6	['distal_intron', 'distal_intron', 'distal_intron', 'distal_intron', 'distal_intron']['distal_intron']	['Nin']	-	5	['distal_intron']
chr12	70028602	70029474	11	['distal_intron', 'distal_intron', 'distal_intron', 'distal_intron', 'distal_intron', 'distal_intron', 'distal_intron', 'distal_intron', 'distal_intron']['distal_intron', 'distal_intron']	['Nin']	-	9	['distal_intron']
chr12	70046408	70046749	9	['distal_intron', 'distal_intron', 'distal_intron', 'distal_intron', 'distal_intron', 'distal_intron', 'distal_intron', 'distal_intron', 'distal_intron']	['Nin']	-	9	['distal_intron']
chr12	70220446	70220852	4	['distal_intron', 'distal_intron', 'distal_intron', 'distal_intron']	['Pygl']	-	4	['distal_intron']
chr12	70233024	70234003	7	['proximal_intron', 'proximal_intron']['proximal_intron', 'exon', 'exon', 'exon', 'exon']	['F730035M05Rik']	+	5	['mixed']
chr12	70305624	70305858	4	['distal_intron', 'distal_intron', 'distal_intron', 'distal_intron']	['Trim9']	-	4	['distal_intron']
chr12	70308347	70308907	5	['distal_intron', 'distal_intron', 'distal_intron', 'distal_intron']['distal_intron']	['Trim9']	-	4	['distal_intron']
chr12	70321007	70321483	4	['distal_intron', 'distal_intron', 'distal_intron', 'distal_intron']	['Trim9']	-	4	['distal_intron']
chr12	70464202	70464521	4	['proximal_intron', 'proximal_intron', 'proximal_intron', 'proximal_intron']	['Tmx1']	+	4	['proximal_intron']
chr12	70866406	70867341	7	['distal_intron', 'distal_intron', 'distal_intron', 'distal_intron', 'distal_intron']['distal_intron', 'distal_intron']	['Frmd6']	+	5	['distal_intron']
chr12	70940859	70941188	4	['exon', 'proximal_intron', 'proximal_intron', 'proximal_intron']	['Actr10']	+	4	['mixed']
chr12	71028266	71028760	7	['distal_intron', 'distal_intron', 'distal_intron', 'distal_intron', 'distal_intron', 'distal_intron', 'distal_intron']	['Arid4a']	+	7	['distal_intron']
chr12	71047891	71048305	4	['distal_intron', 'distal_intron', 'distal_intron', 'proximal_intron']	['Arid4a']	+	4	['mixed']
chr12	71130447	71130876	5	['distal_intron', 'distal_intron', 'distal_intron', 'distal_intron', 'distal_intron']	['Timm9']	-	5	['distal_intron']
chr12	71198317	71199038	5	['distal_intron', 'distal_intron', 'distal_intron', 'distal_intron']['distal_intron']	['2700049A03Rik']	+	4	['distal_intron']
chr12	71222972	71223229	4	['distal_intron', 'distal_intron', 'distal_intron', 'distal_intron']	['2700049A03Rik']	+	4	['distal_intron']
chr12	71870286	71870543	4	['distal_intron', 'distal_intron', 'distal_intron', 'distal_intron']	['Daam1']	+	4	['distal_intron']
chr12	71880667	71880939	4	['distal_intron', 'distal_intron', 'distal_intron', 'distal_intron']	['Daam1']	+	4	['distal_intron']
chr12	71882529	71882890	4	['distal_intron', 'distal_intron', 'distal_intron', 'distal_intron']	['Daam1']	+	4	['distal_intron']
chr12	71922698	71923071	4	['distal_intron', 'distal_intron', 'distal_intron', 'distal_intron']	['Daam1']	+	4	['distal_intron']
chr12	72265980	72266104	4	['distal_intron', 'distal_intron', 'distal_intron', 'distal_intron']	['Rtn1']	-	4	['distal_intron']
chr12	72397607	72397909	4	['distal_intron', 'distal_intron', 'distal_intron', 'distal_intron']	['Rtn1']	-	4	['distal_intron']
chr12	72505070	72505407	4	['distal_intron', 'distal_intron', 'distal_intron', 'distal_intron']	['Lrrc9']	+	4	['distal_intron']
chr12	72922720	72923128	6	['distal_intron', 'distal_intron', 'distal_intron', 'distal_intron', 'distal_intron', 'distal_intron']	['4930447C04Rik']	-	6	['distal_intron']
chr12	73175248	73175535	4	['distal_intron', 'distal_intron', 'distal_intron', 'distal_intron']	['Mnat1']	+	4	['distal_intron']
chr12	73200082	73200345	4	['distal_intron', 'distal_intron', 'distal_intron', 'distal_intron']	['Mnat1']	+	4	['distal_intron']
chr12	73241985	73242344	4	['distal_intron', 'distal_intron', 'distal_intron', 'distal_intron']	['Mnat1']	+	4	['distal_intron']
chr12	73286260	73286690	4	['proximal_intron', 'proximal_intron', 'proximal_intron', 'exon']	['Trmt5']	-	4	['mixed']
chr12	73295143	73295546	4	['distal_intron', 'distal_intron', 'distal_intron', 'distal_intron']	['Slc38a6']	+	4	['distal_intron']
chr12	73345816	73346127	4	['distal_intron', 'distal_intron', 'distal_intron', 'distal_intron']	['Slc38a6']	+	4	['distal_intron']
chr12	73625015	73625478	4	['distal_intron', 'distal_intron', 'distal_intron', 'distal_intron']	['Prkch']	+	4	['distal_intron']
chr12	73634023	73634088	4	['distal_intron', 'distal_intron', 'distal_intron', 'distal_intron']	['Prkch']	+	4	['distal_intron']
chr12	73653426	73654284	5	['distal_intron', 'distal_intron', 'distal_intron', 'distal_intron']['distal_intron']	['Prkch']	+	4	['distal_intron']
chr12	73676998	73678266	8	['distal_intron', 'distal_intron', 'distal_intron', 'distal_intron']['distal_intron', 'distal_intron', 'distal_intron']['distal_intron']	['Prkch']	+	4	['distal_intron']
chr12	73770829	73771211	4	['distal_intron', 'distal_intron', 'distal_intron', 'distal_intron']	['Prkch']	+	4	['distal_intron']
chr12	74012961	74013141	4	['distal_intron', 'distal_intron', 'distal_intron', 'distal_intron']	['Syt16']	+	4	['distal_intron']
chr12	74025896	74026242	6	['distal_intron', 'distal_intron', 'distal_intron', 'distal_intron', 'distal_intron', 'distal_intron']	['Syt16']	+	6	['distal_intron']
chr12	74161688	74162171	4	['distal_intron', 'distal_intron', 'distal_intron', 'distal_intron']	['Syt16']	+	4	['distal_intron']
chr12	74202256	74202687	4	['distal_intron', 'distal_intron', 'distal_intron', 'distal_intron']	['Syt16']	+	4	['distal_intron']
chr12	74216720	74216904	5	['distal_intron', 'distal_intron', 'distal_intron', 'distal_intron', 'distal_intron']	['Syt16']	+	5	['distal_intron']
chr12	74226304	74226720	5	['distal_intron', 'distal_intron', 'distal_intron', 'distal_intron', 'distal_intron']	['Syt16']	+	5	['distal_intron']
chr12	74938801	74939590	9	['distal_intron', 'distal_intron', 'distal_intron', 'distal_intron', 'distal_intron']['distal_intron', 'distal_intron', 'distal_intron', 'distal_intron']	['Kcnh5']	-	5	['distal_intron']
chr12	74952764	74953397	5	['distal_intron', 'distal_intron', 'distal_intron', 'distal_intron']['distal_intron']	['Kcnh5']	-	4	['distal_intron']
chr12	74988252	74989108	14	['distal_intron', 'distal_intron', 'distal_intron', 'distal_intron', 'distal_intron', 'distal_intron', 'distal_intron', 'distal_intron', 'distal_intron', 'distal_intron', 'distal_intron', 'distal_intron']['distal_intron', 'distal_intron']	['Kcnh5']	-	12	['distal_intron']
chr12	75031408	75032385	6	['distal_intron', 'distal_intron']['distal_intron', 'distal_intron', 'distal_intron', 'distal_intron']	['Kcnh5']	-	4	['distal_intron']
chr12	75059972	75060401	5	['distal_intron', 'distal_intron', 'distal_intron', 'distal_intron', 'distal_intron']	['Kcnh5']	-	5	['distal_intron']
chr12	75073373	75073829	4	['distal_intron', 'distal_intron', 'distal_intron', 'distal_intron']	['Kcnh5']	-	4	['distal_intron']
chr12	75142847	75143852	8	['distal_intron', 'distal_intron']['distal_intron', 'distal_intron', 'distal_intron', 'distal_intron', 'distal_intron', 'distal_intron']	['Kcnh5']	-	6	['distal_intron']
chr12	75150790	75151127	5	['distal_intron', 'distal_intron', 'distal_intron', 'distal_intron', 'distal_intron']	['Kcnh5']	-	5	['distal_intron']
chr12	75171468	75171724	13	['distal_intron', 'distal_intron', 'distal_intron', 'distal_intron', 'distal_intron', 'distal_intron', 'distal_intron', 'distal_intron', 'distal_intron', 'distal_intron', 'distal_intron', 'distal_intron', 'distal_intron']	['Kcnh5']	-	13	['distal_intron']
chr12	75343519	75343682	6	['distal_intron', 'distal_intron', 'distal_intron', 'distal_intron', 'distal_intron', 'distal_intron']	['Rhoj']	+	6	['distal_intron']
chr12	75516602	75516914	6	['distal_intron', 'distal_intron', 'distal_intron', 'distal_intron', 'distal_intron', 'distal_intron']	['Ppp2r5e']	-	6	['distal_intron']
chr12	75543123	75544772	7	['distal_intron', 'distal_intron', 'distal_intron', 'distal_intron']['distal_intron', 'distal_intron']['distal_intron']	['Ppp2r5e']	-	4	['distal_intron']
chr12	75845702	75846158	5	['distal_intron', 'distal_intron', 'distal_intron', 'distal_intron', 'distal_intron']	['Syne2']	+	5	['distal_intron']
chr12	75926625	75927112	6	['proximal_intron', 'proximal_intron', 'proximal_intron', 'proximal_intron', 'proximal_intron', 'proximal_intron']	['Syne2']	+	6	['proximal_intron']
chr12	75930257	75930499	4	['distal_intron', 'distal_intron', 'distal_intron', 'distal_intron']	['Syne2']	+	4	['distal_intron']
chr12	75936833	75937093	4	['distal_intron', 'distal_intron', 'distal_intron', 'proximal_intron']	['Syne2']	+	4	['mixed']
chr12	75940438	75941162	5	['distal_intron', 'distal_intron', 'distal_intron', 'distal_intron']['proximal_intron']	['Syne2']	+	4	['mixed']
chr12	76030360	76032449	11	['distal_intron', 'distal_intron', 'distal_intron', 'distal_intron', 'distal_intron']['proximal_intron', 'proximal_intron']['exon', 'proximal_intron']['distal_intron', 'distal_intron']	['Syne2']	+	5	['mixed']
chr12	76039690	76040133	5	['distal_intron', 'distal_intron', 'distal_intron', 'distal_intron', 'proximal_intron']	['Syne2']	+	5	['mixed']
chr12	76043928	76044085	10	['proximal_intron', 'proximal_intron', 'proximal_intron', 'proximal_intron', 'proximal_intron', 'proximal_intron', 'proximal_intron', 'proximal_intron', 'proximal_intron', 'proximal_intron']	['Syne2']	+	10	['proximal_intron']
chr12	76069911	76070130	4	['distal_intron', 'distal_intron', 'distal_intron', 'distal_intron']	['Syne2']	+	4	['distal_intron']
chr12	76100798	76101278	5	['proximal_intron', 'proximal_intron', 'exon', 'proximal_intron', 'proximal_intron']	['Syne2']	+	5	['mixed']
chr12	76172531	76172620	5	['distal_intron', 'distal_intron', 'distal_intron', 'distal_intron', 'distal_intron']	['Esr2']	-	5	['distal_intron']
chr12	76211790	76212712	6	['distal_intron', 'distal_intron', 'distal_intron', 'proximal_intron']['proximal_intron', 'proximal_intron']	['Tex21']	-	4	['mixed']
chr12	76213365	76214071	5	['distal_intron', 'distal_intron', 'distal_intron', 'distal_intron']['distal_intron']	['Tex21']	-	4	['distal_intron']
chr12	76239486	76240503	6	['exon', 'proximal_intron']['distal_intron', 'distal_intron', 'distal_intron', 'distal_intron']	['Tex21']	-	4	['mixed']
chr12	76268347	76268610	4	['distal_intron', 'distal_intron', 'distal_intron', 'distal_intron']	['Mthfd1']	+	4	['distal_intron']
chr12	76289924	76291076	7	['proximal_intron', 'proximal_intron', 'distal_intron', 'distal_intron']['distal_intron', 'proximal_intron']['exon']	['Mthfd1']	+	4	['mixed']
chr12	76429753	76429864	6	['distal_intron', 'distal_intron', 'distal_intron', 'distal_intron', 'distal_intron', 'distal_intron']	['Ppp1r36']	+	6	['distal_intron']
chr12	76572393	76573753	8	['proximal_intron', 'exon', 'proximal_intron', 'proximal_intron']['proximal_intron', 'exon']['proximal_intron', 'distal_intron']	['Plekhg3']	+	4	['mixed']
chr12	76685611	76686315	17	['distal_intron', 'distal_intron', 'distal_intron', 'distal_intron', 'distal_intron', 'distal_intron', 'distal_intron', 'distal_intron', 'distal_intron', 'distal_intron', 'distal_intron', 'distal_intron', 'distal_intron', 'distal_intron', 'distal_intron']['distal_intron', 'distal_intron']	['Sptb']	-	15	['distal_intron']
chr12	76823423	76824886	8	['distal_intron', 'distal_intron', 'distal_intron', 'distal_intron']['distal_intron', 'distal_intron']['distal_intron', 'distal_intron']	['Fntb']	+	4	['distal_intron']
chr12	76950662	76951316	6	['distal_intron', 'distal_intron']['distal_intron', 'distal_intron', 'distal_intron', 'distal_intron']	['Max']	-	4	['distal_intron']
chr12	77246305	77246353	4	['distal_intron', 'distal_intron', 'distal_intron', 'distal_intron']	['Fut8']	+	4	['distal_intron']
chr12	77260099	77261565	8	['distal_intron', 'distal_intron', 'distal_intron', 'distal_intron']['distal_intron', 'distal_intron', 'distal_intron']['distal_intron']	['Fut8']	+	4	['distal_intron']
chr12	77343811	77344180	4	['distal_intron', 'distal_intron', 'distal_intron', 'distal_intron']	['Fut8']	+	4	['distal_intron']
chr12	78291894	78292385	4	['distal_intron', 'distal_intron', 'distal_intron', 'distal_intron']	['Gphn']	+	4	['distal_intron']
chr12	78300188	78300414	4	['distal_intron', 'distal_intron', 'distal_intron', 'distal_intron']	['Gphn']	+	4	['distal_intron']
chr12	78327811	78328309	4	['distal_intron', 'distal_intron', 'distal_intron', 'distal_intron']	['Gphn']	+	4	['distal_intron']
chr12	78450325	78450773	4	['distal_intron', 'distal_intron', 'distal_intron', 'distal_intron']	['Gphn']	+	4	['distal_intron']
chr12	78576977	78577440	4	['distal_intron', 'distal_intron', 'distal_intron', 'distal_intron']	['Gphn']	+	4	['distal_intron']
chr12	78609531	78609785	4	['proximal_intron', 'proximal_intron', 'distal_intron', 'distal_intron']	['Gphn']	+	4	['mixed']
chr12	78724970	78725537	5	['distal_intron', 'distal_intron', 'distal_intron', 'distal_intron']['distal_intron']	['Fam71d']	+	4	['distal_intron']
chr12	78733696	78734101	4	['distal_intron', 'proximal_intron', 'proximal_intron', 'proximal_intron']	['Fam71d']	+	4	['mixed']
chr12	78812192	78812600	4	['distal_intron', 'distal_intron', 'distal_intron', 'distal_intron']	['Mpp5']	+	4	['distal_intron']
chr12	78852395	78853129	10	['proximal_intron', 'proximal_intron', 'proximal_intron', 'proximal_intron', 'proximal_intron', 'proximal_intron', 'proximal_intron', 'proximal_intron', 'proximal_intron']['distal_intron']	['Atp6v1d']	-	9	['mixed']
chr12	79165368	79166072	6	['proximal_intron', 'distal_intron', 'distal_intron', 'distal_intron', 'distal_intron']['proximal_intron']	['Vti1b']	-	5	['mixed']
chr12	79181062	79181653	6	['distal_intron', 'distal_intron', 'distal_intron', 'distal_intron']['distal_intron', 'distal_intron']	['Rdh11']	-	4	['distal_intron']
chr12	79345300	79345493	5	['distal_intron', 'distal_intron', 'distal_intron', 'distal_intron', 'distal_intron']	['Rad51b']	+	5	['distal_intron']
chr12	80170233	80171178	6	['exon', 'proximal_intron']['proximal_intron', 'proximal_intron', 'proximal_intron', 'proximal_intron']	['Actn1']	-	4	['mixed']
chr12	80214531	80215198	6	['distal_intron', 'distal_intron', 'distal_intron', 'distal_intron', 'distal_intron']['distal_intron']	['Actn1']	-	5	['distal_intron']
chr12	80241469	80241740	4	['distal_intron', 'distal_intron', 'distal_intron', 'distal_intron']	['Actn1']	-	4	['distal_intron']
chr12	80377854	80379935	11	['distal_intron', 'distal_intron']['distal_intron', 'distal_intron', 'distal_intron', 'distal_intron']['distal_intron', 'distal_intron', 'distal_intron', 'distal_intron']['distal_intron']	['Dcaf5']	-	4	['distal_intron']
chr12	80405569	80405616	4	['distal_intron', 'distal_intron', 'distal_intron', 'distal_intron']	['Dcaf5']	-	4	['distal_intron']
chr12	80426467	80426698	4	['distal_intron', 'distal_intron', 'distal_intron', 'distal_intron']	['Dcaf5']	-	4	['distal_intron']
chr12	80428225	80428306	4	['distal_intron', 'distal_intron', 'distal_intron', 'distal_intron']	['Dcaf5']	-	4	['distal_intron']
chr12	80601574	80602006	4	['distal_intron', 'distal_intron', 'three_prime_UTR', 'three_prime_UTR']	['Galnt16']	+	4	['mixed']
chr12	80700721	80701696	6	['distal_intron', 'distal_intron', 'distal_intron', 'distal_intron']['distal_intron', 'distal_intron']	['Plekhd1']	+	4	['distal_intron']
chr12	80960290	80960776	4	['proximal_intron', 'proximal_intron', 'exon', 'proximal_intron']	['Slc10a1']	-	4	['mixed']
chr12	81037907	81038583	5	['distal_intron', 'distal_intron', 'distal_intron', 'distal_intron']['distal_intron']	['Smoc1']	+	4	['distal_intron']
chr12	81109141	81109625	5	['distal_intron', 'distal_intron', 'distal_intron', 'distal_intron', 'distal_intron']	['Smoc1']	+	5	['distal_intron']
chr12	81170374	81171232	6	['proximal_intron', 'proximal_intron']['distal_intron', 'distal_intron', 'distal_intron', 'distal_intron']	['Smoc1']	+	4	['mixed']
chr12	81180981	81181586	6	['distal_intron', 'distal_intron', 'distal_intron', 'distal_intron', 'distal_intron']['distal_intron']	['Smoc1']	+	5	['distal_intron']
chr12	81185074	81186130	7	['three_prime_UTR', 'three_prime_UTR', 'three_prime_UTR', 'three_prime_UTR', 'three_prime_UTR']['three_prime_UTR', 'three_prime_UTR']	['Smoc1']	+	5	['three_prime_UTR']
chr12	81238188	81239185	6	['distal_intron', 'distal_intron', 'distal_intron', 'distal_intron']['distal_intron', 'distal_intron']	['Slc8a3']	-	4	['distal_intron']
chr12	81243925	81244366	4	['distal_intron', 'distal_intron', 'distal_intron', 'distal_intron']	['Slc8a3']	-	4	['distal_intron']
chr12	81249666	81250114	4	['distal_intron', 'distal_intron', 'distal_intron', 'distal_intron']	['Slc8a3']	-	4	['distal_intron']
chr12	81265311	81265637	4	['distal_intron', 'distal_intron', 'distal_intron', 'distal_intron']	['Slc8a3']	-	4	['distal_intron']
chr12	81404165	81404525	5	['distal_intron', 'distal_intron', 'distal_intron', 'distal_intron', 'distal_intron']	['Cox16' 'Gm20498']	-	5	['distal_intron']
chr12	81409026	81409536	5	['distal_intron', 'distal_intron', 'distal_intron', 'distal_intron']['distal_intron']	['Cox16' 'Gm20498']	-	4	['distal_intron']
chr12	81741228	81741671	4	['distal_intron', 'distal_intron', 'distal_intron', 'distal_intron']	['Map3k9']	-	4	['distal_intron']
chr12	81911377	81911703	5	['distal_intron', 'distal_intron', 'distal_intron', 'distal_intron', 'distal_intron']	['Pcnx']	+	5	['distal_intron']
chr12	81960598	81961406	6	['distal_intron', 'distal_intron']['distal_intron', 'distal_intron', 'distal_intron', 'distal_intron']	['Pcnx']	+	4	['distal_intron']
chr12	82345667	82345942	4	['distal_intron', 'distal_intron', 'distal_intron', 'distal_intron']	['Sipa1l1']	+	4	['distal_intron']
chr12	82392120	82392655	14	['distal_intron', 'distal_intron', 'distal_intron', 'distal_intron', 'distal_intron', 'distal_intron', 'distal_intron', 'distal_intron', 'distal_intron', 'distal_intron', 'distal_intron', 'distal_intron', 'distal_intron']['distal_intron']	['Sipa1l1']	+	13	['distal_intron']
chr12	82436507	82436552	4	['distal_intron', 'distal_intron', 'distal_intron', 'distal_intron']	['Sipa1l1']	+	4	['distal_intron']
chr12	82642054	82642918	6	['distal_intron', 'distal_intron', 'distal_intron', 'distal_intron']['distal_intron', 'distal_intron']	['Rgs6']	+	4	['distal_intron']
chr12	82650326	82650426	5	['distal_intron', 'distal_intron', 'distal_intron', 'distal_intron', 'distal_intron']	['Rgs6']	+	5	['distal_intron']
chr12	82719883	82720145	4	['distal_intron', 'distal_intron', 'distal_intron', 'distal_intron']	['Rgs6']	+	4	['distal_intron']
chr12	82722921	82723513	5	['distal_intron', 'distal_intron', 'distal_intron', 'distal_intron']['distal_intron']	['Rgs6']	+	4	['distal_intron']
chr12	82736539	82737384	5	['distal_intron', 'distal_intron', 'distal_intron', 'distal_intron']['distal_intron']	['Rgs6']	+	4	['distal_intron']
chr12	82769459	82770451	7	['distal_intron', 'distal_intron']['distal_intron', 'distal_intron', 'distal_intron', 'distal_intron', 'distal_intron']	['Rgs6']	+	5	['distal_intron']
chr12	82778299	82778542	4	['distal_intron', 'distal_intron', 'distal_intron', 'distal_intron']	['Rgs6']	+	4	['distal_intron']
chr12	82782911	82783253	5	['distal_intron', 'distal_intron', 'distal_intron', 'distal_intron', 'distal_intron']	['Rgs6']	+	5	['distal_intron']
chr12	82966926	82967856	7	['distal_intron', 'distal_intron', 'distal_intron', 'distal_intron', 'distal_intron']['distal_intron', 'distal_intron']	['Rgs6']	+	5	['distal_intron']
chr12	83084260	83084333	4	['distal_intron', 'distal_intron', 'distal_intron', 'distal_intron']	['Rgs6']	+	4	['distal_intron']
chr12	83118441	83118749	5	['distal_intron', 'distal_intron', 'distal_intron', 'distal_intron', 'distal_intron']	['Rgs6']	+	5	['distal_intron']
chr12	83119528	83120274	5	['distal_intron', 'distal_intron', 'distal_intron', 'distal_intron']['distal_intron']	['Rgs6']	+	4	['distal_intron']
chr12	83132515	83132574	4	['distal_intron', 'distal_intron', 'distal_intron', 'distal_intron']	['Rgs6']	+	4	['distal_intron']
chr12	83140459	83141454	7	['distal_intron', 'distal_intron', 'distal_intron', 'distal_intron', 'distal_intron']['distal_intron', 'distal_intron']	['Rgs6']	+	5	['distal_intron']
chr12	83149809	83150562	7	['proximal_intron', 'proximal_intron', 'proximal_intron', 'proximal_intron', 'proximal_intron', 'proximal_intron']['proximal_intron']	['Rgs6']	+	6	['proximal_intron']
chr12	83156864	83157142	4	['distal_intron', 'distal_intron', 'distal_intron', 'distal_intron']	['Rgs6']	+	4	['distal_intron']
chr12	83214122	83214413	4	['three_prime_UTR', 'three_prime_UTR', 'three_prime_UTR', 'three_prime_UTR']	['Dpf3']	-	4	['three_prime_UTR']
chr12	83256712	83256823	4	['distal_intron', 'distal_intron', 'distal_intron', 'distal_intron']	['Dpf3']	-	4	['distal_intron']
chr12	83258082	83258354	5	['distal_intron', 'distal_intron', 'distal_intron', 'distal_intron', 'distal_intron']	['Dpf3']	-	5	['distal_intron']
chr12	83301426	83301851	4	['distal_intron', 'distal_intron', 'distal_intron', 'distal_intron']	['Dpf3']	-	4	['distal_intron']
chr12	83369857	83369935	4	['distal_intron', 'distal_intron', 'distal_intron', 'distal_intron']	['Dpf3']	-	4	['distal_intron']
chr12	83393152	83393694	5	['distal_intron', 'distal_intron', 'distal_intron', 'distal_intron']['distal_intron']	['Dpf3']	-	4	['distal_intron']
chr12	83394831	83396087	6	['distal_intron', 'distal_intron']['distal_intron', 'distal_intron', 'distal_intron', 'distal_intron']	['Dpf3']	-	4	['distal_intron']
chr12	83405230	83406374	6	['distal_intron', 'distal_intron', 'distal_intron', 'distal_intron']['distal_intron', 'distal_intron']	['Dpf3']	-	4	['distal_intron']
chr12	83455830	83456399	5	['distal_intron', 'distal_intron', 'distal_intron', 'distal_intron']['distal_intron']	['Dpf3']	-	4	['distal_intron']
chr12	83459860	83460137	4	['distal_intron', 'distal_intron', 'distal_intron', 'distal_intron']	['Dpf3']	-	4	['distal_intron']
chr12	83961046	83961405	4	['distal_intron', 'distal_intron', 'distal_intron', 'distal_intron']	['Heatr4']	-	4	['distal_intron']
chr12	84017230	84017568	4	['exon', 'exon', 'exon', 'three_prime_UTR']	['Acot1']	+	4	['mixed']
chr12	84131413	84132477	7	['proximal_intron', 'proximal_intron', 'proximal_intron', 'distal_intron']['distal_intron', 'distal_intron', 'distal_intron']	['Dnal1']	+	4	['mixed']
chr12	84187996	84188052	6	['distal_intron', 'distal_intron', 'distal_intron', 'distal_intron', 'distal_intron', 'distal_intron']	['Elmsan1']	-	6	['distal_intron']
chr12	84210539	84210822	4	['distal_intron', 'distal_intron', 'distal_intron', 'distal_intron']	['Elmsan1']	-	4	['distal_intron']
chr12	84371407	84371973	6	['exon', 'three_prime_UTR', 'three_prime_UTR', 'proximal_intron', 'proximal_intron']['proximal_intron']	['Coq6']	+	5	['mixed']
chr12	84382847	84383255	4	['distal_intron', 'distal_intron', 'distal_intron', 'distal_intron']	['Entpd5']	-	4	['distal_intron']
chr12	84414509	84414800	4	['proximal_intron', 'exon', 'proximal_intron', 'proximal_intron']	['Bbof1']	+	4	['mixed']
chr12	84439331	84439818	4	['proximal_intron', 'exon', 'proximal_intron', 'proximal_intron']	['Aldh6a1']	-	4	['mixed']
chr12	84454682	84455014	6	['distal_intron', 'distal_intron', 'distal_intron', 'distal_intron', 'distal_intron', 'distal_intron']	['Lin52']	+	6	['distal_intron']
chr12	84587307	84588203	5	['distal_intron', 'distal_intron', 'distal_intron', 'distal_intron']['distal_intron']	['Vsx2']	+	4	['distal_intron']
chr12	84692522	84692833	5	['distal_intron', 'distal_intron', 'distal_intron', 'distal_intron', 'distal_intron']	['Syndig1l']	-	5	['distal_intron']
chr12	84869179	84869802	5	['distal_intron', 'distal_intron', 'distal_intron', 'distal_intron']['distal_intron']	['Ltbp2']	-	4	['distal_intron']
chr12	85094982	85095452	4	['exon', 'exon', 'exon', 'five_prime_UTR']	['Prox2']	-	4	['mixed']
chr12	85103444	85103503	4	['distal_intron', 'distal_intron', 'distal_intron', 'distal_intron']	['Prox2']	-	4	['distal_intron']
chr12	85111582	85112048	4	['proximal_intron', 'proximal_intron', 'proximal_intron', 'distal_intron']	['Dlst']	+	4	['mixed']
chr12	85116595	85116727	4	['distal_intron', 'distal_intron', 'distal_intron', 'distal_intron']	['Dlst']	+	4	['distal_intron']
chr12	85352354	85352761	4	['distal_intron', 'distal_intron', 'distal_intron', 'distal_intron']	['Tmed10']	-	4	['distal_intron']
chr12	85608547	85609035	6	['proximal_intron', 'distal_intron', 'distal_intron', 'distal_intron', 'distal_intron', 'distal_intron']	['Jdp2']	+	6	['mixed']
chr12	85691641	85692421	5	['distal_intron', 'distal_intron', 'distal_intron', 'distal_intron']['distal_intron']	['Batf']	+	4	['distal_intron']
chr12	85833334	85833934	5	['distal_intron', 'distal_intron', 'distal_intron', 'distal_intron']['distal_intron']	['Ttll5']	+	4	['distal_intron']
chr12	85917712	85918203	4	['three_prime_UTR', 'three_prime_UTR', 'proximal_intron', 'proximal_intron']	['Ttll5']	+	4	['mixed']
chr12	86046281	86046718	4	['distal_intron', 'distal_intron', 'distal_intron', 'distal_intron']	['Ttll5']	+	4	['distal_intron']
chr12	86054883	86055611	7	['distal_intron', 'distal_intron', 'distal_intron', 'distal_intron', 'distal_intron']['distal_intron', 'distal_intron']	['Ttll5']	+	5	['distal_intron']
chr12	86191242	86191930	7	['distal_intron', 'distal_intron', 'distal_intron', 'distal_intron', 'distal_intron', 'distal_intron']['distal_intron']	['Gm805']	+	6	['distal_intron']
chr12	86245492	86245793	4	['distal_intron', 'distal_intron', 'distal_intron', 'distal_intron']	['Gpatch2l']	+	4	['distal_intron']
chr12	86456634	86456903	4	['distal_intron', 'distal_intron', 'distal_intron', 'distal_intron']	['Esrrb']	+	4	['distal_intron']
chr12	86489277	86489664	5	['distal_intron', 'distal_intron', 'distal_intron', 'distal_intron', 'distal_intron']	['Esrrb']	+	5	['distal_intron']
chr12	86751715	86752495	5	['distal_intron', 'distal_intron', 'distal_intron', 'distal_intron']['distal_intron']	['Lrrc74a']	+	4	['distal_intron']
chr12	86950539	86950784	4	['distal_intron', 'distal_intron', 'distal_intron', 'distal_intron']	['Cipc']	+	4	['distal_intron']
chr12	87055987	87056477	5	['distal_intron', 'distal_intron', 'proximal_intron', 'proximal_intron', 'exon']	['Tmem63c']	+	5	['mixed']
chr12	87081552	87083006	8	['proximal_intron', 'three_prime_UTR']['proximal_intron', 'three_prime_UTR', 'proximal_intron', 'proximal_intron']['three_prime_UTR', 'proximal_intron']	['Tmem63c']	+	4	['mixed']
chr12	87125666	87126000	4	['distal_intron', 'distal_intron', 'distal_intron', 'distal_intron']	['Pomt2']	-	4	['distal_intron']
chr12	87291101	87291488	6	['distal_intron', 'distal_intron', 'distal_intron', 'distal_intron', 'distal_intron', 'distal_intron']	['Ism2']	-	6	['distal_intron']
chr12	87348259	87348982	6	['distal_intron', 'distal_intron', 'distal_intron', 'distal_intron']['distal_intron', 'distal_intron']	['Sptlc2']	-	4	['distal_intron']
chr12	87446253	87446726	5	['distal_intron', 'distal_intron', 'distal_intron', 'distal_intron', 'distal_intron']	['Slirp']	+	5	['distal_intron']
chr12	88364247	88364742	4	['distal_intron', 'distal_intron', 'distal_intron', 'distal_intron']	['Adck1']	+	4	['distal_intron']
chr12	88381131	88381506	5	['distal_intron', 'distal_intron', 'distal_intron', 'distal_intron', 'distal_intron']	['Adck1']	+	5	['distal_intron']
chr12	88416474	88418466	12	['distal_intron', 'distal_intron']['distal_intron', 'distal_intron', 'distal_intron', 'distal_intron', 'distal_intron', 'distal_intron']['distal_intron', 'distal_intron', 'distal_intron', 'distal_intron']	['Adck1']	+	6	['distal_intron']
chr12	88429547	88430008	4	['distal_intron', 'distal_intron', 'distal_intron', 'distal_intron']	['Adck1']	+	4	['distal_intron']
chr12	88433073	88433530	4	['distal_intron', 'distal_intron', 'distal_intron', 'distal_intron']	['Adck1']	+	4	['distal_intron']
chr12	88442567	88443673	7	['distal_intron', 'distal_intron', 'distal_intron']['distal_intron', 'distal_intron', 'distal_intron', 'distal_intron']	['Adck1']	+	4	['distal_intron']
chr12	88783208	88784143	6	['distal_intron', 'distal_intron', 'distal_intron', 'distal_intron']['distal_intron', 'distal_intron']	['Nrxn3']	+	4	['distal_intron']
chr12	88804576	88804830	4	['distal_intron', 'distal_intron', 'distal_intron', 'distal_intron']	['Nrxn3']	+	4	['distal_intron']
chr12	88832396	88832877	4	['proximal_intron', 'proximal_intron', 'proximal_intron', 'proximal_intron']	['Nrxn3']	+	4	['proximal_intron']
chr12	88850116	88851028	5	['proximal_intron', 'proximal_intron', 'exon', 'exon']['distal_intron']	['Nrxn3']	+	4	['mixed']
chr12	88879285	88879539	4	['distal_intron', 'distal_intron', 'distal_intron', 'distal_intron']	['Nrxn3']	+	4	['distal_intron']
chr12	88958095	88958429	6	['distal_intron', 'distal_intron', 'distal_intron', 'distal_intron', 'distal_intron', 'distal_intron']	['Nrxn3']	+	6	['distal_intron']
chr12	89068065	89068664	5	['distal_intron', 'distal_intron', 'distal_intron', 'distal_intron']['distal_intron']	['Nrxn3']	+	4	['distal_intron']
chr12	89102826	89103362	5	['distal_intron', 'distal_intron', 'distal_intron', 'distal_intron']['distal_intron']	['Nrxn3']	+	4	['distal_intron']
chr12	89140591	89140988	4	['distal_intron', 'distal_intron', 'distal_intron', 'distal_intron']	['Nrxn3']	+	4	['distal_intron']
chr12	89177314	89177739	4	['distal_intron', 'distal_intron', 'distal_intron', 'distal_intron']	['Nrxn3']	+	4	['distal_intron']
chr12	89191773	89192527	6	['distal_intron', 'distal_intron', 'distal_intron', 'distal_intron']['distal_intron', 'distal_intron']	['Nrxn3']	+	4	['distal_intron']
chr12	89238712	89239104	4	['distal_intron', 'distal_intron', 'distal_intron', 'distal_intron']	['Nrxn3']	+	4	['distal_intron']
chr12	89303786	89305021	7	['distal_intron', 'distal_intron']['distal_intron', 'distal_intron', 'distal_intron', 'distal_intron']['distal_intron']	['Nrxn3']	+	4	['distal_intron']
chr12	89330389	89330793	4	['distal_intron', 'distal_intron', 'distal_intron', 'distal_intron']	['Nrxn3']	+	4	['distal_intron']
chr12	89368008	89368337	4	['distal_intron', 'distal_intron', 'distal_intron', 'distal_intron']	['Nrxn3']	+	4	['distal_intron']
chr12	89431148	89431431	5	['proximal_intron', 'proximal_intron', 'exon', 'exon', 'proximal_intron']	['Gm23989' 'Nrxn3']	+	5	['mixed']
chr12	89454609	89454734	4	['distal_intron', 'distal_intron', 'distal_intron', 'distal_intron']	['Nrxn3']	+	4	['distal_intron']
chr12	89514476	89514571	5	['distal_intron', 'distal_intron', 'distal_intron', 'distal_intron', 'distal_intron']	['Nrxn3']	+	5	['distal_intron']
chr12	89615833	89616615	5	['distal_intron', 'distal_intron', 'distal_intron', 'distal_intron']['distal_intron']	['Nrxn3']	+	4	['distal_intron']
chr12	89767321	89767521	4	['distal_intron', 'distal_intron', 'distal_intron', 'distal_intron']	['Nrxn3']	+	4	['distal_intron']
chr12	89783209	89783614	4	['distal_intron', 'distal_intron', 'distal_intron', 'distal_intron']	['Nrxn3']	+	4	['distal_intron']
chr12	89949917	89950451	5	['distal_intron', 'distal_intron', 'distal_intron', 'distal_intron']['distal_intron']	['Nrxn3']	+	4	['distal_intron']
chr12	90059284	90059573	4	['distal_intron', 'distal_intron', 'distal_intron', 'distal_intron']	['Nrxn3']	+	4	['distal_intron']
chr12	90166413	90166859	4	['distal_intron', 'distal_intron', 'distal_intron', 'distal_intron']	['Nrxn3']	+	4	['distal_intron']
chr12	90231945	90232445	4	['distal_intron', 'distal_intron', 'distal_intron', 'distal_intron']	['Nrxn3']	+	4	['distal_intron']
chr12	90800216	90800690	4	['distal_intron', 'distal_intron', 'distal_intron', 'distal_intron']	['4930544I03Rik']	-	4	['distal_intron']
chr12	90938228	90938924	5	['distal_intron', 'distal_intron', 'distal_intron', 'distal_intron']['distal_intron']	['4930544I03Rik']	-	4	['distal_intron']
chr12	90951746	90952006	4	['distal_intron', 'distal_intron', 'distal_intron', 'distal_intron']	['4930544I03Rik']	-	4	['distal_intron']
chr12	91037838	91038281	4	['distal_intron', 'distal_intron', 'distal_intron', 'distal_intron']	['Cep128']	-	4	['distal_intron']
chr12	91082654	91082896	4	['distal_intron', 'distal_intron', 'distal_intron', 'distal_intron']	['Cep128']	-	4	['distal_intron']
chr12	91128287	91129171	8	['distal_intron', 'distal_intron']['distal_intron', 'distal_intron', 'distal_intron', 'distal_intron', 'distal_intron', 'distal_intron']	['Cep128']	-	6	['distal_intron']
chr12	91239714	91240036	4	['distal_intron', 'distal_intron', 'distal_intron', 'distal_intron']	['Cep128']	-	4	['distal_intron']
chr12	91257900	91259586	10	['distal_intron', 'distal_intron', 'distal_intron', 'distal_intron']['distal_intron', 'distal_intron', 'distal_intron']['distal_intron', 'distal_intron']['proximal_intron']	['Cep128']	-	4	['mixed']
chr12	91330100	91330302	5	['distal_intron', 'distal_intron', 'distal_intron', 'distal_intron', 'distal_intron']	['Cep128']	-	5	['distal_intron']
chr12	91338883	91340384	9	['exon', 'exon', 'exon', 'exon']['proximal_intron', 'proximal_intron', 'distal_intron']['distal_intron', 'exon']	['Cep128']	-	4	['mixed']
chr12	91349301	91349850	5	['distal_intron', 'distal_intron', 'distal_intron', 'distal_intron']['distal_intron']	['Cep128']	-	4	['distal_intron']
chr12	91404823	91405031	5	['distal_intron', 'distal_intron', 'distal_intron', 'distal_intron', 'distal_intron']	['Tshr']	+	5	['distal_intron']
chr12	91683149	91683239	6	['exon', 'exon', 'exon', 'exon', 'exon', 'exon']	['Gm8378' 'Ston2']	-	6	['exon']
chr12	91728162	91728586	4	['distal_intron', 'distal_intron', 'distal_intron', 'distal_intron']	['Ston2']	-	4	['distal_intron']
chr12	91768676	91769109	4	['distal_intron', 'distal_intron', 'distal_intron', 'distal_intron']	['Ston2']	-	4	['distal_intron']
chr12	91843912	91844320	4	['distal_intron', 'distal_intron', 'distal_intron', 'distal_intron']	['Sel1l']	-	4	['distal_intron']
chr12	98254105	98254842	5	['proximal_intron', 'proximal_intron', 'proximal_intron', 'proximal_intron']['distal_intron']	['Galc']	-	4	['mixed']
chr12	98476327	98476843	5	['distal_intron', 'distal_intron', 'distal_intron', 'distal_intron']['distal_intron']	['Kcnk10']	-	4	['distal_intron']
chr12	98555066	98555222	6	['distal_intron', 'distal_intron', 'distal_intron', 'distal_intron', 'distal_intron', 'distal_intron']	['Kcnk10']	-	6	['distal_intron']
chr12	98563835	98564173	4	['distal_intron', 'distal_intron', 'distal_intron', 'distal_intron']	['Kcnk10']	-	4	['distal_intron']
chr12	98573646	98574066	4	['distal_intron', 'distal_intron', 'distal_intron', 'distal_intron']	['Kcnk10']	-	4	['distal_intron']
chr12	98632837	98633068	4	['distal_intron', 'distal_intron', 'distal_intron', 'distal_intron']	['Spata7']	+	4	['distal_intron']
chr12	98660502	98660994	4	['distal_intron', 'distal_intron', 'distal_intron', 'distal_intron']	['Spata7']	+	4	['distal_intron']
chr12	98691417	98692347	6	['distal_intron', 'distal_intron']['distal_intron', 'distal_intron', 'distal_intron', 'distal_intron']	['Ptpn21']	-	4	['distal_intron']
chr12	98718610	98718816	4	['distal_intron', 'distal_intron', 'distal_intron', 'distal_intron']	['Ptpn21']	-	4	['distal_intron']
chr12	98728752	98728967	4	['distal_intron', 'distal_intron', 'distal_intron', 'distal_intron']	['Ptpn21']	-	4	['distal_intron']
chr12	98755346	98755834	4	['distal_intron', 'distal_intron', 'distal_intron', 'proximal_intron']	['Zc3h14']	+	4	['mixed']
chr12	98808467	98809208	5	['distal_intron', 'distal_intron', 'distal_intron', 'distal_intron']['distal_intron']	['Eml5']	-	4	['distal_intron']
chr12	99237358	99238715	7	['distal_intron', 'distal_intron', 'distal_intron', 'distal_intron']['distal_intron', 'distal_intron']['distal_intron']	['Foxn3']	-	4	['distal_intron']
chr12	99249412	99250129	8	['distal_intron', 'distal_intron', 'distal_intron', 'distal_intron', 'distal_intron']['distal_intron', 'distal_intron', 'distal_intron']	['Foxn3']	-	5	['distal_intron']
chr12	99264395	99265368	7	['distal_intron', 'distal_intron', 'distal_intron', 'distal_intron', 'distal_intron']['distal_intron', 'distal_intron']	['Foxn3']	-	5	['distal_intron']
chr12	99351246	99351599	5	['distal_intron', 'distal_intron', 'distal_intron', 'distal_intron', 'distal_intron']	['Foxn3']	-	5	['distal_intron']
chr12	99421334	99422057	5	['distal_intron', 'distal_intron', 'distal_intron', 'distal_intron']['distal_intron']	['Foxn3']	-	4	['distal_intron']
chr12	99575110	99575542	5	['distal_intron', 'distal_intron', 'distal_intron', 'distal_intron', 'distal_intron']	['Gm26839']	+	5	['distal_intron']
chr12	99755672	99756020	4	['distal_intron', 'distal_intron', 'distal_intron', 'distal_intron']	['Efcab11']	-	4	['distal_intron']
chr12	99840032	99841011	18	['distal_intron', 'distal_intron', 'distal_intron', 'distal_intron', 'distal_intron', 'distal_intron', 'distal_intron', 'distal_intron', 'distal_intron', 'distal_intron', 'distal_intron', 'distal_intron', 'distal_intron', 'distal_intron', 'distal_intron']['distal_intron', 'distal_intron', 'distal_intron']	['Efcab11']	-	15	['distal_intron']
chr12	99924831	99925268	4	['distal_intron', 'distal_intron', 'distal_intron', 'distal_intron']	['Tdp1']	+	4	['distal_intron']
chr12	99937712	99938611	6	['distal_intron', 'distal_intron', 'distal_intron', 'distal_intron']['distal_intron', 'distal_intron']	['Tdp1']	+	4	['distal_intron']
chr12	100036292	100036771	4	['distal_intron', 'distal_intron', 'distal_intron', 'distal_intron']	['Kcnk13']	+	4	['distal_intron']
chr12	100135189	100136861	10	['distal_intron', 'distal_intron', 'distal_intron', 'distal_intron']['distal_intron', 'distal_intron']['distal_intron', 'distal_intron', 'distal_intron']['distal_intron']	['Nrde2']	-	4	['distal_intron']
chr12	100386365	100386821	10	['distal_intron', 'distal_intron', 'distal_intron', 'distal_intron', 'distal_intron', 'distal_intron', 'proximal_intron', 'proximal_intron', 'proximal_intron', 'proximal_intron']	['Ttc7b']	-	10	['mixed']
chr12	100394874	100395195	4	['distal_intron', 'distal_intron', 'distal_intron', 'distal_intron']	['Ttc7b']	-	4	['distal_intron']
chr12	100397756	100398830	7	['distal_intron', 'distal_intron']['distal_intron', 'distal_intron', 'distal_intron', 'distal_intron', 'distal_intron']	['Ttc7b']	-	5	['distal_intron']
chr12	100426160	100427020	5	['distal_intron', 'distal_intron', 'distal_intron', 'distal_intron']['distal_intron']	['Ttc7b']	-	4	['distal_intron']
chr12	100471311	100471653	4	['distal_intron', 'distal_intron', 'distal_intron', 'distal_intron']	['Ttc7b']	-	4	['distal_intron']
chr12	100513968	100514491	5	['distal_intron', 'distal_intron', 'distal_intron', 'distal_intron']['distal_intron']	['Ttc7b']	-	4	['distal_intron']
chr12	100608931	100609232	4	['distal_intron', 'distal_intron', 'distal_intron', 'distal_intron']	['Rps6ka5']	-	4	['distal_intron']
chr12	100686148	100686824	5	['distal_intron', 'distal_intron', 'distal_intron', 'distal_intron']['distal_intron']	['Rps6ka5']	-	4	['distal_intron']
chr12	100844762	100846471	8	['exon', 'proximal_intron']['distal_intron', 'distal_intron', 'distal_intron', 'distal_intron']['distal_intron', 'distal_intron']	['9030617O03Rik']	+	4	['mixed']
chr12	100855674	100855991	7	['distal_intron', 'distal_intron', 'distal_intron', 'distal_intron', 'distal_intron', 'distal_intron', 'distal_intron']	['9030617O03Rik']	+	7	['distal_intron']
chr12	100896140	100896327	5	['distal_intron', 'distal_intron', 'distal_intron', 'distal_intron', 'distal_intron']	['9030617O03Rik']	+	5	['distal_intron']
chr12	100900993	100902201	6	['distal_intron', 'distal_intron']['distal_intron', 'distal_intron', 'distal_intron', 'distal_intron']	['Gpr68']	-	4	['distal_intron']
chr12	100917343	100917737	4	['distal_intron', 'distal_intron', 'distal_intron', 'distal_intron']	['Ccdc88c']	-	4	['distal_intron']
chr12	101066911	101067870	5	['distal_intron']['distal_intron', 'distal_intron', 'distal_intron', 'distal_intron']	['Smek1']	-	4	['distal_intron']
chr12	101459308	101460033	5	['distal_intron', 'distal_intron', 'distal_intron', 'distal_intron']['distal_intron']	['Catsperb']	+	4	['distal_intron']
chr12	101753384	101754407	8	['distal_intron', 'distal_intron', 'distal_intron']['distal_intron', 'distal_intron', 'distal_intron', 'distal_intron']['distal_intron']	['Fbln5']	-	4	['distal_intron']
chr12	101773467	101773954	4	['distal_intron', 'distal_intron', 'distal_intron', 'distal_intron']	['Fbln5']	-	4	['distal_intron']
chr12	101802562	101803012	4	['distal_intron', 'distal_intron', 'distal_intron', 'distal_intron']	['Fbln5']	-	4	['distal_intron']
chr12	101947198	101947607	6	['distal_intron', 'distal_intron', 'distal_intron', 'distal_intron', 'proximal_intron', 'proximal_intron']	['Atxn3']	-	6	['mixed']
chr12	102285535	102286684	6	['distal_intron', 'distal_intron']['distal_intron', 'distal_intron', 'distal_intron', 'distal_intron']	['Rin3']	+	4	['distal_intron']
chr12	102334093	102334399	6	['distal_intron', 'distal_intron', 'distal_intron', 'distal_intron', 'distal_intron', 'distal_intron']	['Rin3']	+	6	['distal_intron']
chr12	102352427	102352718	11	['distal_intron', 'distal_intron', 'distal_intron', 'distal_intron', 'distal_intron', 'distal_intron', 'distal_intron', 'distal_intron', 'distal_intron', 'distal_intron', 'distal_intron']	['Rin3']	+	11	['distal_intron']
chr12	102426885	102427762	6	['distal_intron', 'distal_intron']['distal_intron', 'distal_intron', 'distal_intron', 'distal_intron']	['Lgmn']	-	4	['distal_intron']
chr12	102475693	102475900	4	['distal_intron', 'distal_intron', 'distal_intron', 'proximal_intron']	['Golga5']	+	4	['mixed']
chr12	102487454	102487924	4	['proximal_intron', 'distal_intron', 'distal_intron', 'distal_intron']	['Golga5']	+	4	['mixed']
chr12	102575409	102575813	4	['distal_intron', 'distal_intron', 'distal_intron', 'distal_intron']	['Itpk1']	-	4	['distal_intron']
chr12	102625286	102625734	4	['distal_intron', 'distal_intron', 'distal_intron', 'distal_intron']	['Itpk1']	-	4	['distal_intron']
chr12	102636320	102636363	4	['distal_intron', 'distal_intron', 'distal_intron', 'distal_intron']	['Itpk1']	-	4	['distal_intron']
chr12	102981107	102981740	7	['distal_intron', 'distal_intron', 'distal_intron', 'distal_intron']['distal_intron', 'distal_intron', 'distal_intron']	['Unc79']	+	4	['distal_intron']
chr12	103059589	103060684	8	['proximal_intron', 'distal_intron', 'distal_intron']['distal_intron', 'distal_intron', 'distal_intron', 'distal_intron', 'distal_intron']	['Unc79']	+	5	['mixed']
chr12	103100576	103100993	4	['distal_intron', 'distal_intron', 'distal_intron', 'distal_intron']	['Unc79']	+	4	['distal_intron']
chr12	103102291	103103056	7	['distal_intron', 'distal_intron']['distal_intron', 'distal_intron', 'distal_intron', 'distal_intron', 'distal_intron']	['Unc79']	+	5	['distal_intron']
chr12	103135752	103136203	4	['proximal_intron', 'distal_intron', 'distal_intron', 'distal_intron']	['Unc79']	+	4	['mixed']
chr12	103145799	103146000	4	['distal_intron', 'proximal_intron', 'proximal_intron', 'proximal_intron']	['Unc79']	+	4	['mixed']
chr12	103174004	103174864	7	['distal_intron', 'distal_intron']['distal_intron', 'distal_intron', 'distal_intron', 'distal_intron', 'distal_intron']	['Unc79']	+	5	['distal_intron']
chr12	103333291	103334720	8	['proximal_intron', 'proximal_intron']['distal_intron', 'distal_intron', 'proximal_intron', 'proximal_intron']['proximal_intron', 'proximal_intron']	['Asb2']	-	4	['mixed']
chr12	103394951	103395828	5	['distal_intron', 'distal_intron', 'distal_intron', 'distal_intron']['distal_intron']	['Otub2']	+	4	['distal_intron']
chr12	103417327	103418003	8	['exon', 'exon', 'exon', 'exon']['proximal_intron', 'proximal_intron', 'proximal_intron', 'proximal_intron']	['Ddx24']	-	4	['mixed']
chr12	103455292	103455447	5	['distal_intron', 'distal_intron', 'distal_intron', 'distal_intron', 'proximal_intron']	['Ifi27l2b']	-	5	['mixed']
chr12	103691025	103691321	4	['proximal_intron', 'proximal_intron', 'distal_intron', 'distal_intron']	['Serpina1f']	-	4	['mixed']
chr12	104189873	104190622	6	['proximal_intron', 'proximal_intron', 'proximal_intron', 'proximal_intron', 'proximal_intron']['proximal_intron']	['Serpina3e-ps']	-	5	['proximal_intron']
chr12	104695934	104696426	6	['distal_intron', 'distal_intron', 'distal_intron', 'distal_intron', 'distal_intron', 'exon']	['Dicer1']	-	6	['mixed']
chr12	104775655	104775966	4	['distal_intron', 'distal_intron', 'distal_intron', 'distal_intron']	['Clmn']	-	4	['distal_intron']
chr12	104797118	104797260	4	['exon', 'proximal_intron', 'proximal_intron', 'proximal_intron']	['Clmn']	-	4	['mixed']
chr12	104847584	104848149	6	['distal_intron', 'distal_intron', 'distal_intron', 'distal_intron', 'distal_intron']['distal_intron']	['Clmn']	-	5	['distal_intron']
chr12	104925930	104926041	8	['exon', 'exon', 'exon', 'exon', 'exon', 'exon', 'exon', 'exon']	['Gm28875']	-	8	['exon']
chr12	104940529	104941401	6	['proximal_intron', 'proximal_intron', 'proximal_intron', 'proximal_intron']['proximal_intron', 'distal_intron']	['Syne3']	-	4	['mixed']
chr12	104944132	104945087	6	['distal_intron', 'distal_intron', 'distal_intron', 'distal_intron']['proximal_intron', 'exon']	['Syne3']	-	4	['mixed']
chr12	104973683	104974614	7	['distal_intron', 'distal_intron', 'distal_intron', 'distal_intron', 'distal_intron']['distal_intron', 'distal_intron']	['Syne3']	-	5	['distal_intron']
chr12	105458981	105459956	7	['distal_intron', 'distal_intron', 'distal_intron', 'distal_intron']['distal_intron', 'distal_intron', 'distal_intron']	['D430019H16Rik']	+	4	['distal_intron']
chr12	105466479	105466650	5	['distal_intron', 'distal_intron', 'distal_intron', 'distal_intron', 'distal_intron']	['D430019H16Rik']	+	5	['distal_intron']
chr12	105663090	105663587	4	['proximal_intron', 'proximal_intron', 'proximal_intron', 'distal_intron']	['Atg2b']	-	4	['mixed']
chr12	105734309	105734813	5	['distal_intron', 'distal_intron', 'distal_intron', 'distal_intron']['proximal_intron']	['Ak7']	+	4	['mixed']
chr12	106850096	106850639	13	['distal_intron', 'distal_intron', 'distal_intron', 'distal_intron', 'distal_intron', 'distal_intron', 'distal_intron', 'distal_intron', 'distal_intron', 'distal_intron', 'distal_intron', 'distal_intron']['distal_intron']	['1700013N06Rik']	+	12	['distal_intron']
chr12	106871671	106871815	4	['distal_intron', 'distal_intron', 'distal_intron', 'distal_intron']	['1700013N06Rik']	+	4	['distal_intron']
chr12	106873411	106874694	7	['distal_intron', 'distal_intron', 'distal_intron']['distal_intron', 'distal_intron', 'distal_intron', 'distal_intron']	['1700013N06Rik']	+	4	['distal_intron']
chr12	107081072	107081148	4	['distal_intron', 'distal_intron', 'distal_intron', 'distal_intron']	['Gm16086']	-	4	['distal_intron']
chr12	107083734	107084443	8	['distal_intron', 'distal_intron', 'distal_intron', 'distal_intron', 'distal_intron']['distal_intron', 'distal_intron', 'proximal_intron']	['Gm16086']	-	5	['mixed']
chr12	107156068	107156942	5	['distal_intron', 'distal_intron', 'distal_intron', 'distal_intron']['distal_intron']	['Gm16084']	-	4	['distal_intron']
chr12	107184689	107186559	9	['distal_intron', 'distal_intron', 'distal_intron', 'distal_intron']['distal_intron', 'distal_intron']['distal_intron', 'distal_intron']['exon']	['Gm2800']	+	4	['mixed']
chr12	107748221	107748654	4	['distal_intron', 'distal_intron', 'distal_intron', 'distal_intron']	['Gm15208']	-	4	['distal_intron']
chr12	107772377	107772582	7	['distal_intron', 'distal_intron', 'distal_intron', 'distal_intron', 'distal_intron', 'distal_intron', 'distal_intron']	['Gm15208']	-	7	['distal_intron']
chr12	107773588	107773822	5	['distal_intron', 'distal_intron', 'distal_intron', 'distal_intron', 'distal_intron']	['Gm15208']	-	5	['distal_intron']
chr12	107923543	107923640	4	['distal_intron', 'distal_intron', 'distal_intron', 'distal_intron']	['Bcl11b']	-	4	['distal_intron']
chr12	107949098	107949646	5	['distal_intron', 'distal_intron', 'distal_intron', 'distal_intron']['distal_intron']	['Bcl11b']	-	4	['distal_intron']
chr12	107958963	107959254	6	['distal_intron', 'distal_intron', 'distal_intron', 'distal_intron', 'distal_intron', 'distal_intron']	['Bcl11b']	-	6	['distal_intron']
chr12	107961902	107963113	8	['distal_intron', 'distal_intron']['distal_intron', 'distal_intron', 'distal_intron', 'distal_intron', 'distal_intron']['distal_intron']	['Bcl11b']	-	5	['distal_intron']
chr12	108262623	108263152	9	['distal_intron', 'distal_intron', 'distal_intron', 'distal_intron', 'distal_intron', 'distal_intron', 'distal_intron', 'distal_intron']['distal_intron']	['Ccdc85c']	-	8	['distal_intron']
chr12	108323130	108323443	7	['distal_intron', 'distal_intron', 'distal_intron', 'distal_intron', 'distal_intron', 'distal_intron', 'distal_intron']	['Hhipl1']	+	7	['distal_intron']
chr12	108351702	108352161	4	['proximal_intron', 'proximal_intron', 'proximal_intron', 'proximal_intron']	['Cyp46a1']	+	4	['proximal_intron']
chr12	108425769	108426350	7	['distal_intron', 'distal_intron', 'distal_intron', 'distal_intron', 'distal_intron', 'distal_intron']['distal_intron']	['Eml1']	+	6	['distal_intron']
chr12	108655900	108656388	5	['distal_intron', 'distal_intron', 'distal_intron', 'distal_intron', 'distal_intron']	['Evl']	+	5	['distal_intron']
chr12	108869631	108870778	6	['distal_intron', 'distal_intron', 'distal_intron', 'distal_intron']['distal_intron', 'distal_intron']	['Wars']	-	4	['distal_intron']
chr12	108929869	108930331	6	['distal_intron', 'distal_intron', 'distal_intron', 'distal_intron', 'distal_intron', 'distal_intron']	['Wdr25']	+	6	['distal_intron']
chr12	109743550	109744325	7	['proximal_intron', 'proximal_intron']['proximal_intron', 'proximal_intron', 'proximal_intron', 'proximal_intron', 'distal_intron']	['Mirg']	+	5	['mixed']
chr12	110658923	110659716	5	['exon', 'proximal_intron', 'proximal_intron', 'proximal_intron']['exon']	['Dync1h1']	+	4	['mixed']
chr12	110751568	110752212	6	['distal_intron', 'distal_intron', 'distal_intron', 'distal_intron', 'distal_intron']['distal_intron']	['Wdr20']	+	5	['distal_intron']
chr12	110786981	110787324	5	['distal_intron', 'distal_intron', 'distal_intron', 'distal_intron', 'distal_intron']	['Wdr20']	+	5	['distal_intron']
chr12	110819655	110821015	8	['distal_intron', 'distal_intron']['distal_intron', 'distal_intron', 'distal_intron', 'distal_intron']['distal_intron', 'distal_intron']	['Mok']	-	4	['distal_intron']
chr12	110898733	110899665	8	['distal_intron', 'distal_intron']['distal_intron', 'distal_intron', 'distal_intron', 'distal_intron', 'distal_intron', 'distal_intron']	['Tecpr2']	+	6	['distal_intron']
chr12	110916835	110917239	4	['distal_intron', 'distal_intron', 'distal_intron', 'distal_intron']	['Tecpr2']	+	4	['distal_intron']
chr12	110952204	110952642	4	['distal_intron', 'distal_intron', 'distal_intron', 'distal_intron']	['Tecpr2']	+	4	['distal_intron']
chr12	111051124	111051478	4	['distal_intron', 'distal_intron', 'distal_intron', 'distal_intron']	['Rcor1']	+	4	['distal_intron']
chr12	111102879	111104533	11	['distal_intron', 'distal_intron']['proximal_intron', 'exon', 'proximal_intron']['proximal_intron', 'distal_intron', 'distal_intron', 'distal_intron', 'distal_intron', 'distal_intron']	['Rcor1']	+	6	['mixed']
chr12	111161150	111161494	4	['distal_intron', 'distal_intron', 'proximal_intron', 'proximal_intron']	['4930595D18Rik']	-	4	['mixed']
chr12	111216069	111216616	5	['distal_intron', 'distal_intron', 'distal_intron', 'distal_intron']['distal_intron']	['Traf3']	+	4	['distal_intron']
chr12	111229211	111229746	5	['distal_intron', 'distal_intron', 'distal_intron', 'distal_intron']['distal_intron']	['Traf3']	+	4	['distal_intron']
chr12	111255422	111255895	4	['proximal_intron', 'proximal_intron', 'proximal_intron', 'distal_intron']	['Traf3']	+	4	['mixed']
chr12	111294923	111296371	9	['exon', 'proximal_intron']['proximal_intron', 'proximal_intron', 'proximal_intron', 'exon', 'proximal_intron']['proximal_intron', 'proximal_intron']	['Cdc42bpb']	-	5	['mixed']
chr12	111316518	111316779	8	['distal_intron', 'distal_intron', 'distal_intron', 'distal_intron', 'distal_intron', 'distal_intron', 'distal_intron', 'distal_intron']	['Cdc42bpb']	-	8	['distal_intron']
chr12	111327056	111327900	5	['distal_intron', 'proximal_intron', 'exon', 'exon']['proximal_intron']	['Cdc42bpb']	-	4	['mixed']
chr12	111329558	111329998	4	['proximal_intron', 'distal_intron', 'distal_intron', 'distal_intron']	['Cdc42bpb']	-	4	['mixed']
chr12	111336666	111337373	5	['distal_intron', 'distal_intron', 'distal_intron', 'distal_intron']['distal_intron']	['Cdc42bpb']	-	4	['distal_intron']
chr12	111341908	111341965	4	['proximal_intron', 'proximal_intron', 'proximal_intron', 'proximal_intron']	['Cdc42bpb']	-	4	['proximal_intron']
chr12	111374000	111374299	4	['distal_intron', 'distal_intron', 'distal_intron', 'distal_intron']	['Cdc42bpb']	-	4	['distal_intron']
chr12	111618256	111618720	4	['proximal_intron', 'proximal_intron', 'proximal_intron', 'proximal_intron']	['Mark3']	+	4	['proximal_intron']
chr12	111652230	111652573	5	['distal_intron', 'distal_intron', 'distal_intron', 'distal_intron', 'distal_intron']	['Mark3']	+	5	['distal_intron']
chr12	111827339	111827568	4	['proximal_intron', 'proximal_intron', 'proximal_intron', 'exon']	['Zfyve21']	+	4	['mixed']
chr12	111844807	111845305	4	['proximal_intron', 'proximal_intron', 'proximal_intron', 'proximal_intron']	['Ppp1r13b']	-	4	['proximal_intron']
chr12	111891983	111893166	7	['distal_intron', 'distal_intron', 'distal_intron', 'distal_intron']['distal_intron', 'distal_intron']['distal_intron']	['Ppp1r13b']	-	4	['distal_intron']
chr12	112002907	112003031	4	['distal_intron', 'distal_intron', 'distal_intron', 'distal_intron']	['Tdrd9']	+	4	['distal_intron']
chr12	112005351	112005952	5	['distal_intron', 'distal_intron', 'distal_intron', 'distal_intron']['distal_intron']	['Tdrd9']	+	4	['distal_intron']
chr12	112023659	112023771	4	['proximal_intron', 'proximal_intron', 'proximal_intron', 'distal_intron']	['Tdrd9']	+	4	['mixed']
chr12	112035497	112035961	15	['distal_intron', 'distal_intron', 'distal_intron', 'distal_intron', 'distal_intron', 'distal_intron', 'distal_intron', 'distal_intron', 'distal_intron', 'distal_intron', 'distal_intron', 'distal_intron', 'distal_intron', 'distal_intron', 'distal_intron']	['Tdrd9']	+	15	['distal_intron']
chr12	112414403	112414961	14	['three_prime_UTR', 'three_prime_UTR', 'three_prime_UTR', 'three_prime_UTR', 'three_prime_UTR', 'three_prime_UTR', 'three_prime_UTR', 'three_prime_UTR', 'three_prime_UTR', 'three_prime_UTR', 'three_prime_UTR', 'three_prime_UTR', 'three_prime_UTR']['three_prime_UTR']	['A730018C14Rik']	-	13	['three_prime_UTR']
chr12	112501168	112502743	8	['three_prime_UTR', 'three_prime_UTR', 'three_prime_UTR', 'three_prime_UTR']['three_prime_UTR', 'distal_intron']['distal_intron', 'distal_intron']	['Tmem179']	-	4	['mixed']
chr12	112605965	112606344	4	['proximal_intron', 'proximal_intron', 'exon', 'exon']	['Inf2']	+	4	['mixed']
chr12	112607062	112607816	5	['proximal_intron', 'proximal_intron', 'proximal_intron', 'exon']['proximal_intron']	['Inf2']	+	4	['mixed']
chr12	112788615	112789380	6	['proximal_intron', 'distal_intron']['distal_intron', 'distal_intron', 'distal_intron', 'distal_intron']	['Ahnak2']	-	4	['mixed']
chr12	112812830	112813107	5	['distal_intron', 'distal_intron', 'distal_intron', 'distal_intron', 'distal_intron']	['BC022687']	+	5	['distal_intron']
chr12	112853346	112854885	14	['distal_intron', 'distal_intron', 'distal_intron', 'distal_intron', 'distal_intron', 'distal_intron', 'distal_intron', 'distal_intron']['distal_intron', 'distal_intron', 'distal_intron']['distal_intron', 'distal_intron', 'distal_intron']	['Gpr132']	-	8	['distal_intron']
chr12	112915484	112915850	4	['exon', 'proximal_intron', 'proximal_intron', 'proximal_intron']	['Jag2']	-	4	['mixed']
chr12	112919726	112920449	7	['proximal_intron', 'proximal_intron', 'proximal_intron', 'proximal_intron', 'proximal_intron']['exon', 'exon']	['Jag2']	-	5	['mixed']
chr12	112949049	112949887	5	['exon', 'exon', 'exon', 'exon']['exon']	['Gm26583']	-	4	['exon']
chr12	112993353	112993802	4	['proximal_intron', 'proximal_intron', 'proximal_intron', 'distal_intron']	['Brf1']	-	4	['mixed']
chr12	113021269	113021704	4	['distal_intron', 'distal_intron', 'distal_intron', 'distal_intron']	['Pacs2']	+	4	['distal_intron']
chr12	113054171	113054594	4	['distal_intron', 'distal_intron', 'distal_intron', 'distal_intron']	['Pacs2']	+	4	['distal_intron']
chr12	113076982	113077194	4	['distal_intron', 'distal_intron', 'distal_intron', 'distal_intron']	['Tex22']	+	4	['distal_intron']
chr12	113082857	113083226	10	['distal_intron', 'distal_intron', 'distal_intron', 'distal_intron', 'distal_intron', 'distal_intron', 'distal_intron', 'distal_intron', 'distal_intron', 'distal_intron']	['Tex22']	+	10	['distal_intron']
chr12	113410439	113410817	4	['distal_intron', 'distal_intron', 'distal_intron', 'distal_intron']	['Ighd']	-	4	['distal_intron']
chr12	115269829	115270010	4	['distal_intron', 'distal_intron', 'distal_intron', 'distal_intron']	['Gm30948']	+	4	['distal_intron']
chr12	115275730	115278109	11	['distal_intron', 'distal_intron']['distal_intron', 'distal_intron', 'distal_intron', 'distal_intron']['distal_intron', 'distal_intron', 'distal_intron']['distal_intron', 'distal_intron']	['Gm30948']	+	4	['distal_intron']
chr12	115476095	115476415	10	['proximal_intron', 'proximal_intron', 'proximal_intron', 'proximal_intron', 'proximal_intron', 'proximal_intron', 'proximal_intron', 'proximal_intron', 'proximal_intron', 'proximal_intron']	['Gm9236']	+	10	['proximal_intron']
chr12	115773401	115774421	27	['proximal_intron', 'proximal_intron', 'proximal_intron', 'proximal_intron', 'proximal_intron', 'proximal_intron', 'proximal_intron', 'proximal_intron', 'proximal_intron', 'proximal_intron', 'proximal_intron', 'proximal_intron', 'distal_intron', 'distal_intron']['distal_intron', 'distal_intron', 'distal_intron', 'distal_intron', 'distal_intron', 'distal_intron', 'distal_intron', 'distal_intron', …	['Gm9251']	+	14	['mixed']
chr12	116097827	116098146	4	['distal_intron', 'proximal_intron', 'proximal_intron', 'proximal_intron']	['Vipr2']	+	4	['mixed']
chr12	116118994	116119820	7	['distal_intron', 'distal_intron', 'distal_intron']['distal_intron', 'distal_intron', 'distal_intron', 'distal_intron']	['Vipr2']	+	4	['distal_intron']
chr12	116494160	116495068	7	['distal_intron', 'distal_intron', 'distal_intron', 'distal_intron']['distal_intron', 'distal_intron', 'distal_intron']	['Ptprn2']	+	4	['distal_intron']
chr12	116567300	116567849	9	['distal_intron', 'distal_intron', 'distal_intron', 'distal_intron', 'distal_intron', 'distal_intron', 'distal_intron', 'distal_intron']['distal_intron']	['Ptprn2']	+	8	['distal_intron']
chr12	116575731	116576103	5	['distal_intron', 'distal_intron', 'distal_intron', 'distal_intron', 'distal_intron']	['Ptprn2']	+	5	['distal_intron']
chr12	116595312	116596721	9	['distal_intron', 'distal_intron']['distal_intron', 'distal_intron', 'distal_intron', 'distal_intron', 'distal_intron']['distal_intron', 'distal_intron']	['Ptprn2']	+	5	['distal_intron']
chr12	116603763	116603983	4	['distal_intron', 'distal_intron', 'distal_intron', 'distal_intron']	['Ptprn2']	+	4	['distal_intron']
chr12	116614724	116615583	5	['distal_intron', 'distal_intron', 'distal_intron', 'distal_intron']['distal_intron']	['Ptprn2']	+	4	['distal_intron']
chr12	116656242	116656457	7	['distal_intron', 'distal_intron', 'distal_intron', 'distal_intron', 'distal_intron', 'distal_intron', 'distal_intron']	['Ptprn2']	+	7	['distal_intron']
chr12	116718083	116718747	5	['distal_intron', 'distal_intron', 'distal_intron', 'distal_intron']['distal_intron']	['Ptprn2']	+	4	['distal_intron']
chr12	116740448	116740723	5	['distal_intron', 'distal_intron', 'distal_intron', 'distal_intron', 'distal_intron']	['Ptprn2']	+	5	['distal_intron']
chr12	116745217	116745601	4	['distal_intron', 'distal_intron', 'distal_intron', 'distal_intron']	['Ptprn2']	+	4	['distal_intron']
chr12	116776919	116777396	4	['distal_intron', 'distal_intron', 'distal_intron', 'distal_intron']	['Ptprn2']	+	4	['distal_intron']
chr12	116784037	116785160	7	['distal_intron', 'distal_intron', 'distal_intron', 'distal_intron']['distal_intron', 'distal_intron', 'distal_intron']	['Ptprn2']	+	4	['distal_intron']
chr12	116795330	116796162	5	['distal_intron', 'distal_intron', 'distal_intron', 'distal_intron']['distal_intron']	['Ptprn2']	+	4	['distal_intron']
chr12	116822055	116824434	13	['distal_intron', 'distal_intron', 'distal_intron']['distal_intron', 'distal_intron', 'distal_intron']['distal_intron', 'distal_intron', 'distal_intron', 'distal_intron']['proximal_intron', 'exon', 'proximal_intron']	['Ptprn2']	+	4	['mixed']
chr12	116835778	116836792	6	['distal_intron', 'distal_intron', 'distal_intron', 'distal_intron']['distal_intron', 'distal_intron']	['Ptprn2']	+	4	['distal_intron']
chr12	116845852	116846287	6	['distal_intron', 'distal_intron', 'distal_intron', 'distal_intron', 'distal_intron', 'distal_intron']	['Ptprn2']	+	6	['distal_intron']
chr12	116877860	116878307	4	['distal_intron', 'distal_intron', 'distal_intron', 'distal_intron']	['Ptprn2']	+	4	['distal_intron']
chr12	116885078	116885890	6	['distal_intron', 'distal_intron']['distal_intron', 'distal_intron', 'distal_intron', 'distal_intron']	['Ptprn2']	+	4	['distal_intron']
chr12	116901125	116901313	5	['proximal_intron', 'proximal_intron', 'proximal_intron', 'proximal_intron', 'proximal_intron']	['Ptprn2']	+	5	['proximal_intron']
chr12	116942657	116943081	4	['distal_intron', 'distal_intron', 'distal_intron', 'distal_intron']	['Ptprn2']	+	4	['distal_intron']
chr12	117010713	117011111	5	['distal_intron', 'distal_intron', 'distal_intron', 'distal_intron', 'distal_intron']	['Ptprn2']	+	5	['distal_intron']
chr12	117032924	117033428	12	['distal_intron', 'distal_intron', 'distal_intron', 'distal_intron', 'distal_intron', 'distal_intron', 'distal_intron', 'distal_intron', 'distal_intron', 'distal_intron', 'distal_intron']['distal_intron']	['Ptprn2']	+	11	['distal_intron']
chr12	117052739	117053616	6	['distal_intron', 'distal_intron', 'distal_intron', 'distal_intron']['distal_intron', 'distal_intron']	['Ptprn2']	+	4	['distal_intron']
chr12	117057454	117057869	9	['distal_intron', 'distal_intron', 'distal_intron', 'distal_intron', 'distal_intron', 'distal_intron', 'distal_intron', 'distal_intron', 'distal_intron']	['Ptprn2']	+	9	['distal_intron']
chr12	117065133	117065562	4	['distal_intron', 'distal_intron', 'distal_intron', 'distal_intron']	['Ptprn2']	+	4	['distal_intron']
chr12	117121997	117122246	4	['distal_intron', 'distal_intron', 'distal_intron', 'distal_intron']	['Ptprn2']	+	4	['distal_intron']
chr12	117167644	117168143	4	['distal_intron', 'distal_intron', 'distal_intron', 'distal_intron']	['Ptprn2']	+	4	['distal_intron']
chr12	117180065	117180627	6	['distal_intron', 'distal_intron', 'distal_intron', 'distal_intron', 'distal_intron']['distal_intron']	['Ptprn2']	+	5	['distal_intron']
chr12	117186955	117189495	12	['distal_intron', 'distal_intron']['distal_intron', 'distal_intron', 'distal_intron']['distal_intron', 'distal_intron', 'distal_intron', 'distal_intron']['distal_intron', 'distal_intron']['distal_intron']	['Ptprn2']	+	4	['distal_intron']
chr12	117232098	117233142	7	['distal_intron', 'distal_intron']['distal_intron', 'proximal_intron', 'proximal_intron', 'proximal_intron', 'proximal_intron']	['Ptprn2']	+	5	['mixed']
chr12	117264184	117264949	9	['distal_intron', 'distal_intron', 'distal_intron', 'distal_intron', 'distal_intron', 'distal_intron', 'distal_intron']['distal_intron', 'distal_intron']	['Ptprn2']	+	7	['distal_intron']
chr12	117273751	117273955	4	['distal_intron', 'distal_intron', 'distal_intron', 'distal_intron']	['Ptprn2']	+	4	['distal_intron']
chr12	117304546	117304876	4	['distal_intron', 'distal_intron', 'distal_intron', 'distal_intron']	['Gm5441']	-	4	['distal_intron']
chr12	117305468	117305694	5	['distal_intron', 'distal_intron', 'distal_intron', 'distal_intron', 'distal_intron']	['Gm5441']	-	5	['distal_intron']
chr12	117313048	117313481	4	['distal_intron', 'distal_intron', 'distal_intron', 'distal_intron']	['Gm5441']	-	4	['distal_intron']
chr12	117327083	117327264	4	['distal_intron', 'distal_intron', 'distal_intron', 'distal_intron']	['Gm5441']	-	4	['distal_intron']
chr12	117560561	117562633	23	['distal_intron', 'distal_intron', 'distal_intron']['distal_intron', 'distal_intron']['distal_intron', 'distal_intron', 'distal_intron', 'distal_intron', 'distal_intron', 'distal_intron', 'distal_intron', 'distal_intron', 'distal_intron', 'distal_intron', 'distal_intron']['distal_intron', 'distal_intron', 'distal_intron', 'distal_intron', 'distal_intron', 'distal_intron', 'distal_intron']	['Rapgef5']	+	11	['distal_intron']
chr12	117590466	117591742	10	['distal_intron', 'distal_intron', 'distal_intron', 'distal_intron']['distal_intron', 'distal_intron', 'distal_intron', 'distal_intron', 'distal_intron']['distal_intron']	['Rapgef5']	+	5	['distal_intron']
chr12	117640980	117642370	10	['distal_intron', 'distal_intron']['distal_intron', 'distal_intron', 'distal_intron', 'distal_intron', 'distal_intron', 'distal_intron', 'distal_intron']['distal_intron']	['Rapgef5']	+	7	['distal_intron']
chr12	117650105	117650198	4	['distal_intron', 'distal_intron', 'distal_intron', 'distal_intron']	['Rapgef5']	+	4	['distal_intron']
chr12	117666958	117667565	6	['distal_intron', 'distal_intron', 'distal_intron', 'distal_intron', 'distal_intron']['distal_intron']	['Rapgef5']	+	5	['distal_intron']
chr12	117749683	117750697	8	['distal_intron', 'distal_intron', 'distal_intron']['distal_intron', 'distal_intron', 'distal_intron', 'distal_intron', 'distal_intron']	['Rapgef5']	+	5	['distal_intron']
chr12	117755377	117756566	6	['distal_intron', 'distal_intron', 'distal_intron', 'distal_intron']['three_prime_UTR', 'three_prime_UTR']	['Rapgef5']	+	4	['mixed']
chr12	117848855	117849619	8	['distal_intron', 'distal_intron', 'distal_intron']['distal_intron', 'distal_intron', 'distal_intron', 'distal_intron', 'distal_intron']	['Cdca7l']	+	5	['distal_intron']
chr12	117850652	117851125	4	['distal_intron', 'distal_intron', 'distal_intron', 'distal_intron']	['Cdca7l']	+	4	['distal_intron']
chr12	117910426	117910871	7	['distal_intron', 'distal_intron', 'distal_intron', 'distal_intron', 'proximal_intron', 'proximal_intron', 'proximal_intron']	['Dnah11']	-	7	['mixed']
chr12	117926131	117926663	5	['distal_intron', 'distal_intron', 'distal_intron', 'distal_intron']['distal_intron']	['Dnah11']	-	4	['distal_intron']
chr12	117968301	117968842	5	['distal_intron', 'distal_intron', 'distal_intron', 'distal_intron']['distal_intron']	['Dnah11']	-	4	['distal_intron']
chr12	118025809	118026289	4	['distal_intron', 'distal_intron', 'distal_intron', 'distal_intron']	['Dnah11']	-	4	['distal_intron']
chr12	118044670	118045158	5	['distal_intron', 'distal_intron', 'distal_intron', 'distal_intron', 'distal_intron']	['Dnah11']	-	5	['distal_intron']
chr12	118061001	118061656	5	['distal_intron', 'distal_intron', 'distal_intron', 'distal_intron']['distal_intron']	['Dnah11']	-	4	['distal_intron']
chr12	118121295	118121438	4	['distal_intron', 'distal_intron', 'distal_intron', 'distal_intron']	['Dnah11']	-	4	['distal_intron']
chr12	118159315	118159760	10	['distal_intron', 'distal_intron', 'distal_intron', 'distal_intron', 'distal_intron', 'distal_intron', 'distal_intron', 'distal_intron', 'distal_intron', 'distal_intron']	['Dnah11']	-	10	['distal_intron']
chr12	118911580	118912269	8	['proximal_intron', 'proximal_intron', 'distal_intron', 'distal_intron']['distal_intron', 'distal_intron', 'distal_intron', 'distal_intron']	['Abcb5']	-	4	['mixed']
chr12	118916738	118917186	5	['distal_intron', 'distal_intron', 'distal_intron', 'distal_intron', 'distal_intron']	['Abcb5']	-	5	['distal_intron']
chr12	119234847	119235153	4	['distal_intron', 'distal_intron', 'distal_intron', 'distal_intron']	['Itgb8']	-	4	['distal_intron']
chr5	3384274	3385598	6	['distal_intron', 'distal_intron']['distal_intron', 'distal_intron', 'distal_intron', 'distal_intron']	['Cdk6']	+	4	['distal_intron']
chr5	3442527	3443136	5	['distal_intron', 'distal_intron', 'distal_intron', 'distal_intron']['distal_intron']	['Cdk6']	+	4	['distal_intron']
chr5	3463560	3464002	4	['distal_intron', 'distal_intron', 'distal_intron', 'distal_intron']	['Cdk6']	+	4	['distal_intron']
chr5	3504056	3504783	6	['distal_intron', 'distal_intron', 'distal_intron', 'distal_intron']['distal_intron', 'distal_intron']	['Cdk6']	+	4	['distal_intron']
chr5	3608424	3608899	4	['distal_intron', 'distal_intron', 'distal_intron', 'distal_intron']	['Pex1']	+	4	['distal_intron']
chr5	3609425	3609780	5	['proximal_intron', 'proximal_intron', 'exon', 'exon', 'proximal_intron']	['Pex1']	+	5	['mixed']
chr5	3778096	3778965	6	['distal_intron', 'distal_intron']['distal_intron', 'distal_intron', 'distal_intron', 'distal_intron']	['Ankib1']	-	4	['distal_intron']
chr5	3782226	3783458	8	['distal_intron', 'distal_intron', 'distal_intron', 'distal_intron', 'distal_intron']['distal_intron', 'distal_intron']['distal_intron']	['Ankib1']	-	5	['distal_intron']
chr5	4052200	4054492	52	['distal_intron', 'distal_intron', 'distal_intron', 'distal_intron', 'distal_intron', 'distal_intron', 'distal_intron', 'distal_intron', 'distal_intron', 'distal_intron', 'distal_intron']['distal_intron', 'distal_intron', 'distal_intron', 'distal_intron', 'distal_intron', 'distal_intron', 'distal_intron', 'distal_intron', 'distal_intron', 'distal_intron', 'distal_intron']['distal_intron', 'distal…	['Akap9']	+	12	['distal_intron']
chr5	4812338	4812968	5	['distal_intron', 'distal_intron', 'distal_intron', 'distal_intron']['distal_intron']	['Cdk14']	-	4	['distal_intron']
chr5	4840908	4841376	4	['distal_intron', 'distal_intron', 'distal_intron', 'distal_intron']	['Cdk14']	-	4	['distal_intron']
chr5	5004656	5005036	5	['distal_intron', 'distal_intron', 'distal_intron', 'distal_intron', 'distal_intron']	['Cdk14']	-	5	['distal_intron']
chr5	5044877	5045911	7	['distal_intron', 'distal_intron', 'distal_intron', 'distal_intron', 'distal_intron']['distal_intron', 'distal_intron']	['Cdk14']	-	5	['distal_intron']
chr5	5124021	5124158	5	['distal_intron', 'distal_intron', 'distal_intron', 'distal_intron', 'distal_intron']	['Cdk14']	-	5	['distal_intron']
chr5	5197844	5198288	5	['distal_intron', 'distal_intron', 'distal_intron', 'distal_intron', 'distal_intron']	['Cdk14']	-	5	['distal_intron']
chr5	5212221	5212694	4	['distal_intron', 'distal_intron', 'distal_intron', 'distal_intron']	['Cdk14']	-	4	['distal_intron']
chr5	5244769	5245027	5	['distal_intron', 'distal_intron', 'distal_intron', 'distal_intron', 'distal_intron']	['Cdk14']	-	5	['distal_intron']
chr5	5307945	5308580	5	['distal_intron', 'distal_intron', 'distal_intron', 'distal_intron']['distal_intron']	['Cdk14']	-	4	['distal_intron']
chr5	5314389	5316206	9	['distal_intron', 'distal_intron']['distal_intron', 'distal_intron', 'distal_intron', 'distal_intron']['distal_intron', 'distal_intron']['distal_intron']	['Cdk14']	-	4	['distal_intron']
chr5	5316963	5317261	7	['distal_intron', 'distal_intron', 'distal_intron', 'distal_intron', 'distal_intron', 'distal_intron', 'distal_intron']	['Cdk14']	-	7	['distal_intron']
chr5	5361704	5362814	8	['distal_intron', 'distal_intron', 'distal_intron', 'distal_intron']['distal_intron', 'distal_intron', 'distal_intron']['distal_intron']	['Cdk14']	-	4	['distal_intron']
chr5	5441024	5441318	4	['distal_intron', 'distal_intron', 'distal_intron', 'distal_intron']	['1700015F17Rik']	-	4	['distal_intron']
chr5	5491946	5492177	4	['distal_intron', 'distal_intron', 'distal_intron', 'distal_intron']	['Cldn12']	-	4	['distal_intron']
chr5	5510410	5510814	4	['distal_intron', 'proximal_intron', 'proximal_intron', 'proximal_intron']	['Cldn12']	-	4	['mixed']
chr5	5551210	5551954	6	['distal_intron', 'distal_intron', 'distal_intron', 'distal_intron', 'distal_intron']['distal_intron']	['Gtpbp10']	-	5	['distal_intron']
chr5	5585092	5585346	4	['proximal_intron', 'proximal_intron', 'distal_intron', 'distal_intron']	['Cfap69']	-	4	['mixed']
chr5	6784451	6784788	11	['distal_intron', 'distal_intron', 'distal_intron', 'distal_intron', 'distal_intron', 'distal_intron', 'distal_intron', 'distal_intron', 'distal_intron', 'distal_intron', 'distal_intron']	['Zfp804b']	-	11	['distal_intron']
chr5	6999455	6999629	4	['distal_intron', 'distal_intron', 'distal_intron', 'distal_intron']	['Zfp804b']	-	4	['distal_intron']
chr5	7038309	7039208	5	['distal_intron', 'distal_intron', 'distal_intron', 'distal_intron']['distal_intron']	['Zfp804b']	-	4	['distal_intron']
chr5	7220201	7220265	4	['distal_intron', 'distal_intron', 'distal_intron', 'distal_intron']	['Zfp804b']	-	4	['distal_intron']
chr5	7853052	7853139	4	['distal_intron', 'distal_intron', 'distal_intron', 'distal_intron']	['Gm42950']	-	4	['distal_intron']
chr5	7906904	7907901	6	['distal_intron', 'distal_intron', 'distal_intron', 'distal_intron']['distal_intron', 'distal_intron']	['Gm42950']	-	4	['distal_intron']
chr5	7974987	7975362	4	['distal_intron', 'distal_intron', 'distal_intron', 'distal_intron']	['Steap4']	+	4	['distal_intron']
chr5	8220942	8221125	4	['distal_intron', 'distal_intron', 'distal_intron', 'distal_intron']	['Adam22']	-	4	['distal_intron']
chr5	8312569	8312975	4	['distal_intron', 'distal_intron', 'distal_intron', 'distal_intron']	['Adam22']	-	4	['distal_intron']
chr5	8328479	8329434	6	['exon', 'exon', 'exon', 'exon']['exon', 'distal_intron']	['Adam22' 'Gm42490']	-	4	['mixed']
chr5	8412549	8413033	4	['proximal_intron', 'proximal_intron', 'distal_intron', 'distal_intron']	['Dbf4']	-	4	['mixed']
chr5	8539310	8539909	6	['distal_intron', 'distal_intron']['distal_intron', 'distal_intron', 'distal_intron', 'distal_intron']	['Rundc3b']	-	4	['distal_intron']
chr5	8679377	8679581	4	['distal_intron', 'distal_intron', 'distal_intron', 'distal_intron']	['Abcb1a']	+	4	['distal_intron']
chr5	8694923	8695423	5	['distal_intron', 'distal_intron', 'distal_intron', 'distal_intron', 'distal_intron']	['Abcb1a']	+	5	['distal_intron']
chr5	8792711	8793191	4	['distal_intron', 'distal_intron', 'distal_intron', 'distal_intron']	['Gm5106']	-	4	['distal_intron']
chr5	8850108	8851435	8	['distal_intron', 'distal_intron', 'distal_intron', 'distal_intron']['distal_intron', 'distal_intron', 'proximal_intron', 'exon']	['Abcb1b']	+	4	['mixed']
chr5	8852686	8853095	4	['exon', 'exon', 'exon', 'exon']	['Abcb1b']	+	4	['exon']
chr5	8919007	8919887	9	['proximal_intron', 'distal_intron', 'distal_intron']['distal_intron', 'distal_intron', 'proximal_intron', 'proximal_intron', 'proximal_intron', 'proximal_intron']	['Abcb4']	+	6	['mixed']
chr5	8954834	8955252	5	['distal_intron', 'distal_intron', 'distal_intron', 'distal_intron', 'proximal_intron']	['Abcb4']	+	5	['mixed']
chr5	9314763	9315097	5	['distal_intron', 'distal_intron', 'distal_intron', 'distal_intron', 'distal_intron']	['9330182L06Rik']	+	5	['distal_intron']
chr5	9354480	9354828	4	['distal_intron', 'distal_intron', 'distal_intron', 'distal_intron']	['9330182L06Rik']	+	4	['distal_intron']
chr5	9426820	9427634	7	['distal_intron', 'distal_intron', 'distal_intron', 'distal_intron']['proximal_intron', 'proximal_intron', 'proximal_intron']	['9330182L06Rik']	+	4	['mixed']
chr5	9463874	9465114	8	['three_prime_UTR', 'distal_intron']['distal_intron', 'distal_intron', 'distal_intron', 'distal_intron', 'distal_intron']['distal_intron']	['9330182L06Rik']	+	5	['mixed']
chr5	9526704	9527028	4	['distal_intron', 'distal_intron', 'distal_intron', 'distal_intron']	['Grm3']	-	4	['distal_intron']
chr5	9549865	9550236	4	['distal_intron', 'distal_intron', 'distal_intron', 'distal_intron']	['Grm3']	-	4	['distal_intron']
chr5	10932351	10932919	6	['proximal_intron', 'proximal_intron', 'proximal_intron', 'proximal_intron', 'proximal_intron']['proximal_intron']	['Gm43358']	-	5	['proximal_intron']
chr5	10953338	10953748	4	['distal_intron', 'distal_intron', 'distal_intron', 'distal_intron']	['Gm8871']	+	4	['distal_intron']
chr5	11113076	11113714	9	['distal_intron', 'distal_intron', 'distal_intron', 'distal_intron', 'distal_intron', 'distal_intron', 'distal_intron', 'distal_intron']['distal_intron']	['4930558F17Rik']	-	8	['distal_intron']
chr5	11188558	11188968	4	['distal_intron', 'distal_intron', 'distal_intron', 'distal_intron']	['nan']	+	4	['distal_intron']
chr5	11240460	11241046	5	['distal_intron', 'distal_intron', 'distal_intron', 'distal_intron']['distal_intron']	['Gm43644']	-	4	['distal_intron']
chr5	11400921	11401561	9	['proximal_intron', 'proximal_intron', 'proximal_intron', 'proximal_intron', 'proximal_intron', 'proximal_intron', 'proximal_intron', 'proximal_intron']['proximal_intron']	['Gm43642']	-	8	['proximal_intron']
chr5	11487261	11487818	6	['proximal_intron', 'proximal_intron', 'proximal_intron', 'proximal_intron', 'proximal_intron']['proximal_intron']	['Gm34082']	-	5	['proximal_intron']
chr5	11580394	11581028	7	['distal_intron', 'distal_intron', 'distal_intron', 'distal_intron', 'distal_intron', 'distal_intron']['distal_intron']	['Gm43640']	-	6	['distal_intron']
chr5	11667444	11668082	9	['distal_intron', 'distal_intron', 'distal_intron', 'distal_intron', 'distal_intron', 'distal_intron', 'distal_intron', 'distal_intron']['distal_intron']	['Gm43639']	-	8	['distal_intron']
chr5	11727769	11728200	4	['distal_intron', 'distal_intron', 'distal_intron', 'distal_intron']	['1700003C15Rik']	-	4	['distal_intron']
chr5	11830000	11830632	9	['distal_intron', 'distal_intron', 'distal_intron', 'distal_intron', 'distal_intron', 'distal_intron', 'distal_intron', 'distal_intron']['distal_intron']	['Gm43132']	-	8	['distal_intron']
chr5	11902410	11903040	9	['proximal_intron', 'proximal_intron', 'proximal_intron', 'proximal_intron', 'proximal_intron', 'proximal_intron', 'proximal_intron', 'proximal_intron']['proximal_intron']	['Gm43131']	-	8	['proximal_intron']
chr5	12585617	12585994	4	['three_prime_UTR', 'three_prime_UTR', 'three_prime_UTR', 'three_prime_UTR']	['Sema3d']	+	4	['three_prime_UTR']
chr5	13139387	13139741	4	['distal_intron', 'distal_intron', 'distal_intron', 'distal_intron']	['Sema3a']	+	4	['distal_intron']
chr5	13315688	13316149	5	['distal_intron', 'distal_intron', 'distal_intron', 'distal_intron', 'distal_intron']	['Sema3a']	+	5	['distal_intron']
chr5	13352378	13352542	4	['distal_intron', 'distal_intron', 'distal_intron', 'distal_intron']	['Sema3a']	+	4	['distal_intron']
chr5	13451763	13452243	5	['distal_intron', 'distal_intron', 'distal_intron', 'distal_intron', 'distal_intron']	['Sema3a']	+	5	['distal_intron']
chr5	13496992	13497410	4	['distal_intron', 'distal_intron', 'distal_intron', 'distal_intron']	['Sema3a']	+	4	['distal_intron']
chr5	13501089	13501224	4	['distal_intron', 'distal_intron', 'distal_intron', 'distal_intron']	['Sema3a']	+	4	['distal_intron']
chr5	13542992	13543990	7	['distal_intron', 'distal_intron', 'distal_intron']['distal_intron', 'distal_intron', 'distal_intron', 'distal_intron']	['Sema3a']	+	4	['distal_intron']
chr5	13601994	13602531	5	['three_prime_UTR', 'three_prime_UTR', 'three_prime_UTR', 'three_prime_UTR']['three_prime_UTR']	['Sema3a']	+	4	['three_prime_UTR']
chr5	13749292	13749730	4	['distal_intron', 'distal_intron', 'distal_intron', 'distal_intron']	['Gm43716']	-	4	['distal_intron']
chr5	14123038	14123431	5	['distal_intron', 'distal_intron', 'distal_intron', 'distal_intron', 'distal_intron']	['Sema3e']	+	5	['distal_intron']
chr5	14575784	14575971	4	['distal_intron', 'distal_intron', 'distal_intron', 'distal_intron']	['Pclo']	+	4	['distal_intron']
chr5	14708578	14708705	4	['distal_intron', 'distal_intron', 'distal_intron', 'distal_intron']	['Pclo']	+	4	['distal_intron']
chr5	15616219	15617762	9	['distal_intron', 'distal_intron', 'distal_intron', 'distal_intron', 'distal_intron']['distal_intron', 'distal_intron']['distal_intron', 'distal_intron']	['Gm21847']	+	5	['distal_intron']
chr5	15641600	15642359	5	['distal_intron', 'distal_intron', 'distal_intron', 'distal_intron']['distal_intron']	['Gm21847']	+	4	['distal_intron']
chr5	15681994	15682262	4	['distal_intron', 'distal_intron', 'distal_intron', 'distal_intron']	['Speer4cos']	+	4	['distal_intron']
chr5	15865317	15865583	4	['distal_intron', 'distal_intron', 'distal_intron', 'distal_intron']	['4930519H02Rik']	-	4	['distal_intron']
chr5	16041138	16041636	5	['distal_intron', 'distal_intron', 'distal_intron', 'distal_intron', 'distal_intron']	['Cacna2d1']	+	5	['distal_intron']
chr5	16142422	16142672	4	['distal_intron', 'distal_intron', 'distal_intron', 'distal_intron']	['Cacna2d1']	+	4	['distal_intron']
chr5	16212964	16213140	4	['exon', 'proximal_intron', 'proximal_intron', 'proximal_intron']	['Cacna2d1']	+	4	['mixed']
chr5	16245950	16246189	4	['distal_intron', 'distal_intron', 'distal_intron', 'distal_intron']	['Cacna2d1']	+	4	['distal_intron']
chr5	16601159	16601379	4	['distal_intron', 'distal_intron', 'distal_intron', 'distal_intron']	['Hgf']	+	4	['distal_intron']
chr5	17658893	17659332	4	['distal_intron', 'distal_intron', 'distal_intron', 'distal_intron']	['Sema3c']	+	4	['distal_intron']
chr5	17684513	17685156	5	['distal_intron', 'distal_intron', 'distal_intron', 'distal_intron']['distal_intron']	['Sema3c']	+	4	['distal_intron']
chr5	17785811	17787124	43	['exon', 'proximal_intron', 'proximal_intron', 'proximal_intron', 'proximal_intron', 'proximal_intron', 'distal_intron', 'distal_intron', 'distal_intron', 'distal_intron']['distal_intron', 'distal_intron', 'distal_intron', 'distal_intron', 'distal_intron', 'distal_intron', 'distal_intron', 'distal_intron', 'distal_intron', 'distal_intron', 'distal_intron', 'distal_intron', 'distal_intron', 'dista…	['Cd36']	-	20	['mixed']
chr5	17851159	17852526	7	['distal_intron', 'distal_intron']['distal_intron', 'distal_intron', 'distal_intron', 'distal_intron']['distal_intron']	['Cd36']	-	4	['distal_intron']
chr5	17978014	17978454	4	['distal_intron', 'distal_intron', 'distal_intron', 'distal_intron']	['Gnat3']	+	4	['distal_intron']
chr5	18311458	18311875	4	['distal_intron', 'distal_intron', 'distal_intron', 'distal_intron']	['Gnai1']	-	4	['distal_intron']
chr5	18315726	18316177	4	['distal_intron', 'distal_intron', 'distal_intron', 'distal_intron']	['Gnai1']	-	4	['distal_intron']
chr5	18341915	18342407	5	['distal_intron', 'distal_intron', 'distal_intron', 'distal_intron', 'distal_intron']	['Gnai1']	-	5	['distal_intron']
chr5	19391217	19391308	5	['distal_intron', 'distal_intron', 'distal_intron', 'distal_intron', 'distal_intron']	['Magi2']	+	5	['distal_intron']
chr5	19401806	19402740	13	['distal_intron']['distal_intron', 'distal_intron', 'distal_intron', 'distal_intron', 'distal_intron', 'distal_intron', 'distal_intron', 'distal_intron', 'distal_intron', 'distal_intron', 'distal_intron', 'distal_intron']	['Magi2']	+	12	['distal_intron']
chr5	19430455	19430951	4	['distal_intron', 'distal_intron', 'distal_intron', 'distal_intron']	['Magi2']	+	4	['distal_intron']
chr5	19624322	19624481	5	['distal_intron', 'distal_intron', 'distal_intron', 'distal_intron', 'distal_intron']	['Magi2']	+	5	['distal_intron']
chr5	19655942	19656421	4	['distal_intron', 'distal_intron', 'distal_intron', 'distal_intron']	['Magi2']	+	4	['distal_intron']
chr5	19680945	19681393	4	['distal_intron', 'distal_intron', 'distal_intron', 'distal_intron']	['Magi2']	+	4	['distal_intron']
chr5	19769956	19770432	4	['distal_intron', 'distal_intron', 'distal_intron', 'distal_intron']	['Magi2']	+	4	['distal_intron']
chr5	19790831	19791259	4	['distal_intron', 'distal_intron', 'distal_intron', 'distal_intron']	['Magi2']	+	4	['distal_intron']
chr5	19817324	19817642	5	['distal_intron', 'distal_intron', 'distal_intron', 'distal_intron', 'distal_intron']	['Magi2']	+	5	['distal_intron']
chr5	19830921	19831138	5	['distal_intron', 'distal_intron', 'distal_intron', 'distal_intron', 'distal_intron']	['Magi2']	+	5	['distal_intron']
chr5	20055776	20056694	5	['distal_intron', 'distal_intron', 'distal_intron', 'distal_intron']['distal_intron']	['Magi2']	+	4	['distal_intron']
chr5	20106024	20106649	7	['distal_intron', 'distal_intron', 'distal_intron', 'distal_intron']['distal_intron', 'distal_intron', 'distal_intron']	['Magi2']	+	4	['distal_intron']
chr5	20349180	20349628	6	['distal_intron', 'distal_intron', 'distal_intron', 'distal_intron', 'distal_intron', 'distal_intron']	['Magi2']	+	6	['distal_intron']
chr5	20397286	20397526	4	['distal_intron', 'distal_intron', 'distal_intron', 'distal_intron']	['Magi2']	+	4	['distal_intron']
chr5	20411394	20411920	5	['distal_intron', 'distal_intron', 'distal_intron', 'distal_intron']['distal_intron']	['Magi2']	+	4	['distal_intron']
chr5	20433389	20433797	4	['distal_intron', 'distal_intron', 'distal_intron', 'distal_intron']	['Magi2']	+	4	['distal_intron']
chr5	20521968	20522434	6	['distal_intron', 'distal_intron', 'distal_intron', 'distal_intron', 'distal_intron', 'distal_intron']	['Magi2']	+	6	['distal_intron']
chr5	20527166	20527330	4	['distal_intron', 'distal_intron', 'distal_intron', 'distal_intron']	['Magi2']	+	4	['distal_intron']
chr5	20855875	20856274	4	['distal_intron', 'distal_intron', 'distal_intron', 'distal_intron']	['Phtf2']	-	4	['distal_intron']
chr5	20863076	20863374	4	['distal_intron', 'distal_intron', 'distal_intron', 'distal_intron']	['Phtf2']	-	4	['distal_intron']
chr5	20913376	20914477	7	['distal_intron', 'distal_intron', 'distal_intron', 'distal_intron']['distal_intron', 'distal_intron']['distal_intron']	['Rsbn1l']	-	4	['distal_intron']
chr5	20915066	20915608	6	['distal_intron', 'distal_intron', 'distal_intron', 'distal_intron', 'distal_intron']['distal_intron']	['Rsbn1l']	-	5	['distal_intron']
chr5	21015157	21015346	4	['proximal_intron', 'proximal_intron', 'distal_intron', 'proximal_intron']	['Ptpn12']	-	4	['mixed']
chr5	21271113	21271507	4	['three_prime_UTR', 'three_prime_UTR', 'three_prime_UTR', 'proximal_intron']	['Gsap']	+	4	['mixed']
chr5	21445735	21446433	5	['distal_intron', 'distal_intron', 'distal_intron', 'distal_intron']['distal_intron']	['Fam185a']	+	4	['distal_intron']
chr5	21535337	21535408	4	['distal_intron', 'distal_intron', 'distal_intron', 'distal_intron']	['Fbxl13']	-	4	['distal_intron']
chr5	21545817	21545991	4	['distal_intron', 'distal_intron', 'distal_intron', 'distal_intron']	['Fbxl13']	-	4	['distal_intron']
chr5	21699171	21699363	4	['distal_intron', 'distal_intron', 'distal_intron', 'distal_intron']	['Napepld']	-	4	['distal_intron']
chr5	21819963	21820447	8	['proximal_intron', 'proximal_intron', 'proximal_intron', 'proximal_intron', 'proximal_intron', 'proximal_intron', 'proximal_intron', 'exon']	['Slc26a5']	-	8	['mixed']
chr5	21858420	21858867	4	['distal_intron', 'distal_intron', 'distal_intron', 'distal_intron']	['Slc26a5']	-	4	['distal_intron']
chr5	21887470	21889232	17	['distal_intron', 'distal_intron', 'distal_intron', 'distal_intron', 'distal_intron', 'distal_intron', 'distal_intron', 'distal_intron', 'distal_intron', 'distal_intron', 'distal_intron', 'distal_intron']['distal_intron', 'distal_intron']['distal_intron', 'distal_intron']['distal_intron']	['Reln']	-	12	['distal_intron']
chr5	21915231	21915929	7	['proximal_intron', 'distal_intron', 'distal_intron', 'distal_intron', 'distal_intron', 'distal_intron']['distal_intron']	['Reln']	-	6	['mixed']
chr5	22043547	22043751	4	['distal_intron', 'distal_intron', 'distal_intron', 'distal_intron']	['Reln']	-	4	['distal_intron']
chr5	22056204	22056516	6	['distal_intron', 'distal_intron', 'distal_intron', 'distal_intron', 'distal_intron', 'distal_intron']	['Reln']	-	6	['distal_intron']
chr5	22072260	22072914	5	['distal_intron', 'distal_intron', 'distal_intron', 'distal_intron']['distal_intron']	['Reln']	-	4	['distal_intron']
chr5	22076459	22077216	5	['distal_intron', 'distal_intron', 'distal_intron', 'distal_intron']['distal_intron']	['Reln']	-	4	['distal_intron']
chr5	22096121	22096702	5	['distal_intron', 'distal_intron', 'distal_intron', 'distal_intron']['distal_intron']	['Reln']	-	4	['distal_intron']
chr5	22162712	22163751	6	['distal_intron', 'distal_intron']['distal_intron', 'distal_intron', 'distal_intron', 'distal_intron']	['Reln']	-	4	['distal_intron']
chr5	22172322	22172781	4	['distal_intron', 'distal_intron', 'distal_intron', 'distal_intron']	['Reln']	-	4	['distal_intron']
chr5	22200241	22200555	5	['distal_intron', 'distal_intron', 'distal_intron', 'distal_intron', 'distal_intron']	['Reln']	-	5	['distal_intron']
chr5	22223787	22224180	4	['distal_intron', 'distal_intron', 'distal_intron', 'distal_intron']	['Reln']	-	4	['distal_intron']
chr5	22259573	22259974	4	['distal_intron', 'distal_intron', 'distal_intron', 'distal_intron']	['Reln']	-	4	['distal_intron']
chr5	22321414	22321547	4	['distal_intron', 'distal_intron', 'distal_intron', 'distal_intron']	['Reln']	-	4	['distal_intron']
chr5	22560489	22561288	5	['distal_intron', 'distal_intron', 'distal_intron', 'distal_intron']['distal_intron']	['6030443J06Rik']	+	4	['distal_intron']
chr5	22617581	22617912	4	['distal_intron', 'distal_intron', 'distal_intron', 'distal_intron']	['6030443J06Rik']	+	4	['distal_intron']
chr5	22670703	22670981	4	['distal_intron', 'distal_intron', 'distal_intron', 'distal_intron']	['6030443J06Rik']	+	4	['distal_intron']
chr5	22771398	22772664	8	['distal_intron', 'distal_intron', 'distal_intron']['distal_intron', 'distal_intron', 'distal_intron', 'distal_intron']['distal_intron']	['6030443J06Rik' 'Lhfpl3']	+	4	['distal_intron']
chr5	22840385	22840833	5	['distal_intron', 'distal_intron', 'distal_intron', 'distal_intron', 'distal_intron']	['Lhfpl3']	+	5	['distal_intron']
chr5	22855004	22855942	8	['distal_intron', 'distal_intron', 'distal_intron']['distal_intron', 'distal_intron', 'distal_intron', 'distal_intron', 'distal_intron']	['Lhfpl3']	+	5	['distal_intron']
chr5	22892475	22892891	5	['distal_intron', 'distal_intron', 'distal_intron', 'distal_intron', 'distal_intron']	['Lhfpl3']	+	5	['distal_intron']
chr5	22909768	22910704	8	['distal_intron', 'distal_intron', 'distal_intron']['distal_intron', 'distal_intron', 'distal_intron', 'distal_intron', 'distal_intron']	['Lhfpl3']	+	5	['distal_intron']
chr5	22990714	22991163	4	['distal_intron', 'distal_intron', 'distal_intron', 'distal_intron']	['Lhfpl3']	+	4	['distal_intron']
chr5	23131136	23131639	5	['distal_intron', 'distal_intron', 'distal_intron', 'distal_intron']['distal_intron']	['Lhfpl3']	+	4	['distal_intron']
chr5	23140850	23141221	4	['distal_intron', 'distal_intron', 'distal_intron', 'distal_intron']	['Lhfpl3']	+	4	['distal_intron']
chr5	23218143	23218511	5	['distal_intron', 'distal_intron', 'distal_intron', 'distal_intron', 'distal_intron']	['Lhfpl3']	+	5	['distal_intron']
chr5	23338511	23338996	5	['distal_intron', 'distal_intron', 'distal_intron', 'distal_intron', 'distal_intron']	['Gm42951']	-	5	['distal_intron']
chr5	23393774	23394023	4	['distal_intron', 'distal_intron', 'distal_intron', 'distal_intron']	['5031425E22Rik']	-	4	['distal_intron']
chr5	23400128	23400605	6	['exon', 'distal_intron', 'distal_intron', 'distal_intron', 'proximal_intron', 'proximal_intron']	['5031425E22Rik']	-	6	['mixed']
chr5	23447141	23447553	4	['distal_intron', 'distal_intron', 'distal_intron', 'distal_intron']	['Kmt2e']	+	4	['distal_intron']
chr5	23517056	23517414	4	['distal_intron', 'distal_intron', 'distal_intron', 'distal_intron']	['Srpk2']	-	4	['distal_intron']
chr5	23563535	23565311	8	['distal_intron', 'distal_intron']['distal_intron', 'distal_intron', 'distal_intron', 'distal_intron']['proximal_intron', 'proximal_intron']	['Srpk2']	-	4	['mixed']
chr5	23578057	23578521	5	['distal_intron', 'distal_intron', 'distal_intron', 'distal_intron', 'distal_intron']	['Srpk2']	-	5	['distal_intron']
chr5	23608322	23608926	5	['distal_intron', 'distal_intron', 'distal_intron', 'distal_intron']['distal_intron']	['Srpk2']	-	4	['distal_intron']
chr5	23965580	23966110	5	['distal_intron', 'distal_intron', 'proximal_intron', 'proximal_intron']['proximal_intron']	['Fam126a']	-	4	['mixed']
chr5	24341567	24342067	4	['distal_intron', 'distal_intron', 'distal_intron', 'distal_intron']	['Kcnh2']	-	4	['distal_intron']
chr5	24463532	24464342	5	['distal_intron', 'distal_intron', 'distal_intron', 'distal_intron']['distal_intron']	['Agap3']	+	4	['distal_intron']
chr5	24507021	24508626	10	['distal_intron', 'distal_intron', 'distal_intron', 'distal_intron', 'distal_intron']['distal_intron', 'distal_intron', 'distal_intron']['distal_intron', 'distal_intron']	['Gbx1']	-	5	['distal_intron']
chr5	24519731	24520094	5	['distal_intron', 'distal_intron', 'distal_intron', 'distal_intron', 'distal_intron']	['Gbx1']	-	5	['distal_intron']
chr5	24521969	24523005	6	['distal_intron', 'distal_intron', 'distal_intron', 'distal_intron']['distal_intron', 'distal_intron']	['Gbx1']	-	4	['distal_intron']
chr5	24523709	24524122	4	['distal_intron', 'distal_intron', 'distal_intron', 'distal_intron']	['Gbx1']	-	4	['distal_intron']
chr5	24550914	24551103	5	['proximal_intron', 'proximal_intron', 'proximal_intron', 'proximal_intron', 'proximal_intron']	['4931409K22Rik']	-	5	['proximal_intron']
chr5	24616828	24617253	4	['distal_intron', 'distal_intron', 'distal_intron', 'distal_intron']	['Smarcd3']	-	4	['distal_intron']
chr5	24694487	24695275	5	['proximal_intron', 'proximal_intron', 'exon', 'exon']['exon']	['Nub1']	+	4	['mixed']
chr5	24752359	24752856	4	['distal_intron', 'distal_intron', 'distal_intron', 'distal_intron']	['Crygn']	-	4	['distal_intron']
chr5	24869368	24869654	5	['proximal_intron', 'proximal_intron', 'proximal_intron', 'proximal_intron', 'proximal_intron']	['Prkag2']	-	5	['proximal_intron']
chr5	24878692	24879356	6	['proximal_intron', 'proximal_intron', 'proximal_intron', 'proximal_intron']['distal_intron', 'distal_intron']	['Prkag2']	-	4	['mixed']
chr5	24949667	24950031	4	['distal_intron', 'distal_intron', 'distal_intron', 'distal_intron']	['Prkag2']	-	4	['distal_intron']
chr5	25005141	25005802	6	['distal_intron', 'distal_intron', 'distal_intron', 'distal_intron', 'distal_intron']['distal_intron']	['Prkag2']	-	5	['distal_intron']
chr5	25019834	25020737	11	['distal_intron', 'distal_intron', 'distal_intron']['distal_intron', 'distal_intron', 'distal_intron', 'distal_intron', 'distal_intron', 'distal_intron', 'distal_intron', 'distal_intron']	['Prkag2']	-	8	['distal_intron']
chr5	25045235	25045689	4	['distal_intron', 'distal_intron', 'distal_intron', 'distal_intron']	['Prkag2']	-	4	['distal_intron']
chr5	25084320	25084599	4	['distal_intron', 'distal_intron', 'distal_intron', 'distal_intron']	['Prkag2']	-	4	['distal_intron']
chr5	25189257	25189336	4	['distal_intron', 'distal_intron', 'distal_intron', 'distal_intron']	['Galntl5']	+	4	['distal_intron']
chr5	25195632	25196085	4	['proximal_intron', 'distal_intron', 'distal_intron', 'distal_intron']	['Galntl5']	+	4	['mixed']
chr5	25215930	25217660	9	['distal_intron', 'distal_intron', 'distal_intron', 'distal_intron']['distal_intron', 'distal_intron', 'distal_intron']['proximal_intron', 'proximal_intron']	['Galntl5']	+	4	['mixed']
chr5	25242250	25242872	7	['distal_intron', 'distal_intron', 'distal_intron']['distal_intron', 'distal_intron', 'distal_intron', 'distal_intron']	['Galnt11']	+	4	['distal_intron']
chr5	25257466	25257795	4	['exon', 'proximal_intron', 'proximal_intron', 'proximal_intron']	['Galnt11']	+	4	['mixed']
chr5	25262896	25263344	4	['distal_intron', 'distal_intron', 'proximal_intron', 'proximal_intron']	['Galnt11']	+	4	['mixed']
chr5	25285736	25286118	4	['distal_intron', 'distal_intron', 'distal_intron', 'distal_intron']	['Kmt2c']	-	4	['distal_intron']
chr5	25297166	25297942	5	['distal_intron', 'distal_intron', 'distal_intron', 'distal_intron']['distal_intron']	['Kmt2c']	-	4	['distal_intron']
chr5	25354926	25354967	4	['proximal_intron', 'proximal_intron', 'proximal_intron', 'proximal_intron']	['Kmt2c']	-	4	['proximal_intron']
chr5	25358832	25359250	5	['distal_intron', 'proximal_intron', 'proximal_intron', 'proximal_intron', 'proximal_intron']	['Kmt2c']	-	5	['mixed']
chr5	25464021	25464831	6	['distal_intron', 'distal_intron', 'distal_intron', 'distal_intron', 'distal_intron']['distal_intron']	['Kmt2c']	-	5	['distal_intron']
chr5	25809962	25810432	4	['proximal_intron', 'proximal_intron', 'proximal_intron', 'distal_intron']	['Actr3b']	+	4	['mixed']
chr5	25827980	25828417	4	['distal_intron', 'distal_intron', 'distal_intron', 'distal_intron']	['Actr3b']	+	4	['distal_intron']
chr5	25832552	25833554	18	['proximal_intron', 'proximal_intron', 'distal_intron']['distal_intron', 'distal_intron', 'distal_intron', 'distal_intron', 'distal_intron', 'distal_intron', 'distal_intron', 'distal_intron', 'distal_intron', 'distal_intron', 'distal_intron', 'distal_intron', 'distal_intron', 'distal_intron', 'distal_intron']	['Actr3b']	+	15	['mixed']
chr5	26846914	26847504	5	['distal_intron', 'distal_intron', 'distal_intron', 'distal_intron']['distal_intron']	['Dpp6']	+	4	['distal_intron']
chr5	26850212	26851402	7	['exon', 'distal_intron']['distal_intron', 'distal_intron', 'distal_intron', 'distal_intron']['distal_intron']	['Dpp6']	+	4	['mixed']
chr5	26872711	26873282	5	['distal_intron', 'distal_intron', 'distal_intron', 'distal_intron']['distal_intron']	['Dpp6']	+	4	['distal_intron']
chr5	26888594	26889028	4	['distal_intron', 'distal_intron', 'distal_intron', 'distal_intron']	['Dpp6']	+	4	['distal_intron']
chr5	26894676	26896955	10	['distal_intron', 'distal_intron']['distal_intron', 'distal_intron']['distal_intron']['distal_intron', 'distal_intron', 'distal_intron', 'distal_intron']['distal_intron']	['Dpp6']	+	4	['distal_intron']
chr5	26911683	26912697	6	['distal_intron', 'distal_intron', 'distal_intron', 'distal_intron']['distal_intron', 'distal_intron']	['Dpp6']	+	4	['distal_intron']
chr5	26945905	26945962	5	['distal_intron', 'distal_intron', 'distal_intron', 'distal_intron', 'distal_intron']	['Dpp6']	+	5	['distal_intron']
chr5	26983113	26984197	6	['distal_intron', 'distal_intron', 'distal_intron', 'distal_intron']['distal_intron', 'distal_intron']	['Dpp6']	+	4	['distal_intron']
chr5	26989180	26989459	4	['distal_intron', 'distal_intron', 'distal_intron', 'distal_intron']	['Dpp6']	+	4	['distal_intron']
chr5	26990548	26991015	6	['distal_intron', 'distal_intron', 'distal_intron', 'distal_intron', 'distal_intron', 'distal_intron']	['Dpp6']	+	6	['distal_intron']
chr5	27026973	27027146	5	['distal_intron', 'distal_intron', 'distal_intron', 'distal_intron', 'distal_intron']	['Dpp6']	+	5	['distal_intron']
chr5	27044386	27045377	8	['distal_intron', 'distal_intron', 'distal_intron', 'distal_intron', 'distal_intron', 'distal_intron']['distal_intron', 'distal_intron']	['Dpp6']	+	6	['distal_intron']
chr5	27074905	27076202	9	['distal_intron', 'distal_intron']['distal_intron', 'distal_intron', 'distal_intron', 'distal_intron']['distal_intron', 'distal_intron', 'distal_intron']	['Dpp6']	+	4	['distal_intron']
chr5	27101612	27102454	5	['distal_intron', 'distal_intron', 'distal_intron', 'distal_intron']['distal_intron']	['Dpp6']	+	4	['distal_intron']
chr5	27110085	27110480	6	['distal_intron', 'distal_intron', 'distal_intron', 'distal_intron', 'distal_intron', 'distal_intron']	['Dpp6']	+	6	['distal_intron']
chr5	27136002	27136434	4	['distal_intron', 'distal_intron', 'distal_intron', 'distal_intron']	['Dpp6']	+	4	['distal_intron']
chr5	27174276	27174625	5	['distal_intron', 'distal_intron', 'distal_intron', 'distal_intron', 'distal_intron']	['Dpp6']	+	5	['distal_intron']
chr5	27190195	27191174	7	['distal_intron', 'distal_intron', 'distal_intron', 'distal_intron']['distal_intron', 'distal_intron', 'distal_intron']	['Dpp6']	+	4	['distal_intron']
chr5	27233526	27233933	4	['distal_intron', 'distal_intron', 'distal_intron', 'distal_intron']	['Dpp6']	+	4	['distal_intron']
chr5	27284406	27285107	5	['distal_intron', 'distal_intron', 'distal_intron', 'distal_intron']['distal_intron']	['Dpp6']	+	4	['distal_intron']
chr5	27332166	27333616	8	['distal_intron', 'distal_intron']['distal_intron', 'distal_intron']['distal_intron', 'distal_intron', 'distal_intron', 'distal_intron']	['Dpp6']	+	4	['distal_intron']
chr5	27352981	27354548	11	['distal_intron', 'distal_intron', 'distal_intron']['distal_intron', 'distal_intron', 'distal_intron', 'distal_intron', 'distal_intron']['distal_intron', 'distal_intron', 'distal_intron']	['Dpp6']	+	5	['distal_intron']
chr5	27454577	27454822	4	['distal_intron', 'distal_intron', 'distal_intron', 'distal_intron']	['Dpp6']	+	4	['distal_intron']
chr5	27459407	27459920	5	['distal_intron', 'distal_intron', 'distal_intron', 'distal_intron']['distal_intron']	['Dpp6']	+	4	['distal_intron']
chr5	27490995	27491474	6	['distal_intron', 'distal_intron', 'distal_intron', 'distal_intron', 'distal_intron', 'distal_intron']	['Dpp6']	+	6	['distal_intron']
chr5	27579887	27580659	5	['distal_intron', 'distal_intron', 'distal_intron', 'distal_intron']['distal_intron']	['Dpp6']	+	4	['distal_intron']
chr5	27589995	27591573	7	['distal_intron', 'distal_intron']['distal_intron', 'distal_intron', 'distal_intron', 'distal_intron']['distal_intron']	['Dpp6']	+	4	['distal_intron']
chr5	27594561	27594999	4	['distal_intron', 'distal_intron', 'distal_intron', 'distal_intron']	['Dpp6']	+	4	['distal_intron']
chr5	27599115	27599220	5	['proximal_intron', 'proximal_intron', 'proximal_intron', 'proximal_intron', 'proximal_intron']	['Dpp6']	+	5	['proximal_intron']
chr5	27626190	27626595	7	['distal_intron', 'distal_intron', 'distal_intron', 'distal_intron', 'distal_intron', 'distal_intron', 'distal_intron']	['Dpp6']	+	7	['distal_intron']
chr5	27647715	27648655	5	['distal_intron']['distal_intron', 'distal_intron', 'distal_intron', 'distal_intron']	['Dpp6']	+	4	['distal_intron']
chr5	27666944	27667060	4	['distal_intron', 'distal_intron', 'distal_intron', 'distal_intron']	['Dpp6']	+	4	['distal_intron']
chr5	27670006	27670294	4	['distal_intron', 'distal_intron', 'distal_intron', 'distal_intron']	['Dpp6']	+	4	['distal_intron']
chr5	27670921	27671756	8	['distal_intron', 'distal_intron', 'distal_intron', 'distal_intron', 'distal_intron', 'distal_intron', 'distal_intron']['distal_intron']	['Dpp6']	+	7	['distal_intron']
chr5	27692257	27692753	4	['distal_intron', 'distal_intron', 'distal_intron', 'distal_intron']	['Dpp6']	+	4	['distal_intron']
chr5	27724176	27724826	7	['distal_intron', 'distal_intron', 'distal_intron', 'distal_intron']['distal_intron', 'distal_intron', 'distal_intron']	['Dpp6']	+	4	['distal_intron']
chr5	27746376	27747045	5	['distal_intron', 'distal_intron', 'distal_intron', 'distal_intron']['distal_intron']	['Paxip1']	-	4	['distal_intron']
chr5	27845052	27845475	5	['distal_intron', 'distal_intron', 'distal_intron', 'distal_intron', 'distal_intron']	['Htr5a']	+	5	['distal_intron']
chr5	28211919	28212413	4	['distal_intron', 'distal_intron', 'distal_intron', 'distal_intron']	['Cnpy1']	-	4	['distal_intron']
chr5	28214554	28214796	4	['distal_intron', 'distal_intron', 'distal_intron', 'distal_intron']	['Cnpy1']	-	4	['distal_intron']
chr5	28221569	28221678	7	['distal_intron', 'distal_intron', 'distal_intron', 'distal_intron', 'distal_intron', 'distal_intron', 'distal_intron']	['Cnpy1']	-	7	['distal_intron']
chr5	28357526	28358014	4	['distal_intron', 'distal_intron', 'distal_intron', 'proximal_intron']	['Rbm33']	+	4	['mixed']
chr5	28365327	28366154	6	['distal_intron', 'distal_intron']['distal_intron', 'distal_intron', 'distal_intron', 'distal_intron']	['Rbm33']	+	4	['distal_intron']
chr5	28481834	28482330	5	['distal_intron', 'distal_intron', 'distal_intron', 'distal_intron', 'distal_intron']	['9530036O11Rik']	+	5	['distal_intron']
chr5	28504968	28505268	4	['distal_intron', 'distal_intron', 'distal_intron', 'distal_intron']	['9530036O11Rik']	+	4	['distal_intron']
chr5	28516344	28517133	5	['distal_intron', 'distal_intron', 'distal_intron', 'distal_intron']['distal_intron']	['9530036O11Rik']	+	4	['distal_intron']
chr5	28557817	28558749	10	['distal_intron', 'distal_intron', 'distal_intron', 'distal_intron', 'distal_intron', 'distal_intron', 'distal_intron', 'distal_intron', 'distal_intron']['distal_intron']	['9530036O11Rik']	+	9	['distal_intron']
chr5	28597914	28598339	4	['distal_intron', 'distal_intron', 'distal_intron', 'distal_intron']	['9530036O11Rik']	+	4	['distal_intron']
chr5	28599111	28600168	7	['distal_intron', 'distal_intron']['distal_intron', 'distal_intron', 'distal_intron', 'distal_intron']['distal_intron']	['9530036O11Rik']	+	4	['distal_intron']
chr5	28612355	28613086	6	['distal_intron', 'distal_intron', 'distal_intron', 'distal_intron', 'distal_intron']['distal_intron']	['9530036O11Rik']	+	5	['distal_intron']
chr5	28648370	28648552	4	['distal_intron', 'distal_intron', 'distal_intron', 'distal_intron']	['9530036O11Rik']	+	4	['distal_intron']
chr5	28674165	28674564	8	['distal_intron', 'distal_intron', 'distal_intron', 'distal_intron', 'distal_intron', 'distal_intron', 'distal_intron', 'distal_intron']	['9530036O11Rik']	+	8	['distal_intron']
chr5	28683894	28684132	4	['distal_intron', 'distal_intron', 'distal_intron', 'distal_intron']	['9530036O11Rik']	+	4	['distal_intron']
chr5	28811700	28811933	4	['distal_intron', 'distal_intron', 'distal_intron', 'distal_intron']	['9530036O11Rik']	+	4	['distal_intron']
chr5	28841620	28842525	6	['distal_intron', 'distal_intron']['distal_intron', 'distal_intron', 'distal_intron', 'distal_intron']	['9530036O11Rik']	+	4	['distal_intron']
chr5	28859566	28859979	5	['distal_intron', 'distal_intron', 'distal_intron', 'distal_intron', 'distal_intron']	['9530036O11Rik']	+	5	['distal_intron']
chr5	28883457	28883817	4	['distal_intron', 'distal_intron', 'distal_intron', 'distal_intron']	['9530036O11Rik']	+	4	['distal_intron']
chr5	28907887	28908631	6	['distal_intron', 'distal_intron', 'distal_intron', 'distal_intron', 'distal_intron']['distal_intron']	['9530036O11Rik']	+	5	['distal_intron']
chr5	29230841	29231118	4	['three_prime_UTR', 'three_prime_UTR', 'three_prime_UTR', 'three_prime_UTR']	['Lmbr1']	-	4	['three_prime_UTR']
chr5	29385310	29387778	11	['distal_intron', 'distal_intron']['distal_intron', 'distal_intron']['distal_intron', 'distal_intron']['distal_intron', 'distal_intron', 'distal_intron', 'distal_intron']['distal_intron']	['4632411P08Rik']	+	4	['distal_intron']
chr5	29444220	29444966	5	['distal_intron', 'distal_intron', 'distal_intron', 'distal_intron']['distal_intron']	['Nom1']	+	4	['distal_intron']
chr5	29580886	29581639	7	['distal_intron', 'distal_intron', 'distal_intron']['distal_intron', 'distal_intron', 'distal_intron', 'distal_intron']	['Ube3c']	+	4	['distal_intron']
chr5	29632006	29632300	4	['three_prime_UTR', 'three_prime_UTR', 'three_prime_UTR', 'three_prime_UTR']	['Ube3c']	+	4	['three_prime_UTR']
chr5	29652994	29654352	6	['distal_intron', 'distal_intron']['distal_intron', 'distal_intron', 'distal_intron', 'distal_intron']	['Ube3c']	+	4	['distal_intron']
chr5	29754544	29754924	4	['exon', 'exon', 'exon', 'distal_intron']	['Dnajb6']	+	4	['mixed']
chr5	29780007	29780842	5	['distal_intron', 'distal_intron', 'distal_intron', 'distal_intron']['distal_intron']	['Dnajb6']	+	4	['distal_intron']
chr5	29782906	29783352	4	['distal_intron', 'distal_intron', 'distal_intron', 'distal_intron']	['Dnajb6']	+	4	['distal_intron']
chr5	29810453	29810797	5	['distal_intron', 'distal_intron', 'distal_intron', 'distal_intron', 'distal_intron']	['Dnajb6']	+	5	['distal_intron']
chr5	29816257	29816691	4	['distal_intron', 'distal_intron', 'distal_intron', 'distal_intron']	['Dnajb6']	+	4	['distal_intron']
chr5	30354411	30355490	7	['proximal_intron', 'proximal_intron']['proximal_intron', 'proximal_intron', 'proximal_intron', 'proximal_intron', 'proximal_intron']	['Drc1']	+	5	['proximal_intron']
chr5	30449556	30449772	4	['distal_intron', 'distal_intron', 'distal_intron', 'distal_intron']	['Otof']	-	4	['distal_intron']
chr5	30459298	30459576	5	['distal_intron', 'distal_intron', 'distal_intron', 'distal_intron', 'distal_intron']	['Otof']	-	5	['distal_intron']
chr5	30466555	30466984	4	['proximal_intron', 'distal_intron', 'distal_intron', 'distal_intron']	['1700001C02Rik']	+	4	['mixed']
chr5	30471051	30471291	4	['distal_intron', 'distal_intron', 'distal_intron', 'distal_intron']	['1700001C02Rik']	+	4	['distal_intron']
chr5	30494289	30495244	7	['distal_intron', 'distal_intron', 'distal_intron', 'distal_intron']['distal_intron', 'distal_intron', 'distal_intron']	['Cib4']	-	4	['distal_intron']
chr5	30534773	30536031	16	['distal_intron', 'distal_intron']['distal_intron', 'distal_intron', 'distal_intron', 'distal_intron', 'distal_intron', 'distal_intron', 'distal_intron', 'distal_intron', 'distal_intron', 'distal_intron', 'distal_intron', 'distal_intron', 'distal_intron']['distal_intron']	['Cib4']	-	13	['distal_intron']
chr5	30582525	30583195	31	['proximal_intron', 'proximal_intron', 'proximal_intron', 'proximal_intron', 'proximal_intron', 'proximal_intron', 'proximal_intron', 'proximal_intron', 'proximal_intron', 'proximal_intron', 'proximal_intron', 'proximal_intron', 'proximal_intron', 'proximal_intron', 'proximal_intron', 'proximal_intron', 'proximal_intron', 'proximal_intron', 'proximal_intron', 'proximal_intron', 'proximal_intron',…	['Gm9899']	-	30	['proximal_intron']
chr5	30730186	30730633	4	['distal_intron', 'distal_intron', 'distal_intron', 'distal_intron']	['Dpysl5']	+	4	['distal_intron']
chr5	30731304	30732111	7	['distal_intron', 'distal_intron', 'distal_intron', 'distal_intron', 'distal_intron']['distal_intron', 'distal_intron']	['Dpysl5']	+	5	['distal_intron']
chr5	30772080	30772506	4	['distal_intron', 'distal_intron', 'distal_intron', 'distal_intron']	['Dpysl5']	+	4	['distal_intron']
chr5	30915745	30916423	5	['proximal_intron', 'proximal_intron', 'proximal_intron', 'distal_intron']['distal_intron']	['Emilin1']	+	4	['mixed']
chr5	31098020	31098731	6	['distal_intron', 'distal_intron', 'distal_intron', 'distal_intron']['distal_intron', 'distal_intron']	['Slc30a3']	-	4	['distal_intron']
chr5	31266453	31266871	4	['proximal_intron', 'proximal_intron', 'proximal_intron', 'proximal_intron']	['Ift172']	-	4	['proximal_intron']
chr5	31479310	31480110	5	['distal_intron', 'distal_intron', 'distal_intron', 'distal_intron']['exon']	['Zfp512']	+	4	['mixed']
chr5	31597413	31598310	5	['proximal_intron', 'proximal_intron', 'distal_intron', 'distal_intron']['distal_intron']	['Gm43809' 'Mrpl33']	+	4	['mixed']
chr5	31625774	31626524	7	['distal_intron', 'distal_intron', 'distal_intron']['distal_intron', 'distal_intron', 'distal_intron', 'distal_intron']	['Gm43809' 'Mrpl33']	+	4	['distal_intron']
chr5	31646776	31647314	6	['distal_intron', 'distal_intron', 'distal_intron', 'distal_intron']['distal_intron', 'distal_intron']	['Gm43809' 'Mrpl33']	+	4	['distal_intron']
chr5	31740621	31740908	4	['distal_intron', 'distal_intron', 'distal_intron', 'distal_intron']	['Bre']	+	4	['distal_intron']
chr5	31744486	31744960	4	['distal_intron', 'distal_intron', 'distal_intron', 'distal_intron']	['Bre']	+	4	['distal_intron']
chr5	31846579	31847176	5	['distal_intron', 'distal_intron', 'distal_intron', 'distal_intron']['distal_intron']	['Bre']	+	4	['distal_intron']
chr5	31930313	31931337	6	['distal_intron', 'distal_intron']['distal_intron', 'distal_intron', 'distal_intron', 'distal_intron']	['Bre']	+	4	['distal_intron']
chr5	31941883	31942791	7	['distal_intron', 'distal_intron', 'distal_intron', 'distal_intron', 'distal_intron']['distal_intron', 'distal_intron']	['Bre']	+	5	['distal_intron']
chr5	32048076	32048553	4	['distal_intron', 'distal_intron', 'distal_intron', 'distal_intron']	['Bre']	+	4	['distal_intron']
chr5	32251692	32252763	6	['distal_intron', 'distal_intron']['distal_intron', 'distal_intron', 'distal_intron', 'distal_intron']	['Plb1']	+	4	['distal_intron']
chr5	32258494	32259132	5	['distal_intron', 'distal_intron', 'distal_intron', 'distal_intron']['distal_intron']	['Plb1']	+	4	['distal_intron']
chr5	32346608	32347124	5	['distal_intron', 'distal_intron', 'distal_intron', 'distal_intron']['distal_intron']	['Plb1']	+	4	['distal_intron']
chr5	32358703	32359181	4	['distal_intron', 'distal_intron', 'distal_intron', 'distal_intron']	['Plb1']	+	4	['distal_intron']
chr5	32360670	32361115	4	['distal_intron', 'distal_intron', 'distal_intron', 'distal_intron']	['Plb1']	+	4	['distal_intron']
chr5	32584713	32585906	6	['distal_intron', 'distal_intron', 'distal_intron', 'distal_intron']['distal_intron', 'distal_intron']	['Gm15614']	-	4	['distal_intron']
chr5	32638237	32638777	5	['distal_intron', 'distal_intron', 'distal_intron', 'distal_intron']['distal_intron']	['Gm15614']	-	4	['distal_intron']
chr5	32821970	32823495	8	['proximal_intron', 'exon', 'proximal_intron']['proximal_intron', 'distal_intron', 'distal_intron', 'distal_intron']['distal_intron']	['Gm20671' 'Prr14l']	-	4	['mixed']
chr5	33152093	33152729	5	['distal_intron', 'distal_intron', 'distal_intron', 'proximal_intron']['proximal_intron']	['Slc5a1']	+	4	['mixed']
chr5	33263617	33265556	10	['distal_intron', 'distal_intron', 'distal_intron']['distal_intron', 'distal_intron']['distal_intron', 'distal_intron', 'distal_intron', 'distal_intron', 'distal_intron']	['Ctbp1']	-	5	['distal_intron']
chr5	33293929	33294196	4	['proximal_intron', 'proximal_intron', 'distal_intron', 'distal_intron']	['Gm20465']	-	4	['mixed']
chr5	33337863	33338541	5	['distal_intron', 'distal_intron', 'distal_intron', 'distal_intron']['distal_intron']	['Maea']	+	4	['distal_intron']
chr5	33385524	33386760	8	['distal_intron', 'distal_intron']['distal_intron', 'distal_intron', 'distal_intron', 'distal_intron', 'distal_intron', 'distal_intron']	['Uvssa']	+	6	['distal_intron']
chr5	33401104	33401349	4	['distal_intron', 'distal_intron', 'distal_intron', 'distal_intron']	['Uvssa']	+	4	['distal_intron']
chr5	33637580	33638339	7	['distal_intron', 'distal_intron', 'distal_intron', 'distal_intron', 'distal_intron']['distal_intron', 'distal_intron']	['Slbp']	-	5	['distal_intron']
chr5	33743825	33744237	4	['proximal_intron', 'proximal_intron', 'distal_intron', 'distal_intron']	['Letm1']	-	4	['mixed']
chr5	33872234	33872941	6	['three_prime_UTR', 'three_prime_UTR', 'three_prime_UTR', 'three_prime_UTR', 'three_prime_UTR']['three_prime_UTR']	['Whsc1']	+	5	['three_prime_UTR']
chr5	33915637	33915929	4	['distal_intron', 'distal_intron', 'distal_intron', 'distal_intron']	['Nelfa']	-	4	['distal_intron']
chr5	34001658	34002270	6	['three_prime_UTR', 'three_prime_UTR', 'three_prime_UTR', 'three_prime_UTR']['three_prime_UTR', 'three_prime_UTR']	['Nat8l']	+	4	['three_prime_UTR']
chr5	34005077	34005872	5	['three_prime_UTR', 'three_prime_UTR', 'three_prime_UTR', 'three_prime_UTR']['three_prime_UTR']	['Nat8l']	+	4	['three_prime_UTR']
chr5	34222281	34222940	5	['exon', 'exon', 'distal_intron', 'distal_intron']['distal_intron']	['Zfyve28']	-	4	['mixed']
chr5	34227733	34228093	5	['distal_intron', 'distal_intron', 'distal_intron', 'distal_intron', 'distal_intron']	['Zfyve28']	-	5	['distal_intron']
chr5	34244344	34244521	4	['distal_intron', 'distal_intron', 'distal_intron', 'distal_intron']	['Zfyve28']	-	4	['distal_intron']
chr5	34246861	34247606	6	['distal_intron', 'distal_intron', 'distal_intron', 'distal_intron']['distal_intron', 'distal_intron']	['Zfyve28']	-	4	['distal_intron']
chr5	34255037	34255515	4	['distal_intron', 'distal_intron', 'distal_intron', 'distal_intron']	['Zfyve28']	-	4	['distal_intron']
chr5	34468362	34468858	4	['distal_intron', 'distal_intron', 'distal_intron', 'distal_intron']	['Fam193a']	+	4	['distal_intron']
chr5	34474419	34474802	4	['distal_intron', 'distal_intron', 'distal_intron', 'distal_intron']	['Fam193a']	+	4	['distal_intron']
chr5	34545050	34546136	7	['distal_intron', 'distal_intron', 'distal_intron', 'distal_intron']['distal_intron', 'distal_intron', 'distal_intron']	['Sh3bp2']	+	4	['distal_intron']
chr5	34617464	34617783	4	['distal_intron', 'distal_intron', 'distal_intron', 'distal_intron']	['Add1']	+	4	['distal_intron']
chr5	34767240	34767863	11	['distal_intron', 'distal_intron', 'distal_intron', 'distal_intron', 'distal_intron', 'distal_intron', 'distal_intron', 'distal_intron']['distal_intron', 'distal_intron', 'distal_intron']	['Htt']	+	8	['distal_intron']
chr5	34793037	34793344	4	['distal_intron', 'distal_intron', 'distal_intron', 'distal_intron']	['Htt']	+	4	['distal_intron']
chr5	34965445	34966222	6	['exon', 'exon', 'exon', 'exon']['exon', 'exon']	['Rgs12']	+	4	['exon']
chr5	35004660	35005616	7	['distal_intron', 'distal_intron', 'distal_intron', 'distal_intron']['distal_intron', 'distal_intron', 'distal_intron']	['Rgs12']	+	4	['distal_intron']
chr5	35008727	35009882	6	['distal_intron', 'distal_intron']['distal_intron', 'distal_intron', 'distal_intron', 'distal_intron']	['Rgs12']	+	4	['distal_intron']
chr5	35032967	35033519	5	['three_prime_UTR', 'three_prime_UTR', 'three_prime_UTR', 'three_prime_UTR']['three_prime_UTR']	['Rgs12']	+	4	['three_prime_UTR']
chr5	35076361	35076842	4	['distal_intron', 'distal_intron', 'distal_intron', 'proximal_intron']	['Dok7']	+	4	['mixed']
chr5	35077344	35077731	5	['proximal_intron', 'proximal_intron', 'proximal_intron', 'proximal_intron', 'distal_intron']	['Dok7']	+	5	['mixed']
chr5	35099643	35100044	5	['proximal_intron', 'distal_intron', 'distal_intron', 'distal_intron', 'distal_intron']	['Lrpap1']	-	5	['mixed']
chr5	35365532	35366437	5	['distal_intron']['proximal_intron', 'proximal_intron', 'exon', 'proximal_intron']	['4930478P22Rik']	+	4	['mixed']
chr5	35612658	35614868	12	['three_prime_UTR', 'three_prime_UTR']['three_prime_UTR', 'three_prime_UTR']['three_prime_UTR', 'three_prime_UTR']['three_prime_UTR', 'three_prime_UTR', 'three_prime_UTR', 'three_prime_UTR', 'three_prime_UTR']['three_prime_UTR']	['Acox3']	+	5	['three_prime_UTR']
chr5	35786917	35787005	5	['distal_intron', 'distal_intron', 'distal_intron', 'distal_intron', 'distal_intron']	['Ablim2']	+	5	['distal_intron']
chr5	35807642	35808106	4	['distal_intron', 'distal_intron', 'distal_intron', 'distal_intron']	['Ablim2']	+	4	['distal_intron']
chr5	35809876	35811054	7	['distal_intron', 'distal_intron', 'distal_intron', 'distal_intron', 'distal_intron']['distal_intron', 'distal_intron']	['Ablim2']	+	5	['distal_intron']
chr5	35814830	35816479	7	['proximal_intron', 'distal_intron', 'distal_intron', 'distal_intron']['distal_intron', 'distal_intron']['distal_intron']	['Ablim2']	+	4	['mixed']
chr5	35827543	35828148	6	['distal_intron', 'distal_intron', 'proximal_intron', 'proximal_intron']['proximal_intron', 'exon']	['Ablim2']	+	4	['mixed']
chr5	35833533	35834501	8	['proximal_intron', 'proximal_intron', 'proximal_intron', 'distal_intron', 'distal_intron']['distal_intron', 'distal_intron', 'distal_intron']	['Ablim2']	+	5	['mixed']
chr5	35836140	35836589	5	['distal_intron', 'distal_intron', 'distal_intron', 'distal_intron', 'distal_intron']	['Ablim2']	+	5	['distal_intron']
chr5	35858876	35859175	4	['distal_intron', 'distal_intron', 'distal_intron', 'distal_intron']	['Ablim2']	+	4	['distal_intron']
chr5	35907817	35909062	7	['distal_intron', 'distal_intron', 'distal_intron', 'distal_intron', 'distal_intron']['distal_intron', 'distal_intron']	['Afap1']	+	5	['distal_intron']
chr5	35996199	35996474	4	['proximal_intron', 'proximal_intron', 'proximal_intron', 'distal_intron']	['Afap1']	+	4	['mixed']
chr5	36029691	36030531	6	['distal_intron', 'distal_intron', 'distal_intron', 'distal_intron']['distal_intron', 'distal_intron']	['Sorcs2']	-	4	['distal_intron']
chr5	36043280	36043436	5	['proximal_intron', 'proximal_intron', 'proximal_intron', 'proximal_intron', 'proximal_intron']	['Sorcs2']	-	5	['proximal_intron']
chr5	36076933	36077180	4	['distal_intron', 'distal_intron', 'distal_intron', 'distal_intron']	['Sorcs2']	-	4	['distal_intron']
chr5	36080686	36081976	6	['distal_intron', 'distal_intron']['distal_intron', 'distal_intron', 'distal_intron', 'distal_intron']	['Sorcs2']	-	4	['distal_intron']
chr5	36102357	36103103	5	['distal_intron', 'distal_intron', 'distal_intron', 'distal_intron']['distal_intron']	['Sorcs2']	-	4	['distal_intron']
chr5	36119434	36119562	4	['distal_intron', 'distal_intron', 'distal_intron', 'distal_intron']	['Sorcs2']	-	4	['distal_intron']
chr5	36147535	36148258	9	['distal_intron', 'distal_intron', 'distal_intron', 'distal_intron']['distal_intron', 'distal_intron', 'distal_intron', 'distal_intron', 'distal_intron']	['Sorcs2']	-	5	['distal_intron']
chr5	36181585	36182704	7	['distal_intron', 'distal_intron']['distal_intron', 'distal_intron', 'distal_intron', 'distal_intron']['distal_intron']	['Sorcs2']	-	4	['distal_intron']
chr5	36209494	36209890	4	['distal_intron', 'distal_intron', 'distal_intron', 'distal_intron']	['Sorcs2']	-	4	['distal_intron']
chr5	36214306	36214422	4	['distal_intron', 'distal_intron', 'distal_intron', 'distal_intron']	['Sorcs2']	-	4	['distal_intron']
chr5	36257862	36259095	10	['distal_intron', 'distal_intron', 'distal_intron', 'distal_intron', 'distal_intron', 'distal_intron']['distal_intron', 'distal_intron']['distal_intron', 'distal_intron']	['Sorcs2']	-	6	['distal_intron']
chr5	36275166	36275349	4	['distal_intron', 'distal_intron', 'distal_intron', 'distal_intron']	['Sorcs2']	-	4	['distal_intron']
chr5	36276258	36276756	5	['distal_intron', 'distal_intron', 'distal_intron', 'distal_intron', 'distal_intron']	['Sorcs2']	-	5	['distal_intron']
chr5	36278572	36279889	10	['distal_intron', 'distal_intron', 'distal_intron']['distal_intron', 'distal_intron', 'distal_intron', 'distal_intron', 'distal_intron', 'distal_intron']['distal_intron']	['Sorcs2']	-	6	['distal_intron']
chr5	36297846	36298369	5	['distal_intron', 'distal_intron', 'distal_intron', 'distal_intron']['distal_intron']	['Sorcs2']	-	4	['distal_intron']
chr5	36310538	36311080	5	['distal_intron', 'distal_intron', 'distal_intron', 'distal_intron']['distal_intron']	['Sorcs2']	-	4	['distal_intron']
chr5	36381461	36382657	7	['distal_intron', 'distal_intron']['distal_intron', 'distal_intron', 'distal_intron', 'distal_intron']['distal_intron']	['Sorcs2']	-	4	['distal_intron']
chr5	36390611	36390776	8	['distal_intron', 'distal_intron', 'distal_intron', 'distal_intron', 'distal_intron', 'distal_intron', 'distal_intron', 'distal_intron']	['Sorcs2']	-	8	['distal_intron']
chr5	36496844	36497454	5	['three_prime_UTR', 'proximal_intron', 'proximal_intron', 'distal_intron']['distal_intron']	['Tbc1d14']	-	4	['mixed']
chr5	36507405	36508730	7	['proximal_intron', 'exon']['exon', 'exon', 'exon', 'proximal_intron']['proximal_intron']	['Tbc1d14']	-	4	['mixed']
chr5	36515997	36516349	4	['distal_intron', 'distal_intron', 'distal_intron', 'distal_intron']	['Tbc1d14']	-	4	['distal_intron']
chr5	36539492	36539674	5	['distal_intron', 'distal_intron', 'distal_intron', 'distal_intron', 'distal_intron']	['Tbc1d14']	-	5	['distal_intron']
chr5	36677282	36677327	4	['distal_intron', 'distal_intron', 'distal_intron', 'distal_intron']	['D5Ertd579e']	-	4	['distal_intron']
chr5	36872706	36873046	5	['distal_intron', 'distal_intron', 'distal_intron', 'distal_intron', 'distal_intron']	['Ppp2r2c']	+	5	['distal_intron']
chr5	37050885	37051523	5	['five_prime_UTR', 'proximal_intron', 'proximal_intron', 'proximal_intron']['distal_intron']	['Jakmip1']	+	4	['mixed']
chr5	37054779	37055295	12	['distal_intron', 'distal_intron', 'distal_intron', 'distal_intron', 'distal_intron', 'distal_intron', 'distal_intron', 'distal_intron', 'distal_intron', 'distal_intron', 'distal_intron']['distal_intron']	['Jakmip1']	+	11	['distal_intron']
chr5	37061921	37062290	4	['distal_intron', 'distal_intron', 'distal_intron', 'distal_intron']	['Jakmip1']	+	4	['distal_intron']
chr5	37065762	37067275	8	['distal_intron', 'distal_intron', 'distal_intron', 'distal_intron']['distal_intron', 'distal_intron', 'distal_intron']['distal_intron']	['Jakmip1']	+	4	['distal_intron']
chr5	37143944	37145064	8	['distal_intron', 'distal_intron', 'distal_intron', 'distal_intron', 'distal_intron']['distal_intron', 'distal_intron']['distal_intron']	['Jakmip1']	+	5	['distal_intron']
chr5	37199881	37200322	4	['distal_intron', 'distal_intron', 'distal_intron', 'distal_intron']	['Gm1043']	+	4	['distal_intron']
chr5	37217794	37218153	4	['distal_intron', 'distal_intron', 'distal_intron', 'distal_intron']	['Gm1043']	+	4	['distal_intron']
chr5	37252409	37253218	6	['distal_intron', 'distal_intron', 'distal_intron', 'distal_intron']['distal_intron', 'distal_intron']	['Crmp1']	+	4	['distal_intron']
chr5	37274955	37275261	6	['distal_intron', 'distal_intron', 'distal_intron', 'distal_intron', 'distal_intron', 'distal_intron']	['Crmp1']	+	6	['distal_intron']
chr5	37287162	37287538	5	['distal_intron', 'distal_intron', 'distal_intron', 'distal_intron', 'distal_intron']	['Crmp1']	+	5	['distal_intron']
chr5	37325639	37326553	6	['distal_intron', 'distal_intron', 'distal_intron', 'distal_intron']['exon', 'five_prime_UTR']	['Evc']	-	4	['mixed']
chr5	37356929	37357906	8	['distal_intron', 'distal_intron', 'distal_intron', 'proximal_intron', 'proximal_intron', 'proximal_intron']['exon', 'distal_intron']	['Evc2']	+	6	['mixed']
chr5	37387965	37389320	20	['distal_intron', 'distal_intron', 'distal_intron']['distal_intron', 'distal_intron', 'distal_intron', 'distal_intron']['distal_intron', 'distal_intron', 'distal_intron', 'distal_intron', 'distal_intron', 'distal_intron', 'distal_intron', 'distal_intron', 'distal_intron', 'distal_intron', 'distal_intron', 'distal_intron', 'distal_intron']	['Evc2']	+	13	['distal_intron']
chr5	37419691	37420252	5	['distal_intron', 'distal_intron', 'distal_intron', 'distal_intron']['distal_intron']	['Evc2']	+	4	['distal_intron']
chr5	37471572	37472008	4	['distal_intron', 'distal_intron', 'distal_intron', 'distal_intron']	['Stk32b']	-	4	['distal_intron']
chr5	37496558	37496908	5	['distal_intron', 'distal_intron', 'distal_intron', 'distal_intron', 'distal_intron']	['Stk32b']	-	5	['distal_intron']
chr5	37498155	37498993	5	['distal_intron', 'distal_intron', 'distal_intron', 'proximal_intron']['proximal_intron']	['Stk32b']	-	4	['mixed']
chr5	37506209	37506797	9	['distal_intron', 'distal_intron', 'distal_intron', 'distal_intron', 'distal_intron', 'distal_intron', 'distal_intron', 'distal_intron']['distal_intron']	['Stk32b']	-	8	['distal_intron']
chr5	37550951	37551293	5	['distal_intron', 'distal_intron', 'distal_intron', 'distal_intron', 'distal_intron']	['Stk32b']	-	5	['distal_intron']
chr5	37557082	37557574	4	['distal_intron', 'distal_intron', 'distal_intron', 'distal_intron']	['Stk32b']	-	4	['distal_intron']
chr5	37562835	37563259	4	['distal_intron', 'distal_intron', 'distal_intron', 'distal_intron']	['Stk32b']	-	4	['distal_intron']
chr5	37621532	37621907	4	['distal_intron', 'distal_intron', 'distal_intron', 'distal_intron']	['Stk32b']	-	4	['distal_intron']
chr5	37629127	37629606	5	['proximal_intron', 'proximal_intron', 'distal_intron', 'distal_intron', 'distal_intron']	['Stk32b']	-	5	['mixed']
chr5	37654878	37655915	7	['distal_intron', 'distal_intron', 'distal_intron', 'distal_intron']['distal_intron', 'distal_intron', 'distal_intron']	['Stk32b']	-	4	['distal_intron']
chr5	37691428	37692127	5	['distal_intron', 'distal_intron', 'distal_intron', 'distal_intron']['distal_intron']	['Stk32b']	-	4	['distal_intron']
chr5	37713517	37714449	6	['distal_intron', 'distal_intron', 'distal_intron', 'distal_intron', 'distal_intron']['distal_intron']	['Stk32b']	-	5	['distal_intron']
chr5	38114520	38115482	6	['distal_intron', 'distal_intron', 'distal_intron', 'distal_intron']['distal_intron', 'distal_intron']	['Stx18']	+	4	['distal_intron']
chr5	38214806	38215242	4	['distal_intron', 'distal_intron', 'distal_intron', 'distal_intron']	['Zbtb49']	-	4	['distal_intron']
chr5	38224111	38224739	6	['distal_intron', 'distal_intron', 'proximal_intron', 'proximal_intron']['exon', 'five_prime_UTR']	['Lyar']	+	4	['mixed']
chr5	38268343	38268786	5	['distal_intron', 'distal_intron', 'distal_intron', 'distal_intron', 'distal_intron']	['Tmem128']	+	5	['distal_intron']
chr5	38292178	38293070	14	['distal_intron', 'distal_intron', 'distal_intron', 'distal_intron', 'distal_intron']['distal_intron', 'distal_intron', 'distal_intron', 'distal_intron', 'distal_intron', 'distal_intron', 'distal_intron', 'distal_intron', 'distal_intron']	['Otop1']	+	9	['distal_intron']
chr5	38356882	38357350	4	['distal_intron', 'distal_intron', 'distal_intron', 'distal_intron']	['Slc2a9']	-	4	['distal_intron']
chr5	38367432	38368070	5	['distal_intron', 'distal_intron', 'distal_intron', 'distal_intron']['distal_intron']	['Slc2a9']	-	4	['distal_intron']
chr5	38402331	38403458	7	['distal_intron', 'distal_intron', 'distal_intron', 'distal_intron']['distal_intron', 'distal_intron', 'distal_intron']	['Slc2a9']	-	4	['distal_intron']
chr5	38423607	38424071	4	['distal_intron', 'distal_intron', 'distal_intron', 'distal_intron']	['Slc2a9']	-	4	['distal_intron']
chr5	38534338	38535709	6	['distal_intron', 'distal_intron']['exon', 'proximal_intron', 'proximal_intron', 'distal_intron']	['Wdr1']	-	4	['mixed']
chr5	38536504	38536741	4	['distal_intron', 'distal_intron', 'distal_intron', 'proximal_intron']	['Wdr1']	-	4	['mixed']
chr5	38548701	38549117	4	['distal_intron', 'distal_intron', 'distal_intron', 'distal_intron']	['Wdr1']	-	4	['distal_intron']
chr5	38740094	38740268	8	['distal_intron', 'distal_intron', 'distal_intron', 'distal_intron', 'distal_intron', 'distal_intron', 'distal_intron', 'distal_intron']	['Clnk']	-	8	['distal_intron']
chr5	38750463	38750939	5	['proximal_intron', 'proximal_intron', 'proximal_intron', 'distal_intron', 'distal_intron']	['Clnk']	-	5	['mixed']
chr5	38862309	38862800	5	['proximal_intron', 'proximal_intron', 'proximal_intron', 'proximal_intron', 'distal_intron']	['Clnk']	-	5	['mixed']
chr5	39311252	39311643	19	['distal_intron', 'distal_intron', 'distal_intron', 'distal_intron', 'distal_intron', 'distal_intron', 'distal_intron', 'distal_intron', 'distal_intron', 'distal_intron', 'distal_intron', 'distal_intron', 'distal_intron', 'distal_intron', 'distal_intron', 'distal_intron', 'distal_intron', 'distal_intron', 'distal_intron']	['Gm43454']	+	19	['distal_intron']
chr5	39673111	39673623	5	['distal_intron', 'distal_intron', 'distal_intron', 'distal_intron']['distal_intron']	['Hs3st1']	-	4	['distal_intron']
chr5	39679843	39681336	10	['distal_intron', 'distal_intron', 'distal_intron', 'distal_intron']['distal_intron', 'distal_intron', 'distal_intron', 'distal_intron', 'distal_intron']['distal_intron']	['Hs3st1']	-	5	['distal_intron']
chr5	39719135	39719523	4	['distal_intron', 'distal_intron', 'distal_intron', 'distal_intron']	['Hs3st1']	-	4	['distal_intron']
chr5	39978650	39978982	4	['distal_intron', 'distal_intron', 'distal_intron', 'distal_intron']	['Gm35191']	-	4	['distal_intron']
chr5	41342607	41342892	4	['exon', 'exon', 'exon', 'exon']	['Gm4754']	+	4	['exon']
chr5	43030154	43030641	4	['proximal_intron', 'proximal_intron', 'distal_intron', 'distal_intron']	['Gm43700']	-	4	['mixed']
chr5	43240823	43241076	4	['distal_intron', 'distal_intron', 'distal_intron', 'distal_intron']	['Cpeb2']	+	4	['distal_intron']
chr5	43286676	43286827	4	['three_prime_UTR', 'three_prime_UTR', 'three_prime_UTR', 'three_prime_UTR']	['Cpeb2']	+	4	['three_prime_UTR']
chr5	43518721	43518929	5	['distal_intron', 'distal_intron', 'distal_intron', 'distal_intron', 'distal_intron']	['C1qtnf7']	+	5	['distal_intron']
chr5	43521817	43521876	5	['distal_intron', 'distal_intron', 'distal_intron', 'distal_intron', 'distal_intron']	['C1qtnf7']	+	5	['distal_intron']
chr5	43719666	43720143	4	['distal_intron', 'distal_intron', 'distal_intron', 'proximal_intron']	['Cc2d2a']	+	4	['mixed']
chr5	43733639	43733913	4	['proximal_intron', 'proximal_intron', 'exon', 'exon']	['Cc2d2a']	+	4	['mixed']
chr5	43805499	43805644	6	['distal_intron', 'distal_intron', 'distal_intron', 'distal_intron', 'distal_intron', 'distal_intron']	['Fbxl5']	-	6	['distal_intron']
chr5	43824365	43824589	4	['distal_intron', 'distal_intron', 'distal_intron', 'distal_intron']	['Bst1']	+	4	['distal_intron']
chr5	43885975	43886425	4	['distal_intron', 'distal_intron', 'distal_intron', 'distal_intron']	['Cd38']	+	4	['distal_intron']
chr5	44000665	44001447	5	['proximal_intron', 'proximal_intron', 'proximal_intron', 'proximal_intron']['three_prime_UTR']	['Prom1']	-	4	['mixed']
chr5	44009254	44009388	4	['distal_intron', 'distal_intron', 'distal_intron', 'distal_intron']	['Prom1']	-	4	['distal_intron']
chr5	44031592	44031946	4	['distal_intron', 'distal_intron', 'distal_intron', 'distal_intron']	['Prom1']	-	4	['distal_intron']
chr5	44075015	44075761	6	['distal_intron', 'distal_intron']['distal_intron', 'distal_intron', 'distal_intron', 'distal_intron']	['Gm42716' 'Prom1']	-	4	['distal_intron']
chr5	44087486	44087611	5	['distal_intron', 'distal_intron', 'distal_intron', 'distal_intron', 'distal_intron']	['Gm42716' 'Prom1']	-	5	['distal_intron']
chr5	44096793	44096939	4	['distal_intron', 'distal_intron', 'distal_intron', 'distal_intron']	['Prom1']	-	4	['distal_intron']
chr5	44187260	44187797	5	['distal_intron', 'distal_intron', 'distal_intron', 'distal_intron']['distal_intron']	['Tapt1']	-	4	['distal_intron']
chr5	44575175	44576150	5	['distal_intron']['distal_intron', 'distal_intron', 'distal_intron', 'distal_intron']	['Ldb2']	-	4	['distal_intron']
chr5	44702333	44702738	4	['distal_intron', 'distal_intron', 'distal_intron', 'distal_intron']	['Gm3364' 'Ldb2']	-	4	['distal_intron']
chr5	44742576	44743141	5	['distal_intron', 'distal_intron', 'distal_intron', 'distal_intron']['distal_intron']	['Ldb2']	-	4	['distal_intron']
chr5	44768736	44769011	4	['distal_intron', 'distal_intron', 'distal_intron', 'distal_intron']	['Ldb2']	-	4	['distal_intron']
chr5	44791690	44792503	6	['distal_intron', 'distal_intron', 'distal_intron', 'distal_intron']['distal_intron', 'distal_intron']	['Ldb2']	-	4	['distal_intron']
chr5	44865446	44866347	6	['proximal_intron', 'proximal_intron']['distal_intron', 'distal_intron', 'distal_intron', 'distal_intron']	['Gm42750']	+	4	['mixed']
chr5	45032762	45033279	5	['distal_intron', 'distal_intron', 'distal_intron', 'distal_intron']['distal_intron']	['D5Ertd615e']	-	4	['distal_intron']
chr5	45125894	45126184	4	['distal_intron', 'distal_intron', 'distal_intron', 'distal_intron']	['D5Ertd615e']	-	4	['distal_intron']
chr5	45135275	45135603	4	['distal_intron', 'distal_intron', 'distal_intron', 'distal_intron']	['D5Ertd615e']	-	4	['distal_intron']
chr5	45141124	45141618	4	['distal_intron', 'distal_intron', 'distal_intron', 'distal_intron']	['D5Ertd615e']	-	4	['distal_intron']
chr5	45273931	45274859	7	['distal_intron', 'distal_intron', 'distal_intron', 'distal_intron']['distal_intron', 'distal_intron', 'distal_intron']	['D5Ertd615e']	-	4	['distal_intron']
chr5	45327123	45327590	4	['distal_intron', 'distal_intron', 'distal_intron', 'distal_intron']	['D5Ertd615e']	-	4	['distal_intron']
chr5	45420978	45421411	4	['distal_intron', 'distal_intron', 'distal_intron', 'distal_intron']	['D5Ertd615e']	-	4	['distal_intron']
chr5	45677092	45677426	4	['proximal_intron', 'distal_intron', 'distal_intron', 'distal_intron']	['Ncapg']	+	4	['mixed']
chr5	45736706	45738561	8	['distal_intron', 'distal_intron']['distal_intron', 'distal_intron', 'distal_intron', 'distal_intron']['distal_intron', 'distal_intron']	['Lcorl']	-	4	['distal_intron']
chr5	48079197	48079464	4	['distal_intron', 'distal_intron', 'distal_intron', 'distal_intron']	['Slit2']	+	4	['distal_intron']
chr5	48404159	48404788	7	['distal_intron', 'distal_intron', 'distal_intron', 'distal_intron']['distal_intron', 'distal_intron', 'distal_intron']	['5730480H06Rik']	+	4	['distal_intron']
chr5	48420560	48421022	4	['distal_intron', 'distal_intron', 'distal_intron', 'distal_intron']	['Kcnip4']	-	4	['distal_intron']
chr5	48473854	48474343	4	['distal_intron', 'distal_intron', 'distal_intron', 'distal_intron']	['Kcnip4']	-	4	['distal_intron']
chr5	48480476	48480953	5	['distal_intron', 'distal_intron', 'distal_intron', 'distal_intron', 'distal_intron']	['Kcnip4']	-	5	['distal_intron']
chr5	48514053	48514395	4	['distal_intron', 'distal_intron', 'distal_intron', 'distal_intron']	['Kcnip4']	-	4	['distal_intron']
chr5	48544667	48545041	4	['distal_intron', 'distal_intron', 'distal_intron', 'distal_intron']	['Kcnip4']	-	4	['distal_intron']
chr5	48570629	48571802	6	['distal_intron', 'distal_intron', 'distal_intron', 'distal_intron']['distal_intron', 'distal_intron']	['Kcnip4']	-	4	['distal_intron']
chr5	48581181	48582149	5	['distal_intron', 'distal_intron', 'distal_intron', 'distal_intron']['distal_intron']	['Kcnip4']	-	4	['distal_intron']
chr5	48841866	48842342	4	['distal_intron', 'distal_intron', 'distal_intron', 'distal_intron']	['Kcnip4']	-	4	['distal_intron']
chr5	48843900	48844238	4	['exon', 'exon', 'exon', 'exon']	['Gm43320' 'Kcnip4']	-	4	['exon']
chr5	49003054	49003469	4	['distal_intron', 'distal_intron', 'distal_intron', 'distal_intron']	['Kcnip4']	-	4	['distal_intron']
chr5	49105972	49106324	4	['distal_intron', 'distal_intron', 'distal_intron', 'distal_intron']	['Kcnip4']	-	4	['distal_intron']
chr5	49119746	49120080	5	['distal_intron', 'distal_intron', 'distal_intron', 'distal_intron', 'distal_intron']	['Kcnip4']	-	5	['distal_intron']
chr5	49245460	49246894	8	['distal_intron', 'distal_intron', 'distal_intron']['distal_intron', 'distal_intron', 'distal_intron', 'distal_intron']['distal_intron']	['Kcnip4']	-	4	['distal_intron']
chr5	49250655	49250910	4	['distal_intron', 'distal_intron', 'distal_intron', 'distal_intron']	['Kcnip4']	-	4	['distal_intron']
chr5	49372679	49373132	4	['distal_intron', 'distal_intron', 'distal_intron', 'distal_intron']	['Kcnip4']	-	4	['distal_intron']
chr5	50018122	50018517	5	['distal_intron', 'distal_intron', 'distal_intron', 'distal_intron', 'distal_intron']	['Adgra3']	-	5	['distal_intron']
chr5	50234272	50234660	6	['distal_intron', 'distal_intron', 'distal_intron', 'distal_intron', 'distal_intron', 'distal_intron']	['Gm7205']	+	6	['distal_intron']
chr5	50331011	50332103	6	['distal_intron', 'distal_intron', 'distal_intron', 'distal_intron']['distal_intron', 'distal_intron']	['Gm7205']	+	4	['distal_intron']
chr5	50665137	50665949	6	['distal_intron', 'distal_intron']['distal_intron', 'distal_intron', 'distal_intron', 'distal_intron']	['Gm43016']	+	4	['distal_intron']
chr5	50675286	50676161	8	['distal_intron', 'distal_intron', 'distal_intron']['distal_intron', 'distal_intron', 'distal_intron', 'distal_intron', 'distal_intron']	['Gm43016']	+	5	['distal_intron']
chr5	52195493	52195621	4	['distal_intron', 'distal_intron', 'distal_intron', 'distal_intron']	['9230114K14Rik']	+	4	['distal_intron']
chr5	52254642	52255495	5	['distal_intron', 'distal_intron', 'distal_intron', 'distal_intron']['distal_intron']	['9230114K14Rik']	+	4	['distal_intron']
chr5	52271649	52272257	5	['distal_intron', 'distal_intron', 'distal_intron', 'distal_intron']['distal_intron']	['9230114K14Rik']	+	4	['distal_intron']
chr5	52275577	52276264	5	['distal_intron', 'distal_intron', 'distal_intron', 'distal_intron']['distal_intron']	['9230114K14Rik']	+	4	['distal_intron']
chr5	52404379	52405194	7	['proximal_intron', 'proximal_intron', 'proximal_intron']['proximal_intron', 'proximal_intron', 'exon', 'exon']	['Ccdc149']	-	4	['mixed']
chr5	52436079	52436731	10	['proximal_intron', 'proximal_intron', 'proximal_intron', 'proximal_intron', 'proximal_intron', 'distal_intron', 'distal_intron', 'distal_intron', 'distal_intron']['distal_intron']	['Ccdc149']	-	9	['mixed']
chr5	52456931	52458129	6	['distal_intron', 'distal_intron', 'distal_intron', 'distal_intron']['distal_intron', 'distal_intron']	['Ccdc149']	-	4	['distal_intron']
chr5	52551594	52552039	5	['distal_intron', 'distal_intron', 'distal_intron', 'distal_intron', 'distal_intron']	['Lgi2']	-	5	['distal_intron']
chr5	52660188	52660764	5	['distal_intron', 'proximal_intron', 'proximal_intron', 'three_prime_UTR']['proximal_intron']	['Sepsecs']	-	4	['mixed']
chr5	53119230	53119538	4	['distal_intron', 'distal_intron', 'distal_intron', 'distal_intron']	['Sel1l3']	-	4	['distal_intron']
chr5	53126774	53126825	4	['distal_intron', 'distal_intron', 'distal_intron', 'distal_intron']	['Sel1l3']	-	4	['distal_intron']
chr5	53191000	53192343	6	['distal_intron', 'distal_intron']['distal_intron', 'distal_intron', 'distal_intron', 'distal_intron']	['Sel1l3']	-	4	['distal_intron']
chr5	53202221	53202470	6	['distal_intron', 'distal_intron', 'distal_intron', 'distal_intron', 'distal_intron', 'distal_intron']	['Sel1l3']	-	6	['distal_intron']
chr5	53475794	53476906	6	['distal_intron', 'distal_intron']['distal_intron', 'distal_intron', 'distal_intron', 'distal_intron']	['Rbpj']	+	4	['distal_intron']
chr5	53867246	53867721	4	['distal_intron', 'distal_intron', 'distal_intron', 'distal_intron']	['Tbc1d19']	+	4	['distal_intron']
chr5	53877004	53877438	4	['distal_intron', 'distal_intron', 'distal_intron', 'distal_intron']	['Tbc1d19']	+	4	['distal_intron']
chr5	54026066	54026369	5	['distal_intron', 'distal_intron', 'distal_intron', 'distal_intron', 'distal_intron']	['Stim2']	+	5	['distal_intron']
chr5	54084577	54084784	4	['distal_intron', 'distal_intron', 'distal_intron', 'distal_intron']	['Stim2']	+	4	['distal_intron']
chr5	57780196	57780706	5	['exon', 'exon', 'exon', 'exon']['exon']	['Gm42481' 'Pcdh7']	+	4	['exon']
chr5	57784387	57784853	4	['distal_intron', 'distal_intron', 'distal_intron', 'distal_intron']	['Pcdh7']	+	4	['distal_intron']
chr5	57796166	57796592	5	['distal_intron', 'distal_intron', 'distal_intron', 'distal_intron', 'distal_intron']	['Pcdh7']	+	5	['distal_intron']
chr5	57876683	57877594	7	['distal_intron', 'distal_intron', 'distal_intron', 'distal_intron', 'distal_intron']['distal_intron', 'distal_intron']	['Pcdh7']	+	5	['distal_intron']
chr5	57909110	57909385	4	['distal_intron', 'distal_intron', 'distal_intron', 'distal_intron']	['Pcdh7']	+	4	['distal_intron']
chr5	57928587	57928655	4	['distal_intron', 'distal_intron', 'distal_intron', 'distal_intron']	['Pcdh7']	+	4	['distal_intron']
chr5	57968035	57968104	5	['distal_intron', 'distal_intron', 'distal_intron', 'distal_intron', 'distal_intron']	['Pcdh7']	+	5	['distal_intron']
chr5	58174618	58174910	8	['exon', 'exon', 'exon', 'exon', 'exon', 'exon', 'exon', 'exon']	['Gm43045']	-	8	['exon']
chr5	62647882	62648196	7	['distal_intron', 'distal_intron', 'distal_intron', 'distal_intron', 'distal_intron', 'distal_intron', 'distal_intron']	['Arap2']	-	7	['distal_intron']
chr5	62650838	62651964	8	['distal_intron', 'distal_intron', 'distal_intron']['distal_intron', 'distal_intron', 'distal_intron', 'distal_intron', 'distal_intron']	['Arap2']	-	5	['distal_intron']
chr5	62677523	62678995	8	['proximal_intron', 'proximal_intron']['proximal_intron', 'proximal_intron', 'proximal_intron', 'distal_intron', 'distal_intron']['distal_intron']	['Arap2']	-	5	['mixed']
chr5	62878117	62878538	4	['distal_intron', 'distal_intron', 'distal_intron', 'distal_intron']	['Dthd1']	+	4	['distal_intron']
chr5	63673230	63673843	6	['distal_intron', 'distal_intron', 'distal_intron', 'distal_intron', 'distal_intron']['distal_intron']	['Nwd2']	+	5	['distal_intron']
chr5	63755818	63756515	5	['distal_intron', 'distal_intron', 'distal_intron', 'distal_intron']['distal_intron']	['Nwd2']	+	4	['distal_intron']
chr5	63802444	63802874	4	['distal_intron', 'distal_intron', 'distal_intron', 'distal_intron']	['Nwd2']	+	4	['distal_intron']
chr5	63949495	63950287	7	['distal_intron', 'distal_intron', 'distal_intron', 'distal_intron']['distal_intron', 'distal_intron', 'distal_intron']	['Rell1']	-	4	['distal_intron']
chr5	64094923	64095622	5	['distal_intron', 'distal_intron', 'distal_intron', 'distal_intron']['distal_intron']	['Pgm1']	+	4	['distal_intron']
chr5	64158483	64158964	4	['distal_intron', 'distal_intron', 'distal_intron', 'distal_intron']	['Tbc1d1']	+	4	['distal_intron']
chr5	64439738	64440172	4	['distal_intron', 'distal_intron', 'distal_intron', 'distal_intron']	['Gm31363']	+	4	['distal_intron']
chr5	64445404	64446403	7	['distal_intron', 'distal_intron', 'distal_intron', 'distal_intron']['distal_intron', 'distal_intron', 'distal_intron']	['Gm31363']	+	4	['distal_intron']
chr5	64696347	64696479	4	['exon', 'exon', 'exon', 'exon']	['Gm26761']	-	4	['exon']
chr5	64713996	64714346	7	['proximal_intron', 'proximal_intron', 'proximal_intron', 'proximal_intron', 'proximal_intron', 'exon', 'exon']	['Gm20033']	-	7	['mixed']
chr5	64748802	64749285	4	['distal_intron', 'distal_intron', 'distal_intron', 'distal_intron']	['Gm20033']	-	4	['distal_intron']
chr5	64792017	64792484	4	['distal_intron', 'distal_intron', 'distal_intron', 'distal_intron']	['Gm20033']	-	4	['distal_intron']
chr5	64796852	64797238	4	['distal_intron', 'distal_intron', 'distal_intron', 'distal_intron']	['Gm20033']	-	4	['distal_intron']
chr5	65031440	65032168	15	['proximal_intron', 'proximal_intron', 'proximal_intron', 'proximal_intron', 'proximal_intron', 'proximal_intron', 'proximal_intron', 'proximal_intron', 'proximal_intron', 'proximal_intron', 'proximal_intron', 'proximal_intron', 'proximal_intron', 'proximal_intron']['distal_intron']	['Fam114a1']	+	14	['mixed']
chr5	65121279	65121984	5	['distal_intron', 'distal_intron', 'distal_intron', 'distal_intron']['distal_intron']	['Klhl5']	+	4	['distal_intron']
chr5	65238726	65239075	4	['distal_intron', 'distal_intron', 'distal_intron', 'distal_intron']	['Wdr19']	+	4	['distal_intron']
chr5	65331957	65332429	5	['distal_intron', 'distal_intron', 'distal_intron', 'distal_intron', 'distal_intron']	['Rfc1']	-	5	['distal_intron']
chr5	65333940	65334734	5	['distal_intron', 'distal_intron', 'distal_intron', 'distal_intron']['distal_intron']	['Rfc1']	-	4	['distal_intron']
chr5	65365552	65366059	6	['distal_intron', 'distal_intron', 'distal_intron', 'distal_intron', 'distal_intron']['distal_intron']	['Klb']	+	5	['distal_intron']
chr5	65476347	65476659	4	['distal_intron', 'distal_intron', 'exon', 'exon']	['Gm43290' 'Gm43552' 'Smim14']	-	4	['mixed']
chr5	65577187	65578802	8	['distal_intron', 'distal_intron']['distal_intron', 'distal_intron']['distal_intron', 'distal_intron', 'distal_intron', 'distal_intron']	['Ube2k']	+	4	['distal_intron']
chr5	65685411	65685686	4	['distal_intron', 'distal_intron', 'distal_intron', 'distal_intron']	['Pds5a']	-	4	['distal_intron']
chr5	65692706	65693099	4	['distal_intron', 'distal_intron', 'distal_intron', 'distal_intron']	['Pds5a']	-	4	['distal_intron']
chr5	65868231	65868869	5	['exon', 'distal_intron', 'distal_intron', 'distal_intron']['distal_intron']	['Rhoh']	+	4	['mixed']
chr5	65874839	65875501	9	['distal_intron', 'distal_intron', 'distal_intron', 'distal_intron', 'distal_intron', 'distal_intron', 'distal_intron', 'distal_intron']['distal_intron']	['Rhoh']	+	8	['distal_intron']
chr5	65985429	65986122	5	['distal_intron', 'distal_intron', 'distal_intron', 'distal_intron']['distal_intron']	['9130230L23Rik']	-	4	['distal_intron']
chr5	66104756	66105055	4	['distal_intron', 'distal_intron', 'distal_intron', 'distal_intron']	['Rbm47']	-	4	['distal_intron']
chr5	66121603	66122262	8	['distal_intron', 'distal_intron', 'distal_intron', 'distal_intron', 'distal_intron', 'distal_intron']['distal_intron', 'distal_intron']	['Rbm47']	-	6	['distal_intron']
chr5	66147305	66147804	5	['distal_intron', 'distal_intron', 'distal_intron', 'distal_intron', 'distal_intron']	['Rbm47']	-	5	['distal_intron']
chr5	66164156	66164609	4	['distal_intron', 'proximal_intron', 'proximal_intron', 'exon']	['Gm22929' 'Rbm47']	-	4	['mixed']
chr5	66178837	66179792	8	['distal_intron', 'distal_intron', 'distal_intron', 'distal_intron', 'distal_intron']['distal_intron', 'distal_intron', 'proximal_intron']	['1700126H18Rik']	-	5	['mixed']
chr5	66330752	66330924	5	['distal_intron', 'distal_intron', 'distal_intron', 'distal_intron', 'distal_intron']	['Apbb2']	-	5	['distal_intron']
chr5	66424883	66425371	5	['distal_intron', 'distal_intron', 'distal_intron', 'distal_intron', 'distal_intron']	['Apbb2']	-	5	['distal_intron']
chr5	66445832	66446487	5	['distal_intron', 'distal_intron', 'distal_intron', 'distal_intron']['distal_intron']	['Apbb2']	-	4	['distal_intron']
chr5	66464005	66465288	9	['distal_intron', 'distal_intron', 'distal_intron', 'distal_intron', 'distal_intron', 'distal_intron']['distal_intron', 'distal_intron', 'distal_intron']	['Apbb2']	-	6	['distal_intron']
chr5	66514510	66515429	5	['proximal_intron', 'proximal_intron', 'proximal_intron', 'proximal_intron']['distal_intron']	['Apbb2']	-	4	['mixed']
chr5	66532001	66532115	4	['exon', 'exon', 'exon', 'exon']	['Apbb2' 'Gm43795']	-	4	['exon']
chr5	66626863	66627077	4	['exon', 'exon', 'exon', 'exon']	['Uchl1os']	-	4	['exon']
chr5	66630507	66630956	5	['proximal_intron', 'exon', 'proximal_intron', 'proximal_intron', 'proximal_intron']	['Uchl1os']	-	5	['mixed']
chr5	66640769	66641021	6	['distal_intron', 'distal_intron', 'distal_intron', 'distal_intron', 'distal_intron', 'distal_intron']	['Uchl1os']	-	6	['distal_intron']
chr5	66648584	66649813	8	['distal_intron', 'distal_intron']['distal_intron', 'distal_intron', 'distal_intron', 'distal_intron']['distal_intron', 'distal_intron']	['Uchl1os']	-	4	['distal_intron']
chr5	66795831	66796151	4	['distal_intron', 'distal_intron', 'distal_intron', 'distal_intron']	['Limch1']	+	4	['distal_intron']
chr5	66806267	66806340	4	['distal_intron', 'distal_intron', 'distal_intron', 'distal_intron']	['Limch1']	+	4	['distal_intron']
chr5	66823657	66825351	9	['distal_intron', 'distal_intron']['distal_intron', 'distal_intron', 'distal_intron']['distal_intron', 'distal_intron', 'distal_intron', 'distal_intron']	['Limch1']	+	4	['distal_intron']
chr5	66936154	66937311	7	['distal_intron', 'distal_intron', 'distal_intron', 'distal_intron']['proximal_intron', 'proximal_intron', 'proximal_intron']	['Limch1']	+	4	['mixed']
chr5	66992728	66993435	8	['proximal_intron', 'proximal_intron', 'proximal_intron', 'proximal_intron']['proximal_intron', 'proximal_intron', 'proximal_intron', 'proximal_intron']	['Limch1']	+	4	['proximal_intron']
chr5	67262575	67263177	5	['exon', 'exon', 'exon', 'exon']['distal_intron']	['Tmem33']	+	4	['mixed']
chr5	67287075	67287464	4	['three_prime_UTR', 'three_prime_UTR', 'three_prime_UTR', 'three_prime_UTR']	['Tmem33']	+	4	['three_prime_UTR']
chr5	67631330	67631810	4	['proximal_intron', 'proximal_intron', 'proximal_intron', 'proximal_intron']	['Atp8a1']	-	4	['proximal_intron']
chr5	67698485	67698834	5	['distal_intron', 'distal_intron', 'distal_intron', 'distal_intron', 'distal_intron']	['Atp8a1']	-	5	['distal_intron']
chr5	67789093	67792407	21	['distal_intron', 'distal_intron']['distal_intron', 'distal_intron']['distal_intron', 'distal_intron']['distal_intron', 'distal_intron', 'distal_intron', 'distal_intron', 'distal_intron', 'distal_intron', 'distal_intron', 'distal_intron', 'distal_intron']['distal_intron', 'distal_intron', 'distal_intron', 'distal_intron', 'distal_intron']['distal_intron']	['Atp8a1']	-	9	['distal_intron']
chr5	67874501	67875433	5	['distal_intron', 'distal_intron', 'distal_intron', 'distal_intron']['distal_intron']	['Gm15477']	+	4	['distal_intron']
chr5	68035054	68035625	5	['distal_intron', 'distal_intron', 'distal_intron', 'distal_intron']['distal_intron']	['Grxcr1']	+	4	['distal_intron']
chr5	68079012	68079488	4	['distal_intron', 'distal_intron', 'distal_intron', 'distal_intron']	['Grxcr1']	+	4	['distal_intron']
chr5	68117908	68118368	4	['distal_intron', 'distal_intron', 'distal_intron', 'distal_intron']	['Grxcr1']	+	4	['distal_intron']
chr5	68570709	68570913	4	['distal_intron', 'distal_intron', 'distal_intron', 'distal_intron']	['Gm42850']	-	4	['distal_intron']
chr5	69135144	69136422	8	['distal_intron', 'distal_intron', 'distal_intron', 'distal_intron', 'distal_intron']['distal_intron', 'distal_intron']['distal_intron']	['Kctd8']	-	5	['distal_intron']
chr5	69190689	69191490	7	['distal_intron', 'distal_intron', 'distal_intron']['distal_intron', 'distal_intron', 'distal_intron', 'distal_intron']	['Kctd8']	-	4	['distal_intron']
chr5	69206834	69206963	4	['distal_intron', 'distal_intron', 'distal_intron', 'distal_intron']	['Kctd8']	-	4	['distal_intron']
chr5	69267934	69269050	6	['distal_intron', 'distal_intron', 'distal_intron', 'distal_intron']['distal_intron', 'distal_intron']	['Kctd8']	-	4	['distal_intron']
chr5	71006540	71006918	4	['proximal_intron', 'proximal_intron', 'distal_intron', 'distal_intron']	['Gabra2']	-	4	['mixed']
chr5	71073466	71073899	4	['distal_intron', 'distal_intron', 'distal_intron', 'distal_intron']	['Gabra2']	-	4	['distal_intron']
chr5	71500704	71501154	4	['distal_intron', 'distal_intron', 'distal_intron', 'distal_intron']	['Cox7b2']	-	4	['distal_intron']
chr5	71637991	71638298	5	['proximal_intron', 'proximal_intron', 'proximal_intron', 'proximal_intron', 'proximal_intron']	['Gabra4']	-	5	['proximal_intron']
chr5	71651159	71651946	5	['distal_intron', 'distal_intron', 'distal_intron', 'distal_intron']['distal_intron']	['Gabra4']	-	4	['distal_intron']
chr5	71779983	71780443	4	['distal_intron', 'distal_intron', 'distal_intron', 'distal_intron']	['Gabrb1']	+	4	['distal_intron']
chr5	71811691	71811752	8	['distal_intron', 'distal_intron', 'distal_intron', 'distal_intron', 'distal_intron', 'distal_intron', 'distal_intron', 'distal_intron']	['Gabrb1']	+	8	['distal_intron']
chr5	71823723	71824114	4	['distal_intron', 'distal_intron', 'distal_intron', 'distal_intron']	['Gabrb1']	+	4	['distal_intron']
chr5	71918675	71918952	4	['distal_intron', 'distal_intron', 'distal_intron', 'distal_intron']	['Gabrb1']	+	4	['distal_intron']
chr5	72131725	72132192	4	['distal_intron', 'distal_intron', 'distal_intron', 'distal_intron']	['Gabrb1']	+	4	['distal_intron']
chr5	72215097	72216699	8	['distal_intron', 'distal_intron', 'distal_intron']['distal_intron', 'distal_intron', 'distal_intron', 'distal_intron']['distal_intron']	['Atp10d']	+	4	['distal_intron']
chr5	72270566	72271539	6	['distal_intron', 'distal_intron']['distal_intron', 'distal_intron', 'distal_intron', 'distal_intron']	['Atp10d']	+	4	['distal_intron']
chr5	72287272	72287918	5	['distal_intron', 'distal_intron', 'distal_intron', 'distal_intron']['proximal_intron']	['Atp10d']	+	4	['mixed']
chr5	72390758	72391449	5	['distal_intron', 'distal_intron', 'distal_intron', 'distal_intron']['distal_intron']	['Corin']	-	4	['distal_intron']
chr5	72455064	72455457	4	['distal_intron', 'distal_intron', 'distal_intron', 'distal_intron']	['Corin']	-	4	['distal_intron']
chr5	72531340	72531613	5	['distal_intron', 'distal_intron', 'distal_intron', 'distal_intron', 'distal_intron']	['Nfxl1']	-	5	['distal_intron']
chr5	72534735	72535151	6	['distal_intron', 'distal_intron', 'distal_intron', 'distal_intron', 'distal_intron', 'distal_intron']	['Nfxl1']	-	6	['distal_intron']
chr5	72634139	72634454	4	['distal_intron', 'distal_intron', 'distal_intron', 'distal_intron']	['Cnga1']	-	4	['distal_intron']
chr5	72661111	72661390	4	['proximal_intron', 'proximal_intron', 'proximal_intron', 'distal_intron']	['Nipal1']	+	4	['mixed']
chr5	72745525	72746199	6	['distal_intron', 'distal_intron']['distal_intron', 'distal_intron', 'distal_intron', 'distal_intron']	['Txk']	-	4	['distal_intron']
chr5	72789077	72789569	4	['proximal_intron', 'proximal_intron', 'proximal_intron', 'proximal_intron']	['Tec']	-	4	['proximal_intron']
chr5	72850459	72851002	5	['distal_intron', 'distal_intron', 'distal_intron', 'distal_intron']['distal_intron']	['Tec']	-	4	['distal_intron']
chr5	72854371	72854942	5	['distal_intron', 'distal_intron', 'distal_intron', 'distal_intron']['distal_intron']	['Tec']	-	4	['distal_intron']
chr5	73023655	73023836	4	['proximal_intron', 'proximal_intron', 'proximal_intron', 'proximal_intron']	['Fryl']	-	4	['proximal_intron']
chr5	73063738	73064208	6	['distal_intron', 'distal_intron', 'distal_intron', 'distal_intron', 'distal_intron', 'proximal_intron']	['Fryl']	-	6	['mixed']
chr5	73077532	73077794	4	['distal_intron', 'distal_intron', 'distal_intron', 'distal_intron']	['Fryl']	-	4	['distal_intron']
chr5	73151911	73152616	6	['distal_intron', 'distal_intron', 'distal_intron', 'distal_intron']['distal_intron', 'distal_intron']	['Fryl']	-	4	['distal_intron']
chr5	73169356	73169880	6	['distal_intron', 'distal_intron', 'distal_intron', 'distal_intron', 'distal_intron']['distal_intron']	['Fryl']	-	5	['distal_intron']
chr5	73204296	73204610	8	['distal_intron', 'distal_intron', 'distal_intron', 'distal_intron', 'distal_intron', 'distal_intron', 'distal_intron', 'distal_intron']	['Fryl']	-	8	['distal_intron']
chr5	73249242	73249654	5	['distal_intron', 'distal_intron', 'distal_intron', 'distal_intron', 'distal_intron']	['Fryl']	-	5	['distal_intron']
chr5	73269602	73270159	5	['distal_intron', 'distal_intron', 'distal_intron', 'distal_intron']['distal_intron']	['1700025M24Rik']	-	4	['distal_intron']
chr5	73386736	73386947	7	['distal_intron', 'distal_intron', 'distal_intron', 'distal_intron', 'distal_intron', 'distal_intron', 'distal_intron']	['Gm42730']	+	7	['distal_intron']
chr5	73389456	73390226	7	['distal_intron', 'distal_intron', 'distal_intron', 'distal_intron', 'distal_intron', 'distal_intron']['distal_intron']	['Gm42730']	+	6	['distal_intron']
chr5	73420285	73421397	6	['distal_intron', 'distal_intron', 'distal_intron', 'distal_intron']['proximal_intron', 'proximal_intron']	['Cwh43']	+	4	['mixed']
chr5	73422547	73423449	6	['distal_intron', 'distal_intron']['distal_intron', 'distal_intron', 'distal_intron', 'distal_intron']	['Cwh43']	+	4	['distal_intron']
chr5	73429158	73429630	4	['distal_intron', 'distal_intron', 'distal_intron', 'distal_intron']	['Cwh43']	+	4	['distal_intron']
chr5	73434471	73434658	9	['exon', 'proximal_intron', 'proximal_intron', 'proximal_intron', 'proximal_intron', 'proximal_intron', 'proximal_intron', 'proximal_intron', 'proximal_intron']	['Cwh43']	+	9	['mixed']
chr5	73439542	73440003	4	['distal_intron', 'distal_intron', 'distal_intron', 'distal_intron']	['Cwh43']	+	4	['distal_intron']
chr5	73622895	73622976	4	['distal_intron', 'distal_intron', 'distal_intron', 'distal_intron']	['Lrrc66']	-	4	['distal_intron']
chr5	74055719	74056106	4	['distal_intron', 'distal_intron', 'distal_intron', 'distal_intron']	['Usp46']	-	4	['distal_intron']
chr5	74059645	74060029	5	['distal_intron', 'distal_intron', 'distal_intron', 'distal_intron', 'distal_intron']	['Usp46']	-	5	['distal_intron']
chr5	74247543	74248171	6	['distal_intron', 'distal_intron', 'distal_intron', 'distal_intron', 'distal_intron']['distal_intron']	['Scfd2']	-	5	['distal_intron']
chr5	74311102	74311437	5	['distal_intron', 'distal_intron', 'distal_intron', 'distal_intron', 'distal_intron']	['Scfd2']	-	5	['distal_intron']
chr5	74332325	74332804	4	['distal_intron', 'distal_intron', 'distal_intron', 'distal_intron']	['Scfd2']	-	4	['distal_intron']
chr5	74422163	74423027	6	['distal_intron', 'distal_intron', 'distal_intron', 'distal_intron']['distal_intron', 'distal_intron']	['Scfd2']	-	4	['distal_intron']
chr5	74553087	74553786	6	['distal_intron', 'distal_intron']['distal_intron', 'distal_intron', 'distal_intron', 'distal_intron']	['Fip1l1']	+	4	['distal_intron']
chr5	74564424	74565258	7	['proximal_intron', 'proximal_intron', 'proximal_intron', 'proximal_intron']['proximal_intron', 'distal_intron', 'distal_intron']	['Fip1l1']	+	4	['mixed']
chr5	74607528	74608795	10	['proximal_intron', 'proximal_intron', 'proximal_intron', 'three_prime_UTR']['distal_intron', 'distal_intron', 'distal_intron', 'distal_intron', 'distal_intron']['distal_intron']	['Lnx1']	-	5	['mixed']
chr5	75168148	75169202	6	['proximal_intron', 'distal_intron']['distal_intron', 'distal_intron', 'distal_intron', 'distal_intron']	['Pdgfra']	+	4	['mixed']
chr5	75629313	75629360	4	['distal_intron', 'distal_intron', 'distal_intron', 'distal_intron']	['Kit']	+	4	['distal_intron']
chr5	75734433	75734806	4	['distal_intron', 'proximal_intron', 'proximal_intron', 'proximal_intron']	['Gm43101']	+	4	['mixed']
chr5	75940920	75941365	4	['distal_intron', 'distal_intron', 'distal_intron', 'distal_intron']	['Kdr']	-	4	['distal_intron']
chr5	75972493	75972711	4	['proximal_intron', 'proximal_intron', 'proximal_intron', 'proximal_intron']	['Kdr']	-	4	['proximal_intron']
chr5	75974956	75975320	4	['distal_intron', 'distal_intron', 'distal_intron', 'distal_intron']	['Kdr']	-	4	['distal_intron']
chr5	76148284	76148563	4	['proximal_intron', 'distal_intron', 'distal_intron', 'distal_intron']	['Srd5a3']	+	4	['mixed']
chr5	76190651	76191314	5	['distal_intron', 'distal_intron', 'distal_intron', 'distal_intron']['distal_intron']	['Tmem165']	+	4	['distal_intron']
chr5	76354855	76355948	6	['distal_intron', 'distal_intron', 'distal_intron', 'distal_intron']['distal_intron', 'distal_intron']	['Nmu']	-	4	['distal_intron']
chr5	76557708	76558004	4	['proximal_intron', 'proximal_intron', 'proximal_intron', 'proximal_intron']	['Exoc1']	+	4	['proximal_intron']
chr5	76616719	76617241	5	['proximal_intron', 'proximal_intron', 'proximal_intron', 'proximal_intron']['proximal_intron']	['Cep135']	+	4	['proximal_intron']
chr5	76678521	76678958	14	['distal_intron', 'distal_intron', 'distal_intron', 'distal_intron', 'distal_intron', 'distal_intron', 'distal_intron', 'distal_intron', 'distal_intron', 'distal_intron', 'distal_intron', 'distal_intron', 'distal_intron', 'distal_intron']	['C530008M17Rik']	+	14	['distal_intron']
chr5	76704563	76704902	4	['distal_intron', 'distal_intron', 'distal_intron', 'distal_intron']	['C530008M17Rik']	+	4	['distal_intron']
chr5	76713898	76714308	4	['distal_intron', 'distal_intron', 'distal_intron', 'distal_intron']	['C530008M17Rik']	+	4	['distal_intron']
chr5	76719732	76720078	6	['distal_intron', 'distal_intron', 'distal_intron', 'distal_intron', 'distal_intron', 'distal_intron']	['C530008M17Rik']	+	6	['distal_intron']
chr5	76788418	76788591	4	['distal_intron', 'distal_intron', 'distal_intron', 'distal_intron']	['C530008M17Rik']	+	4	['distal_intron']
chr5	76793923	76794700	5	['distal_intron', 'distal_intron', 'distal_intron', 'distal_intron']['distal_intron']	['C530008M17Rik']	+	4	['distal_intron']
chr5	76818874	76820254	13	['distal_intron', 'distal_intron', 'distal_intron', 'distal_intron', 'distal_intron', 'distal_intron', 'distal_intron', 'distal_intron', 'distal_intron', 'distal_intron']['distal_intron', 'distal_intron']['distal_intron']	['C530008M17Rik']	+	10	['distal_intron']
chr5	77026398	77026734	5	['distal_intron', 'distal_intron', 'distal_intron', 'distal_intron', 'distal_intron']	['Thegl']	+	5	['distal_intron']
chr5	77035222	77035705	8	['distal_intron', 'distal_intron', 'distal_intron', 'distal_intron', 'distal_intron', 'distal_intron', 'distal_intron', 'distal_intron']	['Thegl']	+	8	['distal_intron']
chr5	77040397	77041454	6	['distal_intron', 'distal_intron']['distal_intron', 'distal_intron', 'distal_intron', 'distal_intron']	['Thegl']	+	4	['distal_intron']
chr5	77100981	77101128	5	['distal_intron', 'distal_intron', 'distal_intron', 'distal_intron', 'distal_intron']	['Hopx']	-	5	['distal_intron']
chr5	77311828	77313208	10	['distal_intron', 'distal_intron', 'distal_intron', 'distal_intron', 'distal_intron']['distal_intron', 'distal_intron', 'proximal_intron']['proximal_intron', 'exon']	['Polr2b']	+	5	['mixed']
chr5	77381950	77382376	4	['distal_intron', 'distal_intron', 'distal_intron', 'distal_intron']	['Igfbp7']	-	4	['distal_intron']
chr5	77451550	77452024	4	['distal_intron', 'distal_intron', 'distal_intron', 'distal_intron']	['Gm34728']	+	4	['distal_intron']
chr5	77458268	77458388	7	['distal_intron', 'distal_intron', 'distal_intron', 'distal_intron', 'distal_intron', 'distal_intron', 'distal_intron']	['Gm34728']	+	7	['distal_intron']
chr5	81071367	81071635	4	['distal_intron', 'distal_intron', 'distal_intron', 'distal_intron']	['Adgrl3']	+	4	['distal_intron']
chr5	81095585	81095960	4	['distal_intron', 'distal_intron', 'distal_intron', 'distal_intron']	['Adgrl3']	+	4	['distal_intron']
chr5	81182134	81182578	4	['distal_intron', 'distal_intron', 'distal_intron', 'distal_intron']	['Adgrl3']	+	4	['distal_intron']
chr5	81384545	81385040	6	['distal_intron', 'distal_intron', 'distal_intron', 'distal_intron', 'distal_intron', 'distal_intron']	['Adgrl3']	+	6	['distal_intron']
chr5	81502605	81503181	13	['distal_intron', 'distal_intron', 'distal_intron', 'distal_intron', 'distal_intron', 'distal_intron', 'distal_intron', 'distal_intron', 'distal_intron', 'distal_intron', 'distal_intron', 'distal_intron']['distal_intron']	['Adgrl3']	+	12	['distal_intron']
chr5	81617855	81618184	6	['distal_intron', 'distal_intron', 'distal_intron', 'distal_intron', 'distal_intron', 'distal_intron']	['Adgrl3']	+	6	['distal_intron']
chr5	81735959	81736296	4	['exon', 'proximal_intron', 'proximal_intron', 'proximal_intron']	['Adgrl3' 'Gm22048']	+	4	['mixed']
chr5	81787158	81787551	4	['proximal_intron', 'proximal_intron', 'exon', 'exon']	['Adgrl3']	+	4	['mixed']
chr5	84131681	84131910	4	['distal_intron', 'distal_intron', 'distal_intron', 'distal_intron']	['Epha5']	-	4	['distal_intron']
chr5	84290984	84291562	5	['distal_intron', 'distal_intron', 'distal_intron', 'distal_intron']['distal_intron']	['Epha5']	-	4	['distal_intron']
chr5	86083900	86084141	5	['distal_intron', 'distal_intron', 'proximal_intron', 'proximal_intron', 'proximal_intron']	['Stap1']	+	5	['mixed']
chr5	86358696	86359068	4	['distal_intron', 'distal_intron', 'distal_intron', 'distal_intron']	['Tmprss11d']	-	4	['distal_intron']
chr5	86527428	86527493	4	['distal_intron', 'distal_intron', 'distal_intron', 'distal_intron']	['Tmprss11f']	-	4	['distal_intron']
chr5	86585889	86586279	4	['distal_intron', 'distal_intron', 'distal_intron', 'distal_intron']	['Tmprss11f']	-	4	['distal_intron']
chr5	86626547	86626962	4	['distal_intron', 'distal_intron', 'distal_intron', 'distal_intron']	['Tmprss11f']	-	4	['distal_intron']
chr5	86722443	86722887	4	['distal_intron', 'distal_intron', 'distal_intron', 'distal_intron']	['Tmprss11e']	-	4	['distal_intron']
chr5	87003565	87003984	4	['proximal_intron', 'proximal_intron', 'distal_intron', 'distal_intron']	['Ugt2b35']	+	4	['mixed']
chr5	87214688	87215326	5	['distal_intron', 'distal_intron', 'distal_intron', 'distal_intron']['distal_intron']	['Gm19418']	-	4	['distal_intron']
chr5	87536212	87536455	4	['five_prime_UTR', 'proximal_intron', 'proximal_intron', 'proximal_intron']	['Sult1b1']	-	4	['mixed']
chr5	87787070	87787307	4	['exon', 'distal_intron', 'distal_intron', 'proximal_intron']	['Csn1s2a']	+	4	['mixed']
chr5	87959061	87959879	6	['distal_intron', 'distal_intron', 'distal_intron', 'distal_intron']['distal_intron', 'distal_intron']	['1700066N21Rik']	-	4	['distal_intron']
chr5	88098988	88099725	5	['distal_intron', 'distal_intron', 'distal_intron', 'distal_intron']['distal_intron']	['Smr2']	+	4	['distal_intron']
chr5	88459386	88459510	4	['exon', 'exon', 'proximal_intron', 'proximal_intron']	['Ambn']	+	4	['mixed']
chr5	88600444	88600717	5	['distal_intron', 'distal_intron', 'distal_intron', 'distal_intron', 'distal_intron']	['Rufy3']	+	5	['distal_intron']
chr5	88644159	88644844	5	['exon', 'proximal_intron', 'proximal_intron', 'distal_intron']['distal_intron']	['Rufy3']	+	4	['mixed']
chr5	88909325	88909888	6	['distal_intron', 'distal_intron', 'distal_intron', 'distal_intron']['distal_intron', 'distal_intron']	['Slc4a4']	+	4	['distal_intron']
chr5	88910566	88911029	4	['distal_intron', 'distal_intron', 'distal_intron', 'distal_intron']	['Slc4a4']	+	4	['distal_intron']
chr5	88911695	88912155	5	['distal_intron', 'distal_intron', 'distal_intron', 'distal_intron', 'distal_intron']	['Slc4a4']	+	5	['distal_intron']
chr5	89018766	89019112	4	['distal_intron', 'distal_intron', 'distal_intron', 'distal_intron']	['Slc4a4']	+	4	['distal_intron']
chr5	89025020	89025783	6	['distal_intron', 'distal_intron', 'distal_intron', 'distal_intron']['distal_intron', 'distal_intron']	['Slc4a4']	+	4	['distal_intron']
chr5	89042413	89042720	4	['distal_intron', 'distal_intron', 'distal_intron', 'distal_intron']	['Slc4a4']	+	4	['distal_intron']
chr5	89174038	89174281	7	['distal_intron', 'distal_intron', 'distal_intron', 'distal_intron', 'distal_intron', 'distal_intron', 'distal_intron']	['Slc4a4']	+	7	['distal_intron']
chr5	89450685	89451854	7	['distal_intron', 'distal_intron']['distal_intron', 'distal_intron', 'distal_intron', 'distal_intron', 'distal_intron']	['Gc']	-	5	['distal_intron']
chr5	89539642	89540034	4	['distal_intron', 'distal_intron', 'distal_intron', 'distal_intron']	['Npffr2']	+	4	['distal_intron']
chr5	89707166	89707889	5	['proximal_intron', 'proximal_intron', 'exon', 'exon']['exon']	['Adamts3']	-	4	['mixed']
chr5	89740506	89741706	7	['distal_intron', 'distal_intron', 'distal_intron', 'distal_intron']['distal_intron', 'distal_intron']['distal_intron']	['Adamts3']	-	4	['distal_intron']
chr5	89846367	89846712	4	['distal_intron', 'distal_intron', 'distal_intron', 'distal_intron']	['Adamts3']	-	4	['distal_intron']
chr5	90295680	90296052	4	['exon', 'proximal_intron', 'proximal_intron', 'proximal_intron']	['Ankrd17']	-	4	['mixed']
chr5	90497284	90498528	6	['exon', 'proximal_intron']['proximal_intron', 'exon', 'exon', 'proximal_intron']	['Afp']	+	4	['mixed']
chr5	90619959	90620407	4	['distal_intron', 'distal_intron', 'distal_intron', 'distal_intron']	['Rassf6']	-	4	['distal_intron']
chr5	90973087	90973331	4	['distal_intron', 'distal_intron', 'distal_intron', 'distal_intron']	['Mthfd2l']	+	4	['distal_intron']
chr5	91019737	91019878	6	['distal_intron', 'distal_intron', 'distal_intron', 'distal_intron', 'distal_intron', 'distal_intron']	['Mthfd2l']	+	6	['distal_intron']
chr5	91071029	91071916	10	['distal_intron', 'distal_intron', 'distal_intron', 'distal_intron', 'distal_intron', 'distal_intron', 'distal_intron', 'distal_intron']['distal_intron', 'distal_intron']	['Gm42532']	-	8	['distal_intron']
chr5	91569704	91570152	8	['distal_intron', 'distal_intron', 'distal_intron', 'distal_intron', 'distal_intron', 'distal_intron', 'distal_intron', 'distal_intron']	['Parm1']	+	8	['distal_intron']
chr5	91586977	91587583	11	['distal_intron', 'distal_intron', 'distal_intron', 'distal_intron', 'distal_intron', 'distal_intron', 'distal_intron', 'distal_intron', 'distal_intron', 'distal_intron']['distal_intron']	['Parm1']	+	10	['distal_intron']
chr5	91621524	91621913	4	['distal_intron', 'distal_intron', 'distal_intron', 'distal_intron']	['Parm1']	+	4	['distal_intron']
chr5	92185608	92186378	6	['distal_intron', 'distal_intron', 'distal_intron', 'distal_intron', 'distal_intron']['distal_intron']	['Uso1']	+	5	['distal_intron']
chr5	92253462	92254563	7	['proximal_intron', 'proximal_intron', 'distal_intron', 'distal_intron']['distal_intron', 'distal_intron']['distal_intron']	['Ppef2']	-	4	['mixed']
chr5	92261616	92262082	6	['proximal_intron', 'proximal_intron', 'proximal_intron', 'distal_intron', 'distal_intron', 'proximal_intron']	['Naaa']	-	6	['mixed']
chr5	92367106	92367490	4	['distal_intron', 'distal_intron', 'distal_intron', 'distal_intron']	['Art3']	+	4	['distal_intron']
chr5	92369196	92369586	4	['distal_intron', 'distal_intron', 'distal_intron', 'distal_intron']	['Art3']	+	4	['distal_intron']
chr5	92371303	92371791	5	['distal_intron', 'distal_intron', 'distal_intron', 'distal_intron', 'distal_intron']	['Art3']	+	5	['distal_intron']
chr5	92383523	92383879	4	['distal_intron', 'distal_intron', 'distal_intron', 'distal_intron']	['Art3']	+	4	['distal_intron']
chr5	92407083	92407239	5	['distal_intron', 'distal_intron', 'distal_intron', 'distal_intron', 'distal_intron']	['Art3']	+	5	['distal_intron']
chr5	92648301	92648739	4	['distal_intron', 'distal_intron', 'distal_intron', 'exon']	['Ccdc158']	-	4	['mixed']
chr5	92774340	92774912	5	['distal_intron', 'distal_intron', 'distal_intron', 'distal_intron']['distal_intron']	['Shroom3']	+	4	['distal_intron']
chr5	92805253	92805652	4	['exon', 'exon', 'exon', 'exon']	['Shroom3']	+	4	['exon']
chr5	92836689	92837145	4	['distal_intron', 'distal_intron', 'distal_intron', 'distal_intron']	['Shroom3']	+	4	['distal_intron']
chr5	92863954	92864156	5	['distal_intron', 'distal_intron', 'distal_intron', 'distal_intron', 'distal_intron']	['Shroom3']	+	5	['distal_intron']
chr5	92885745	92885920	6	['distal_intron', 'distal_intron', 'distal_intron', 'distal_intron', 'distal_intron', 'distal_intron']	['Shroom3']	+	6	['distal_intron']
chr5	92903933	92905265	9	['distal_intron', 'distal_intron', 'distal_intron', 'distal_intron', 'distal_intron']['distal_intron', 'distal_intron', 'distal_intron']['distal_intron']	['Shroom3']	+	5	['distal_intron']
chr5	93208746	93209150	4	['distal_intron', 'distal_intron', 'distal_intron', 'distal_intron']	['2010109A12Rik']	+	4	['distal_intron']
chr5	93853875	93854836	5	['distal_intron', 'distal_intron', 'distal_intron', 'distal_intron']['exon']	['Gm7792']	+	4	['mixed']
chr5	94219804	94220742	5	['distal_intron', 'distal_intron', 'distal_intron', 'distal_intron']['exon']	['Gm3106']	+	4	['mixed']
chr5	94536628	94537577	5	['distal_intron', 'distal_intron', 'distal_intron', 'distal_intron']['exon']	['Gm3139']	+	4	['mixed']
chr5	94875577	94876541	5	['distal_intron', 'distal_intron', 'distal_intron', 'distal_intron']['exon']	['Gm3183']	+	4	['mixed']
chr5	95192739	95193695	5	['distal_intron', 'distal_intron', 'distal_intron', 'distal_intron']['exon']	['Gm16513']	+	4	['mixed']
chr5	95483395	95484320	6	['distal_intron', 'distal_intron', 'distal_intron', 'distal_intron']['distal_intron', 'exon']	['D5Ertd577e']	+	4	['mixed']
chr5	96135420	96135938	5	['distal_intron', 'distal_intron', 'distal_intron', 'distal_intron']['distal_intron']	['Cnot6l']	-	4	['distal_intron']
chr5	96390362	96391309	7	['distal_intron', 'distal_intron', 'distal_intron']['distal_intron', 'distal_intron', 'distal_intron', 'distal_intron']	['Fras1']	+	4	['distal_intron']
chr5	96427873	96428372	4	['distal_intron', 'distal_intron', 'distal_intron', 'distal_intron']	['Fras1']	+	4	['distal_intron']
chr5	96440549	96440952	4	['distal_intron', 'distal_intron', 'distal_intron', 'distal_intron']	['Fras1']	+	4	['distal_intron']
chr5	96465233	96465285	4	['distal_intron', 'distal_intron', 'distal_intron', 'distal_intron']	['Fras1']	+	4	['distal_intron']
chr5	96506980	96507254	4	['distal_intron', 'distal_intron', 'distal_intron', 'distal_intron']	['Fras1']	+	4	['distal_intron']
chr5	96554363	96555297	6	['distal_intron', 'proximal_intron', 'proximal_intron', 'proximal_intron']['proximal_intron', 'exon']	['Fras1']	+	4	['mixed']
chr5	96581729	96582053	4	['distal_intron', 'distal_intron', 'distal_intron', 'distal_intron']	['Fras1']	+	4	['distal_intron']
chr5	96656460	96656842	5	['distal_intron', 'distal_intron', 'distal_intron', 'distal_intron', 'distal_intron']	['Fras1']	+	5	['distal_intron']
chr5	96678037	96678392	4	['distal_intron', 'distal_intron', 'distal_intron', 'distal_intron']	['Fras1']	+	4	['distal_intron']
chr5	96705583	96705937	4	['distal_intron', 'distal_intron', 'distal_intron', 'distal_intron']	['Fras1']	+	4	['distal_intron']
chr5	96708967	96709462	4	['proximal_intron', 'proximal_intron', 'distal_intron', 'distal_intron']	['Fras1']	+	4	['mixed']
chr5	96744850	96745220	4	['proximal_intron', 'proximal_intron', 'proximal_intron', 'distal_intron']	['Fras1']	+	4	['mixed']
chr5	96880934	96881409	4	['exon', 'exon', 'exon', 'exon']	['Gm42601' 'Gm42602']	+	4	['exon']
chr5	96919732	96920192	4	['distal_intron', 'distal_intron', 'distal_intron', 'distal_intron']	['Gm33370']	-	4	['distal_intron']
chr5	97001234	97001958	6	['distal_intron', 'distal_intron', 'distal_intron', 'distal_intron']['distal_intron', 'distal_intron']	['Bmp2k']	+	4	['distal_intron']
chr5	97019365	97019702	4	['distal_intron', 'distal_intron', 'distal_intron', 'distal_intron']	['Bmp2k']	+	4	['distal_intron']
chr5	97029084	97029200	4	['distal_intron', 'distal_intron', 'distal_intron', 'distal_intron']	['Bmp2k']	+	4	['distal_intron']
chr5	97045935	97047116	7	['distal_intron', 'exon']['exon', 'exon', 'exon', 'distal_intron']['distal_intron']	['Bmp2k' 'Gm43145']	+	4	['mixed']
chr5	97062830	97065182	11	['distal_intron', 'distal_intron', 'proximal_intron', 'proximal_intron']['exon', 'proximal_intron', 'proximal_intron', 'proximal_intron']['distal_intron', 'proximal_intron']['proximal_intron']	['Bmp2k']	+	4	['mixed']
chr5	97198637	97199109	4	['distal_intron', 'distal_intron', 'distal_intron', 'distal_intron']	['Gm2861']	+	4	['distal_intron']
chr5	97337556	97338716	27	['distal_intron', 'distal_intron', 'distal_intron', 'distal_intron', 'distal_intron', 'distal_intron', 'distal_intron']['distal_intron', 'distal_intron', 'distal_intron', 'distal_intron', 'distal_intron', 'distal_intron', 'distal_intron', 'distal_intron', 'distal_intron', 'distal_intron', 'distal_intron']['distal_intron', 'distal_intron', 'distal_intron', 'distal_intron', 'distal_intron', 'distal…	['Gm33969']	+	11	['distal_intron']
chr5	97490382	97490741	4	['distal_intron', 'distal_intron', 'distal_intron', 'distal_intron']	['4930467D21Rik']	+	4	['distal_intron']
chr5	97558107	97558444	6	['distal_intron', 'distal_intron', 'distal_intron', 'distal_intron', 'distal_intron', 'distal_intron']	['4930467D21Rik']	+	6	['distal_intron']
chr5	97641337	97641626	4	['distal_intron', 'distal_intron', 'distal_intron', 'distal_intron']	['4930467D21Rik']	+	4	['distal_intron']
chr5	97951596	97951687	7	['distal_intron', 'distal_intron', 'distal_intron', 'distal_intron', 'distal_intron', 'distal_intron', 'distal_intron']	['Antxr2']	-	7	['distal_intron']
chr5	97957984	97958139	5	['distal_intron', 'distal_intron', 'distal_intron', 'distal_intron', 'distal_intron']	['Antxr2']	-	5	['distal_intron']
chr5	97983302	97983665	5	['distal_intron', 'distal_intron', 'distal_intron', 'distal_intron', 'distal_intron']	['Antxr2']	-	5	['distal_intron']
chr5	98443178	98444062	8	['distal_intron', 'distal_intron', 'distal_intron', 'distal_intron', 'distal_intron', 'distal_intron']['distal_intron', 'distal_intron']	['1700007G11Rik']	+	6	['distal_intron']
chr5	98451204	98451577	4	['distal_intron', 'distal_intron', 'distal_intron', 'distal_intron']	['1700007G11Rik']	+	4	['distal_intron']
chr5	98515887	98515951	4	['distal_intron', 'distal_intron', 'distal_intron', 'distal_intron']	['1700007G11Rik']	+	4	['distal_intron']
chr5	98556463	98556870	4	['distal_intron', 'distal_intron', 'distal_intron', 'distal_intron']	['1700007G11Rik']	+	4	['distal_intron']
chr5	98698025	98698455	4	['distal_intron', 'proximal_intron', 'proximal_intron', 'three_prime_UTR']	['1700007G11Rik']	+	4	['mixed']
chr5	98704102	98704491	4	['distal_intron', 'distal_intron', 'distal_intron', 'distal_intron']	['1700007G11Rik']	+	4	['distal_intron']
chr5	98726492	98726888	4	['distal_intron', 'distal_intron', 'distal_intron', 'distal_intron']	['1700007G11Rik']	+	4	['distal_intron']
chr5	98765446	98765544	4	['distal_intron', 'distal_intron', 'distal_intron', 'distal_intron']	['1700007G11Rik']	+	4	['distal_intron']
chr5	98942952	98943251	4	['distal_intron', 'distal_intron', 'proximal_intron', 'proximal_intron']	['Prkg2']	-	4	['mixed']
chr5	98961141	98961791	6	['distal_intron', 'distal_intron']['distal_intron', 'distal_intron', 'distal_intron', 'distal_intron']	['Prkg2']	-	4	['distal_intron']
chr5	99025697	99025963	7	['distal_intron', 'distal_intron', 'distal_intron', 'distal_intron', 'distal_intron', 'distal_intron', 'distal_intron']	['Prkg2']	-	7	['distal_intron']
chr5	99032395	99032852	4	['distal_intron', 'distal_intron', 'distal_intron', 'distal_intron']	['Prkg2']	-	4	['distal_intron']
chr5	99042025	99042632	5	['distal_intron', 'distal_intron', 'distal_intron', 'distal_intron']['distal_intron']	['Gm43251']	-	4	['distal_intron']
chr5	99098174	99098642	4	['distal_intron', 'distal_intron', 'distal_intron', 'distal_intron']	['Gm43251']	-	4	['distal_intron']
chr5	99164856	99165249	4	['distal_intron', 'distal_intron', 'distal_intron', 'distal_intron']	['Gm43251']	-	4	['distal_intron']
chr5	99281855	99282388	5	['distal_intron', 'distal_intron', 'distal_intron', 'distal_intron']['distal_intron']	['nan']	-	4	['distal_intron']
chr5	99329974	99330294	4	['distal_intron', 'distal_intron', 'distal_intron', 'distal_intron']	['A930011G23Rik' 'nan']	-	4	['distal_intron']
chr5	99429242	99429763	5	['distal_intron', 'distal_intron', 'distal_intron', 'distal_intron']['distal_intron']	['A930011G23Rik' 'nan']	-	4	['distal_intron']
chr5	99472914	99473143	4	['distal_intron', 'distal_intron', 'distal_intron', 'distal_intron']	['A930011G23Rik' 'nan']	-	4	['distal_intron']
chr5	99537060	99537513	4	['distal_intron', 'distal_intron', 'distal_intron', 'distal_intron']	['A930011G23Rik' 'nan']	-	4	['distal_intron']
chr5	99585886	99586324	4	['distal_intron', 'distal_intron', 'distal_intron', 'distal_intron']	['A930011G23Rik' 'nan']	-	4	['distal_intron']
chr5	99598703	99598984	4	['distal_intron', 'distal_intron', 'distal_intron', 'distal_intron']	['A930011G23Rik' 'nan']	-	4	['distal_intron']
chr5	99646971	99647720	5	['distal_intron', 'distal_intron', 'distal_intron', 'distal_intron']['distal_intron']	['A930011G23Rik' 'nan']	-	4	['distal_intron']
chr5	99660310	99661235	8	['distal_intron', 'distal_intron', 'distal_intron', 'distal_intron', 'distal_intron', 'distal_intron']['distal_intron', 'distal_intron']	['A930011G23Rik' 'nan']	-	6	['distal_intron']
chr5	99692185	99692570	7	['distal_intron', 'distal_intron', 'distal_intron', 'distal_intron', 'distal_intron', 'distal_intron', 'distal_intron']	['A930011G23Rik' 'nan']	-	7	['distal_intron']
chr5	100080203	100080668	4	['distal_intron', 'distal_intron', 'distal_intron', 'distal_intron']	['Tmem150c']	-	4	['distal_intron']
chr5	100100816	100101469	5	['distal_intron', 'distal_intron', 'distal_intron', 'distal_intron']['distal_intron']	['Tmem150c']	-	4	['distal_intron']
chr5	100104548	100105323	7	['distal_intron', 'distal_intron', 'distal_intron']['distal_intron', 'distal_intron', 'distal_intron', 'distal_intron']	['Tmem150c']	-	4	['distal_intron']
chr5	100106194	100106544	9	['distal_intron', 'distal_intron', 'distal_intron', 'distal_intron', 'distal_intron', 'distal_intron', 'distal_intron', 'distal_intron', 'distal_intron']	['Tmem150c']	-	9	['distal_intron']
chr5	100137555	100138043	5	['distal_intron', 'distal_intron', 'distal_intron', 'distal_intron', 'distal_intron']	['Tmem150c']	-	5	['distal_intron']
chr5	100139881	100140170	7	['distal_intron', 'distal_intron', 'distal_intron', 'distal_intron', 'distal_intron', 'distal_intron', 'distal_intron']	['Tmem150c']	-	7	['distal_intron']
chr5	100151105	100151350	5	['distal_intron', 'distal_intron', 'distal_intron', 'distal_intron', 'distal_intron']	['Tmem150c']	-	5	['distal_intron']
chr5	100237755	100238014	4	['distal_intron', 'distal_intron', 'distal_intron', 'distal_intron']	['Gm8091']	-	4	['distal_intron']
chr5	100246660	100247206	11	['distal_intron', 'distal_intron', 'distal_intron', 'distal_intron', 'distal_intron', 'distal_intron', 'distal_intron', 'distal_intron', 'distal_intron', 'distal_intron']['distal_intron']	['Gm8091']	-	10	['distal_intron']
chr5	100265920	100266018	4	['distal_intron', 'distal_intron', 'distal_intron', 'distal_intron']	['Gm8091']	-	4	['distal_intron']
chr5	100273454	100273745	4	['distal_intron', 'distal_intron', 'distal_intron', 'distal_intron']	['Gm8091']	-	4	['distal_intron']
chr5	100310484	100310876	9	['distal_intron', 'distal_intron', 'distal_intron', 'distal_intron', 'distal_intron', 'distal_intron', 'distal_intron', 'distal_intron', 'distal_intron']	['Gm8091']	-	9	['distal_intron']
chr5	100349923	100351689	22	['distal_intron', 'distal_intron']['distal_intron', 'distal_intron', 'distal_intron', 'distal_intron', 'distal_intron', 'distal_intron', 'distal_intron', 'distal_intron', 'distal_intron', 'distal_intron', 'distal_intron', 'distal_intron']['distal_intron', 'distal_intron', 'distal_intron', 'distal_intron', 'distal_intron', 'distal_intron', 'distal_intron', 'distal_intron']	['Gm8091']	-	12	['distal_intron']
chr5	100368771	100370196	8	['proximal_intron', 'distal_intron']['proximal_intron', 'proximal_intron']['proximal_intron', 'proximal_intron', 'proximal_intron', 'distal_intron']	['Sec31a']	-	4	['mixed']
chr5	100371092	100371478	4	['distal_intron', 'distal_intron', 'distal_intron', 'distal_intron']	['Sec31a']	-	4	['distal_intron']
chr5	100422370	100422690	4	['proximal_intron', 'proximal_intron', 'distal_intron', 'distal_intron']	['5430416N02Rik']	-	4	['mixed']
chr5	100455046	100455344	6	['distal_intron', 'distal_intron', 'distal_intron', 'distal_intron', 'distal_intron', 'distal_intron']	['Lin54']	-	6	['distal_intron']
chr5	100458209	100458909	5	['distal_intron', 'distal_intron', 'distal_intron', 'distal_intron']['distal_intron']	['Lin54']	-	4	['distal_intron']
chr5	100468330	100468626	5	['distal_intron', 'distal_intron', 'distal_intron', 'distal_intron', 'distal_intron']	['Lin54']	-	5	['distal_intron']
chr5	100686946	100687509	5	['distal_intron', 'distal_intron', 'distal_intron', 'distal_intron']['distal_intron']	['Hpse']	-	4	['distal_intron']
chr5	100763496	100763770	5	['distal_intron', 'distal_intron', 'distal_intron', 'distal_intron', 'distal_intron']	['Helq']	-	5	['distal_intron']
chr5	100783361	100783702	4	['proximal_intron', 'proximal_intron', 'proximal_intron', 'distal_intron']	['Helq']	-	4	['mixed']
chr5	101774493	101775952	17	['distal_intron', 'distal_intron', 'distal_intron', 'distal_intron', 'distal_intron', 'distal_intron', 'distal_intron', 'distal_intron', 'distal_intron']['distal_intron', 'distal_intron', 'distal_intron', 'distal_intron', 'distal_intron', 'distal_intron']['distal_intron', 'distal_intron']	['Cds1']	+	9	['distal_intron']
chr5	101779059	101779520	4	['distal_intron', 'distal_intron', 'distal_intron', 'distal_intron']	['Cds1']	+	4	['distal_intron']
chr5	101804253	101804613	4	['distal_intron', 'distal_intron', 'distal_intron', 'distal_intron']	['Cds1']	+	4	['distal_intron']
chr5	101985147	101985400	9	['distal_intron', 'distal_intron', 'distal_intron', 'distal_intron', 'distal_intron', 'distal_intron', 'distal_intron', 'distal_intron', 'distal_intron']	['Wdfy3']	-	9	['distal_intron']
chr5	102004127	102004619	4	['distal_intron', 'distal_intron', 'distal_intron', 'distal_intron']	['Wdfy3']	-	4	['distal_intron']
chr5	102023483	102023897	4	['distal_intron', 'distal_intron', 'distal_intron', 'distal_intron']	['Wdfy3']	-	4	['distal_intron']
chr5	102484285	102484735	4	['distal_intron', 'distal_intron', 'distal_intron', 'distal_intron']	['Arhgap24']	+	4	['distal_intron']
chr5	102501591	102502199	7	['distal_intron', 'distal_intron', 'distal_intron', 'distal_intron']['distal_intron', 'distal_intron', 'distal_intron']	['Arhgap24']	+	4	['distal_intron']
chr5	102533581	102533993	4	['distal_intron', 'distal_intron', 'distal_intron', 'distal_intron']	['Arhgap24']	+	4	['distal_intron']
chr5	102679632	102680210	5	['distal_intron', 'distal_intron', 'distal_intron', 'distal_intron']['distal_intron']	['Arhgap24']	+	4	['distal_intron']
chr5	102696226	102697247	9	['distal_intron', 'distal_intron']['distal_intron', 'distal_intron', 'distal_intron', 'distal_intron', 'distal_intron', 'distal_intron', 'distal_intron']	['Arhgap24']	+	7	['distal_intron']
chr5	102711783	102712281	4	['distal_intron', 'distal_intron', 'distal_intron', 'distal_intron']	['Arhgap24']	+	4	['distal_intron']
chr5	102745120	102745503	11	['distal_intron', 'distal_intron', 'distal_intron', 'distal_intron', 'distal_intron', 'distal_intron', 'distal_intron', 'distal_intron', 'distal_intron', 'distal_intron', 'distal_intron']	['Arhgap24']	+	11	['distal_intron']
chr5	102761499	102761557	4	['distal_intron', 'distal_intron', 'distal_intron', 'distal_intron']	['Arhgap24']	+	4	['distal_intron']
chr5	102871124	102871644	5	['distal_intron', 'distal_intron', 'distal_intron', 'distal_intron']['distal_intron']	['Arhgap24']	+	4	['distal_intron']
chr5	103013612	103014463	17	['distal_intron', 'distal_intron', 'distal_intron', 'distal_intron', 'distal_intron', 'distal_intron', 'distal_intron', 'distal_intron']['distal_intron', 'distal_intron', 'distal_intron', 'distal_intron', 'distal_intron', 'distal_intron', 'distal_intron', 'distal_intron', 'distal_intron']	['Mapk10']	-	9	['distal_intron']
chr5	103056823	103056937	4	['distal_intron', 'distal_intron', 'distal_intron', 'distal_intron']	['Mapk10']	-	4	['distal_intron']
chr5	103096582	103097107	5	['distal_intron', 'distal_intron', 'distal_intron', 'distal_intron']['distal_intron']	['Mapk10']	-	4	['distal_intron']
chr5	103105655	103107665	10	['distal_intron', 'distal_intron']['distal_intron', 'distal_intron']['distal_intron', 'distal_intron', 'distal_intron', 'distal_intron']['distal_intron', 'distal_intron']	['Mapk10']	-	4	['distal_intron']
chr5	103112245	103112707	6	['distal_intron', 'distal_intron', 'distal_intron', 'distal_intron', 'distal_intron', 'distal_intron']	['Mapk10']	-	6	['distal_intron']
chr5	103120239	103121192	10	['distal_intron', 'distal_intron', 'distal_intron', 'distal_intron', 'distal_intron', 'distal_intron', 'distal_intron']['distal_intron', 'distal_intron', 'distal_intron']	['Mapk10']	-	7	['distal_intron']
chr5	103176091	103176264	5	['distal_intron', 'distal_intron', 'distal_intron', 'distal_intron', 'distal_intron']	['Mapk10']	-	5	['distal_intron']
chr5	103193064	103193829	9	['distal_intron', 'distal_intron', 'distal_intron', 'distal_intron', 'distal_intron', 'distal_intron', 'distal_intron']['distal_intron', 'distal_intron']	['Mapk10']	-	7	['distal_intron']
chr5	103206461	103207529	8	['distal_intron', 'distal_intron']['distal_intron', 'distal_intron', 'distal_intron', 'distal_intron', 'distal_intron', 'distal_intron']	['Mapk10']	-	6	['distal_intron']
chr5	103264188	103264498	5	['distal_intron', 'distal_intron', 'distal_intron', 'distal_intron', 'distal_intron']	['4930429D17Rik']	-	5	['distal_intron']
chr5	103283259	103283685	5	['distal_intron', 'distal_intron', 'distal_intron', 'distal_intron', 'distal_intron']	['4930429D17Rik']	-	5	['distal_intron']
chr5	103293519	103293760	14	['distal_intron', 'distal_intron', 'distal_intron', 'distal_intron', 'distal_intron', 'distal_intron', 'distal_intron', 'distal_intron', 'distal_intron', 'distal_intron', 'distal_intron', 'distal_intron', 'distal_intron', 'distal_intron']	['4930429D17Rik']	-	14	['distal_intron']
chr5	103471590	103472583	37	['distal_intron', 'distal_intron', 'distal_intron', 'distal_intron', 'distal_intron', 'distal_intron', 'distal_intron', 'distal_intron', 'distal_intron', 'distal_intron', 'distal_intron', 'distal_intron', 'distal_intron', 'distal_intron', 'distal_intron', 'distal_intron', 'distal_intron', 'distal_intron', 'distal_intron']['distal_intron', 'distal_intron', 'distal_intron', 'distal_intron', 'distal…	['Ptpn13']	+	19	['distal_intron']
chr5	103487542	103487893	4	['distal_intron', 'distal_intron', 'distal_intron', 'distal_intron']	['Ptpn13']	+	4	['distal_intron']
chr5	103497179	103497612	4	['distal_intron', 'distal_intron', 'distal_intron', 'distal_intron']	['Ptpn13']	+	4	['distal_intron']
chr5	103511996	103512766	6	['distal_intron', 'distal_intron']['distal_intron', 'distal_intron', 'distal_intron', 'distal_intron']	['Ptpn13']	+	4	['distal_intron']
chr5	103542563	103542892	4	['exon', 'exon', 'exon', 'exon']	['Ptpn13']	+	4	['exon']
chr5	103556809	103557293	8	['distal_intron', 'distal_intron', 'distal_intron', 'distal_intron', 'distal_intron', 'distal_intron', 'distal_intron', 'distal_intron']	['Ptpn13']	+	8	['distal_intron']
chr5	103565570	103565879	4	['proximal_intron', 'proximal_intron', 'distal_intron', 'distal_intron']	['Ptpn13']	+	4	['mixed']
chr5	103612190	103612523	6	['proximal_intron', 'proximal_intron', 'proximal_intron', 'proximal_intron', 'exon', 'exon']	['Slc10a6']	-	6	['mixed']
chr5	103887437	103888064	5	['distal_intron', 'distal_intron', 'distal_intron', 'distal_intron']['distal_intron']	['Klhl8']	-	4	['distal_intron']
chr5	103903003	103903062	4	['distal_intron', 'distal_intron', 'distal_intron', 'distal_intron']	['Klhl8']	-	4	['distal_intron']
chr5	104019022	104019514	4	['distal_intron', 'distal_intron', 'distal_intron', 'distal_intron']	['Hsd17b11']	-	4	['distal_intron']
chr5	104087218	104087640	4	['proximal_intron', 'proximal_intron', 'proximal_intron', 'distal_intron']	['Sparcl1']	-	4	['mixed']
chr5	104509241	104510008	6	['distal_intron', 'distal_intron', 'distal_intron', 'distal_intron']['distal_intron', 'distal_intron']	['BC005561']	+	4	['distal_intron']
chr5	104813486	104814834	9	['three_prime_UTR', 'three_prime_UTR']['three_prime_UTR', 'three_prime_UTR', 'three_prime_UTR', 'exon', 'exon']['exon', 'exon']	['Zfp951']	-	5	['mixed']
chr5	104858381	104858870	5	['distal_intron', 'distal_intron', 'distal_intron', 'distal_intron', 'distal_intron']	['Zfp951']	-	5	['distal_intron']
chr5	104977226	104977428	5	['distal_intron', 'distal_intron', 'distal_intron', 'distal_intron', 'proximal_intron']	['Abcg3']	-	5	['mixed']
chr5	105016753	105017715	6	['proximal_intron', 'proximal_intron']['distal_intron', 'distal_intron', 'proximal_intron', 'exon']	['Gbp8']	-	4	['mixed']
chr5	105219226	105219989	7	['proximal_intron', 'proximal_intron', 'proximal_intron', 'proximal_intron']['proximal_intron', 'proximal_intron', 'exon']	['Gbp10' 'Gm43302']	-	4	['mixed']
chr5	105263707	105264086	6	['distal_intron', 'distal_intron', 'distal_intron', 'distal_intron', 'distal_intron', 'distal_intron']	['Gm43302']	-	6	['distal_intron']
chr5	105401844	105402081	9	['exon', 'exon', 'exon', 'exon', 'exon', 'exon', 'exon', 'exon', 'exon']	['Gm26519']	+	9	['exon']
chr5	105428906	105429755	5	['distal_intron', 'distal_intron', 'distal_intron', 'distal_intron']['distal_intron']	['Lrrc8b']	+	4	['distal_intron']
chr5	105452877	105453776	25	['distal_intron', 'distal_intron', 'distal_intron', 'distal_intron', 'distal_intron', 'distal_intron', 'distal_intron', 'distal_intron', 'distal_intron', 'distal_intron', 'distal_intron', 'distal_intron']['distal_intron', 'distal_intron', 'distal_intron', 'distal_intron', 'distal_intron', 'distal_intron', 'distal_intron', 'distal_intron', 'distal_intron', 'distal_intron', 'distal_intron', 'distal…	['Lrrc8b']	+	13	['distal_intron']
chr5	105496869	105497025	4	['exon', 'exon', 'exon', 'exon']	['Gm43819']	+	4	['exon']
chr5	105524149	105524345	5	['distal_intron', 'distal_intron', 'distal_intron', 'distal_intron', 'distal_intron']	['Lrrc8c']	+	5	['distal_intron']
chr5	105532513	105533498	7	['distal_intron', 'distal_intron', 'distal_intron']['distal_intron', 'distal_intron', 'distal_intron', 'distal_intron']	['Lrrc8c']	+	4	['distal_intron']
chr5	105551414	105552437	7	['distal_intron', 'distal_intron', 'distal_intron', 'distal_intron', 'distal_intron']['distal_intron', 'distal_intron']	['Lrrc8c']	+	5	['distal_intron']
chr5	105705228	105706127	5	['distal_intron', 'distal_intron', 'distal_intron', 'distal_intron']['distal_intron']	['Lrrc8d']	+	4	['distal_intron']
chr5	105710192	105710494	8	['distal_intron', 'distal_intron', 'distal_intron', 'distal_intron', 'distal_intron', 'distal_intron', 'distal_intron', 'distal_intron']	['Lrrc8d']	+	8	['distal_intron']
chr5	105716604	105717578	7	['distal_intron', 'distal_intron', 'distal_intron', 'distal_intron', 'distal_intron']['distal_intron', 'distal_intron']	['Lrrc8d']	+	5	['distal_intron']
chr5	105738634	105739786	8	['distal_intron', 'distal_intron', 'distal_intron']['distal_intron', 'distal_intron', 'distal_intron', 'distal_intron', 'distal_intron']	['Lrrc8d']	+	5	['distal_intron']
chr5	105891403	105891852	4	['proximal_intron', 'proximal_intron', 'proximal_intron', 'distal_intron']	['Zfp326']	+	4	['mixed']
chr5	105903556	105904055	4	['distal_intron', 'distal_intron', 'distal_intron', 'distal_intron']	['Zfp326']	+	4	['distal_intron']
chr5	105908951	105909894	6	['distal_intron', 'distal_intron', 'distal_intron', 'distal_intron']['distal_intron', 'proximal_intron']	['Zfp326']	+	4	['mixed']
chr5	106511797	106512575	7	['distal_intron', 'distal_intron']['distal_intron', 'distal_intron', 'distal_intron', 'distal_intron', 'distal_intron']	['Gm28050']	-	5	['distal_intron']
chr5	106520714	106521383	6	['distal_intron', 'distal_intron', 'distal_intron', 'distal_intron', 'distal_intron']['distal_intron']	['Gm28050']	-	5	['distal_intron']
chr5	106526946	106527839	7	['distal_intron', 'distal_intron', 'distal_intron']['distal_intron', 'distal_intron', 'distal_intron', 'distal_intron']	['Gm28050']	-	4	['distal_intron']
chr5	106580138	106580638	4	['distal_intron', 'distal_intron', 'distal_intron', 'distal_intron']	['Gm28039']	-	4	['distal_intron']
chr5	106588554	106589000	4	['distal_intron', 'distal_intron', 'distal_intron', 'distal_intron']	['Gm28039']	-	4	['distal_intron']
chr5	106596307	106596653	4	['distal_intron', 'distal_intron', 'distal_intron', 'distal_intron']	['Gm28039']	-	4	['distal_intron']
chr5	106853165	106854153	8	['three_prime_UTR', 'proximal_intron', 'proximal_intron', 'proximal_intron', 'proximal_intron', 'proximal_intron']['distal_intron', 'distal_intron']	['Hfm1']	-	6	['mixed']
chr5	106920652	106920920	4	['proximal_intron', 'proximal_intron', 'proximal_intron', 'proximal_intron']	['Hfm1']	-	4	['proximal_intron']
chr5	107051269	107052434	7	['distal_intron', 'distal_intron', 'distal_intron']['distal_intron', 'distal_intron', 'distal_intron', 'distal_intron']	['Gm43419']	+	4	['distal_intron']
chr5	107154112	107154940	5	['proximal_intron', 'proximal_intron', 'proximal_intron', 'proximal_intron']['distal_intron']	['Tgfbr3']	-	4	['mixed']
chr5	107203640	107203784	5	['distal_intron', 'distal_intron', 'distal_intron', 'distal_intron', 'distal_intron']	['Tgfbr3']	-	5	['distal_intron']
chr5	107226690	107227682	6	['distal_intron', 'distal_intron', 'distal_intron', 'distal_intron']['distal_intron', 'distal_intron']	['Tgfbr3']	-	4	['distal_intron']
chr5	107231893	107231976	4	['distal_intron', 'distal_intron', 'distal_intron', 'distal_intron']	['Tgfbr3']	-	4	['distal_intron']
chr5	107264253	107264557	4	['distal_intron', 'distal_intron', 'distal_intron', 'distal_intron']	['Tgfbr3']	-	4	['distal_intron']
chr5	107426539	107429041	17	['proximal_intron', 'proximal_intron', 'proximal_intron']['proximal_intron', 'proximal_intron', 'proximal_intron', 'proximal_intron', 'distal_intron', 'distal_intron', 'distal_intron', 'distal_intron', 'distal_intron']['distal_intron', 'distal_intron']['distal_intron', 'distal_intron', 'distal_intron']	['Ephx4']	+	9	['mixed']
chr5	107442584	107442910	4	['distal_intron', 'distal_intron', 'distal_intron', 'distal_intron']	['Btbd8']	+	4	['distal_intron']
chr5	107523340	107523816	4	['distal_intron', 'distal_intron', 'distal_intron', 'distal_intron']	['Gm42669']	+	4	['distal_intron']
chr5	107549698	107550343	18	['three_prime_UTR', 'three_prime_UTR', 'three_prime_UTR', 'three_prime_UTR', 'three_prime_UTR', 'three_prime_UTR', 'three_prime_UTR', 'three_prime_UTR', 'three_prime_UTR', 'three_prime_UTR', 'three_prime_UTR', 'three_prime_UTR', 'three_prime_UTR', 'three_prime_UTR', 'three_prime_UTR', 'three_prime_UTR', 'three_prime_UTR']['three_prime_UTR']	['1700028K03Rik' 'Gm42669']	+	17	['three_prime_UTR']
chr5	107613662	107614055	5	['distal_intron', 'distal_intron', 'distal_intron', 'distal_intron', 'distal_intron']	['Rpap2']	+	5	['distal_intron']
chr5	107638411	107638805	4	['distal_intron', 'distal_intron', 'distal_intron', 'distal_intron']	['Rpap2']	+	4	['distal_intron']
chr5	107752162	107753791	7	['distal_intron', 'distal_intron']['distal_intron', 'distal_intron', 'distal_intron', 'distal_intron']['distal_intron']	['Evi5']	-	4	['distal_intron']
chr5	107759695	107760363	6	['distal_intron', 'distal_intron', 'distal_intron', 'distal_intron', 'distal_intron']['distal_intron']	['Evi5']	-	5	['distal_intron']
chr5	107787432	107787983	5	['distal_intron', 'distal_intron', 'distal_intron', 'distal_intron']['proximal_intron']	['Evi5']	-	4	['mixed']
chr5	107843188	107843757	6	['distal_intron', 'distal_intron', 'distal_intron', 'distal_intron']['distal_intron', 'distal_intron']	['Evi5']	-	4	['distal_intron']
chr5	107908862	107909304	4	['three_prime_UTR', 'three_prime_UTR', 'three_prime_UTR', 'three_prime_UTR']	['Fam69a' 'Rpl5']	+	4	['three_prime_UTR']
chr5	107926358	107926856	4	['distal_intron', 'distal_intron', 'distal_intron', 'distal_intron']	['Fam69a']	-	4	['distal_intron']
chr5	108577656	108578206	6	['distal_intron', 'distal_intron', 'distal_intron', 'distal_intron', 'distal_intron']['distal_intron']	['Gak']	-	5	['distal_intron']
chr5	108590117	108590472	4	['distal_intron', 'distal_intron', 'distal_intron', 'distal_intron']	['Gak']	-	4	['distal_intron']
chr5	108640127	108641562	9	['distal_intron', 'distal_intron', 'distal_intron', 'distal_intron']['distal_intron', 'distal_intron', 'distal_intron']['proximal_intron', 'proximal_intron']	['Tmem175']	+	4	['mixed']
chr5	108755375	108755684	4	['distal_intron', 'proximal_intron', 'proximal_intron', 'proximal_intron']	['Rnf212']	-	4	['mixed']
chr5	108790512	108791441	5	['distal_intron', 'distal_intron', 'distal_intron', 'distal_intron']['distal_intron']	['Tmed11']	-	4	['distal_intron']
chr5	108938994	108939195	4	['distal_intron', 'distal_intron', 'distal_intron', 'distal_intron']	['Gm20629']	+	4	['distal_intron']
chr5	110142428	110143394	6	['distal_intron', 'distal_intron']['distal_intron', 'distal_intron', 'proximal_intron', 'proximal_intron']	['Chfr']	+	4	['mixed']
chr5	110202051	110202545	4	['proximal_intron', 'proximal_intron', 'proximal_intron', 'proximal_intron']	['Golga3']	+	4	['proximal_intron']
chr5	110264332	110265251	5	['distal_intron', 'distal_intron', 'distal_intron', 'distal_intron']['exon']	['Pgam5']	-	4	['mixed']
chr5	110268950	110269264	4	['distal_intron', 'distal_intron', 'distal_intron', 'proximal_intron']	['Pgam5']	-	4	['mixed']
chr5	110304531	110304827	4	['distal_intron', 'distal_intron', 'distal_intron', 'distal_intron']	['Pole']	+	4	['distal_intron']
chr5	110373450	110375079	9	['distal_intron', 'distal_intron', 'distal_intron', 'distal_intron']['distal_intron', 'three_prime_UTR']['proximal_intron', 'proximal_intron', 'distal_intron']	['Fbrsl1']	-	4	['mixed']
chr5	110422344	110422799	4	['distal_intron', 'distal_intron', 'distal_intron', 'distal_intron']	['Fbrsl1']	-	4	['distal_intron']
chr5	110428063	110428450	4	['distal_intron', 'distal_intron', 'distal_intron', 'distal_intron']	['Fbrsl1']	-	4	['distal_intron']
chr5	110524806	110524998	10	['proximal_intron', 'proximal_intron', 'proximal_intron', 'proximal_intron', 'proximal_intron', 'proximal_intron', 'proximal_intron', 'proximal_intron', 'proximal_intron', 'proximal_intron']	['A630023P12Rik']	+	10	['proximal_intron']
chr5	110569811	110570439	6	['distal_intron', 'distal_intron', 'distal_intron', 'distal_intron']['distal_intron', 'distal_intron']	['Galnt9']	+	4	['distal_intron']
chr5	110580078	110581436	10	['distal_intron', 'distal_intron', 'distal_intron', 'distal_intron', 'distal_intron']['distal_intron', 'distal_intron', 'distal_intron', 'distal_intron']['distal_intron']	['Galnt9']	+	5	['distal_intron']
chr5	110612018	110612698	6	['distal_intron', 'distal_intron', 'distal_intron', 'distal_intron', 'distal_intron']['distal_intron']	['Galnt9']	+	5	['distal_intron']
chr5	110613859	110614654	6	['proximal_intron', 'proximal_intron', 'exon', 'exon']['proximal_intron', 'distal_intron']	['Galnt9']	+	4	['mixed']
chr5	110616210	110616816	8	['distal_intron', 'distal_intron', 'distal_intron', 'distal_intron', 'distal_intron', 'distal_intron', 'distal_intron']['distal_intron']	['Galnt9']	+	7	['distal_intron']
chr5	110675250	110675888	6	['proximal_intron', 'proximal_intron', 'proximal_intron', 'proximal_intron']['distal_intron', 'distal_intron']	['Ep400']	-	4	['mixed']
chr5	110849212	110849306	4	['proximal_intron', 'proximal_intron', 'proximal_intron', 'proximal_intron']	['Chek2']	+	4	['proximal_intron']
chr5	110870535	110870907	4	['distal_intron', 'distal_intron', 'distal_intron', 'distal_intron']	['Chek2']	+	4	['distal_intron']
chr5	110906776	110907083	4	['distal_intron', 'distal_intron', 'distal_intron', 'distal_intron']	['Ttc28']	+	4	['distal_intron']
chr5	110921121	110921515	4	['distal_intron', 'distal_intron', 'distal_intron', 'distal_intron']	['Ttc28']	+	4	['distal_intron']
chr5	110946125	110947106	6	['distal_intron', 'distal_intron', 'distal_intron', 'distal_intron']['distal_intron', 'distal_intron']	['Ttc28']	+	4	['distal_intron']
chr5	110995737	110995865	8	['distal_intron', 'distal_intron', 'distal_intron', 'distal_intron', 'distal_intron', 'distal_intron', 'distal_intron', 'distal_intron']	['Ttc28']	+	8	['distal_intron']
chr5	111001818	111003113	10	['distal_intron', 'distal_intron', 'distal_intron', 'distal_intron', 'distal_intron']['distal_intron', 'distal_intron', 'distal_intron']['distal_intron', 'distal_intron']	['Ttc28']	+	5	['distal_intron']
chr5	111028381	111028478	4	['distal_intron', 'distal_intron', 'distal_intron', 'distal_intron']	['Ttc28']	+	4	['distal_intron']
chr5	111070781	111071478	7	['distal_intron', 'distal_intron', 'distal_intron']['distal_intron', 'distal_intron', 'distal_intron', 'distal_intron']	['Ttc28']	+	4	['distal_intron']
chr5	111080833	111081603	7	['distal_intron', 'distal_intron']['distal_intron', 'distal_intron', 'distal_intron', 'distal_intron', 'distal_intron']	['Ttc28']	+	5	['distal_intron']
chr5	111094399	111094810	4	['distal_intron', 'distal_intron', 'distal_intron', 'distal_intron']	['Ttc28']	+	4	['distal_intron']
chr5	111110170	111110607	4	['distal_intron', 'distal_intron', 'distal_intron', 'distal_intron']	['Ttc28']	+	4	['distal_intron']
chr5	111122414	111122756	4	['distal_intron', 'distal_intron', 'distal_intron', 'distal_intron']	['Ttc28']	+	4	['distal_intron']
chr5	111126052	111127356	7	['distal_intron', 'distal_intron', 'distal_intron', 'distal_intron']['distal_intron', 'distal_intron']['distal_intron']	['Ttc28']	+	4	['distal_intron']
chr5	111147941	111148171	4	['distal_intron', 'distal_intron', 'distal_intron', 'distal_intron']	['Ttc28']	+	4	['distal_intron']
chr5	111259863	111260303	4	['distal_intron', 'distal_intron', 'distal_intron', 'distal_intron']	['Ttc28']	+	4	['distal_intron']
chr5	111271114	111271453	4	['proximal_intron', 'exon', 'proximal_intron', 'proximal_intron']	['Ttc28']	+	4	['mixed']
chr5	111374658	111376562	8	['distal_intron', 'distal_intron', 'distal_intron', 'distal_intron']['distal_intron', 'distal_intron']['distal_intron', 'distal_intron']	['Pitpnb']	+	4	['distal_intron']
chr5	111381294	111381564	4	['distal_intron', 'distal_intron', 'distal_intron', 'distal_intron']	['Pitpnb']	+	4	['distal_intron']
chr5	111603388	111604008	6	['distal_intron', 'distal_intron', 'distal_intron', 'distal_intron']['distal_intron', 'proximal_intron']	['C130026L21Rik']	+	4	['mixed']
chr5	111940169	111940583	4	['exon', 'exon', 'exon', 'exon']	['Gm42488']	-	4	['exon']
chr5	112159394	112160142	12	['distal_intron', 'distal_intron', 'distal_intron', 'distal_intron', 'distal_intron', 'distal_intron', 'distal_intron', 'distal_intron', 'distal_intron', 'distal_intron', 'distal_intron']['distal_intron']	['Gm42491']	+	11	['distal_intron']
chr5	112250862	112251245	4	['proximal_intron', 'proximal_intron', 'exon', 'proximal_intron']	['Cryba4']	-	4	['mixed']
chr5	112252041	112252188	6	['proximal_intron', 'proximal_intron', 'proximal_intron', 'proximal_intron', 'proximal_intron', 'proximal_intron']	['Cryba4']	-	6	['proximal_intron']
chr5	112288215	112288515	4	['distal_intron', 'proximal_intron', 'proximal_intron', 'proximal_intron']	['Tpst2']	+	4	['mixed']
chr5	112299752	112300486	8	['distal_intron', 'distal_intron', 'distal_intron']['distal_intron', 'distal_intron', 'distal_intron', 'distal_intron', 'distal_intron']	['Tpst2']	+	5	['distal_intron']
chr5	112331790	112332722	6	['proximal_intron', 'proximal_intron', 'proximal_intron', 'proximal_intron']['distal_intron', 'distal_intron']	['Tfip11']	+	4	['mixed']
chr5	112376973	112377097	5	['distal_intron', 'distal_intron', 'distal_intron', 'distal_intron', 'distal_intron']	['Hps4']	+	5	['distal_intron']
chr5	112420504	112421698	6	['three_prime_UTR', 'three_prime_UTR', 'three_prime_UTR', 'three_prime_UTR']['three_prime_UTR', 'three_prime_UTR']	['Sez6l']	-	4	['three_prime_UTR']
chr5	112465075	112466587	16	['distal_intron', 'distal_intron', 'distal_intron', 'distal_intron', 'distal_intron', 'distal_intron', 'distal_intron']['distal_intron', 'distal_intron', 'proximal_intron', 'proximal_intron', 'proximal_intron', 'exon']['proximal_intron', 'proximal_intron', 'distal_intron']	['Sez6l']	-	7	['mixed']
chr5	112480773	112481859	8	['distal_intron', 'distal_intron', 'distal_intron', 'distal_intron']['distal_intron', 'distal_intron', 'distal_intron', 'distal_intron']	['Sez6l']	-	4	['distal_intron']
chr5	112489792	112490093	4	['distal_intron', 'distal_intron', 'distal_intron', 'distal_intron']	['Sez6l']	-	4	['distal_intron']
chr5	112515088	112515288	5	['distal_intron', 'distal_intron', 'distal_intron', 'distal_intron', 'distal_intron']	['Sez6l']	-	5	['distal_intron']
chr5	112538714	112539301	6	['distal_intron', 'distal_intron', 'distal_intron', 'distal_intron', 'distal_intron']['distal_intron']	['Sez6l']	-	5	['distal_intron']
chr5	112547806	112548577	12	['distal_intron', 'distal_intron', 'distal_intron', 'distal_intron', 'distal_intron', 'distal_intron', 'distal_intron', 'distal_intron']['distal_intron', 'distal_intron', 'distal_intron', 'distal_intron']	['Sez6l']	-	8	['distal_intron']
chr5	112556073	112556904	14	['distal_intron', 'distal_intron', 'distal_intron', 'distal_intron', 'distal_intron', 'distal_intron', 'distal_intron', 'distal_intron', 'distal_intron', 'distal_intron', 'distal_intron', 'distal_intron', 'distal_intron']['distal_intron']	['Sez6l']	-	13	['distal_intron']
chr5	112562236	112564444	13	['distal_intron', 'distal_intron', 'distal_intron', 'distal_intron', 'distal_intron']['distal_intron', 'distal_intron']['distal_intron', 'distal_intron']['distal_intron', 'distal_intron', 'distal_intron', 'distal_intron']	['Sez6l']	-	5	['distal_intron']
chr5	112677208	112678315	18	['proximal_intron', 'distal_intron', 'distal_intron', 'distal_intron', 'distal_intron', 'distal_intron', 'distal_intron', 'distal_intron', 'distal_intron', 'distal_intron', 'distal_intron', 'distal_intron', 'distal_intron']['distal_intron', 'distal_intron', 'distal_intron', 'distal_intron']['distal_intron']	['Gm42865']	+	13	['mixed']
chr5	112695857	112696942	13	['distal_intron', 'distal_intron', 'distal_intron', 'distal_intron', 'distal_intron']['distal_intron', 'distal_intron', 'distal_intron', 'distal_intron', 'distal_intron', 'distal_intron', 'distal_intron']['distal_intron']	['Myo18b']	-	7	['distal_intron']
chr5	112739173	112740140	8	['distal_intron', 'distal_intron', 'distal_intron', 'distal_intron', 'distal_intron']['distal_intron', 'distal_intron', 'distal_intron']	['Myo18b']	-	5	['distal_intron']
chr5	112763888	112764168	4	['distal_intron', 'distal_intron', 'proximal_intron', 'proximal_intron']	['Myo18b']	-	4	['mixed']
chr5	112785482	112786122	9	['proximal_intron', 'proximal_intron', 'proximal_intron', 'proximal_intron', 'proximal_intron']['proximal_intron', 'proximal_intron', 'proximal_intron', 'distal_intron']	['Myo18b']	-	5	['mixed']
chr5	112807389	112807867	14	['distal_intron', 'distal_intron', 'distal_intron', 'distal_intron', 'distal_intron', 'distal_intron', 'distal_intron', 'distal_intron', 'distal_intron', 'distal_intron', 'distal_intron', 'distal_intron', 'distal_intron', 'distal_intron']	['Myo18b']	-	14	['distal_intron']
chr5	112809767	112811303	10	['proximal_intron', 'proximal_intron', 'distal_intron', 'distal_intron', 'distal_intron']['distal_intron', 'distal_intron', 'distal_intron', 'distal_intron']['proximal_intron']	['Myo18b']	-	5	['mixed']
chr5	112825703	112826056	4	['distal_intron', 'distal_intron', 'distal_intron', 'distal_intron']	['Myo18b']	-	4	['distal_intron']
chr5	112828566	112828833	4	['distal_intron', 'distal_intron', 'distal_intron', 'distal_intron']	['Myo18b']	-	4	['distal_intron']
chr5	112833892	112835611	14	['distal_intron', 'proximal_intron']['proximal_intron', 'proximal_intron', 'distal_intron']['distal_intron', 'distal_intron', 'distal_intron', 'distal_intron', 'distal_intron', 'distal_intron', 'distal_intron', 'distal_intron', 'distal_intron']	['Myo18b']	-	9	['mixed']
chr5	112844297	112844490	6	['distal_intron', 'distal_intron', 'distal_intron', 'distal_intron', 'distal_intron', 'distal_intron']	['Myo18b']	-	6	['distal_intron']
chr5	112846499	112847639	7	['proximal_intron', 'proximal_intron', 'proximal_intron', 'distal_intron', 'distal_intron']['distal_intron', 'distal_intron']	['Myo18b']	-	5	['mixed']
chr5	112857538	112858193	16	['distal_intron', 'distal_intron', 'distal_intron', 'distal_intron', 'distal_intron', 'distal_intron', 'distal_intron', 'distal_intron', 'distal_intron', 'distal_intron', 'distal_intron']['distal_intron', 'proximal_intron', 'proximal_intron', 'proximal_intron', 'proximal_intron']	['Myo18b']	-	11	['mixed']
chr5	112885903	112887410	8	['distal_intron', 'distal_intron', 'distal_intron', 'distal_intron']['distal_intron', 'distal_intron', 'distal_intron']['distal_intron']	['Myo18b']	-	4	['distal_intron']
chr5	112921617	112922458	6	['distal_intron', 'distal_intron', 'distal_intron', 'distal_intron']['distal_intron', 'distal_intron']	['Adrbk2']	-	4	['distal_intron']
chr5	112925409	112927457	15	['three_prime_UTR', 'exon', 'proximal_intron', 'proximal_intron']['distal_intron', 'distal_intron', 'distal_intron', 'distal_intron', 'distal_intron']['distal_intron', 'distal_intron']['distal_intron', 'distal_intron', 'distal_intron', 'distal_intron']	['Adrbk2']	-	5	['mixed']
chr5	112931033	112931407	9	['distal_intron', 'distal_intron', 'distal_intron', 'distal_intron', 'distal_intron', 'distal_intron', 'distal_intron', 'distal_intron', 'distal_intron']	['Adrbk2']	-	9	['distal_intron']
chr5	112933715	112934554	6	['distal_intron', 'distal_intron']['distal_intron', 'distal_intron', 'distal_intron', 'distal_intron']	['Adrbk2']	-	4	['distal_intron']
chr5	112947644	112948294	11	['distal_intron', 'distal_intron', 'distal_intron', 'distal_intron', 'distal_intron', 'distal_intron', 'distal_intron', 'distal_intron']['distal_intron', 'distal_intron', 'distal_intron']	['Adrbk2']	-	8	['distal_intron']
chr5	112963044	112963160	4	['distal_intron', 'distal_intron', 'distal_intron', 'distal_intron']	['Adrbk2']	-	4	['distal_intron']
chr5	112983274	112984224	8	['distal_intron', 'distal_intron', 'distal_intron']['distal_intron', 'distal_intron', 'distal_intron', 'distal_intron', 'distal_intron']	['Adrbk2']	-	5	['distal_intron']
chr5	112986850	112987981	10	['distal_intron', 'distal_intron', 'distal_intron']['distal_intron', 'distal_intron', 'distal_intron', 'distal_intron', 'distal_intron', 'distal_intron', 'distal_intron']	['Adrbk2']	-	7	['distal_intron']
chr5	112999082	112999575	4	['distal_intron', 'distal_intron', 'distal_intron', 'distal_intron']	['Adrbk2']	-	4	['distal_intron']
chr5	113000513	113001416	24	['distal_intron', 'distal_intron']['distal_intron', 'distal_intron', 'distal_intron', 'distal_intron', 'distal_intron', 'distal_intron', 'distal_intron', 'distal_intron', 'distal_intron', 'distal_intron', 'distal_intron', 'distal_intron', 'distal_intron', 'distal_intron', 'distal_intron', 'distal_intron', 'distal_intron', 'distal_intron', 'distal_intron', 'distal_intron', 'distal_intron', 'distal…	['Adrbk2']	-	22	['distal_intron']
chr5	113006997	113007435	5	['distal_intron', 'distal_intron', 'distal_intron', 'distal_intron', 'distal_intron']	['Adrbk2']	-	5	['distal_intron']
chr5	113078566	113079083	5	['exon', 'proximal_intron', 'proximal_intron', 'proximal_intron']['distal_intron']	['Crybb3']	-	4	['mixed']
chr5	113103085	113103464	13	['distal_intron', 'distal_intron', 'distal_intron', 'distal_intron', 'distal_intron', 'distal_intron', 'distal_intron', 'distal_intron', 'distal_intron', 'distal_intron', 'distal_intron', 'distal_intron', 'distal_intron']	['2900026A02Rik']	-	13	['distal_intron']
chr5	113113571	113113811	5	['distal_intron', 'distal_intron', 'distal_intron', 'distal_intron', 'distal_intron']	['2900026A02Rik']	-	5	['distal_intron']
chr5	113160616	113160757	5	['distal_intron', 'distal_intron', 'distal_intron', 'distal_intron', 'distal_intron']	['2900026A02Rik']	-	5	['distal_intron']
chr5	113176381	113176875	4	['distal_intron', 'distal_intron', 'distal_intron', 'distal_intron']	['2900026A02Rik']	-	4	['distal_intron']
chr5	113187059	113187357	4	['distal_intron', 'distal_intron', 'distal_intron', 'distal_intron']	['2900026A02Rik']	-	4	['distal_intron']
chr5	113203940	113204017	4	['distal_intron', 'distal_intron', 'distal_intron', 'distal_intron']	['2900026A02Rik']	-	4	['distal_intron']
chr5	113211384	113211946	6	['distal_intron', 'distal_intron', 'distal_intron', 'distal_intron']['distal_intron', 'distal_intron']	['2900026A02Rik']	-	4	['distal_intron']
chr5	113237285	113238131	12	['distal_intron', 'distal_intron', 'distal_intron', 'distal_intron', 'distal_intron', 'distal_intron', 'distal_intron', 'distal_intron', 'distal_intron', 'distal_intron', 'distal_intron']['exon']	['Tmem211']	+	11	['mixed']
chr5	113493239	113493794	6	['distal_intron', 'distal_intron', 'distal_intron', 'distal_intron', 'distal_intron']['distal_intron']	['Wscd2']	+	5	['distal_intron']
chr5	113494671	113495138	5	['distal_intron', 'distal_intron', 'distal_intron', 'distal_intron', 'distal_intron']	['Wscd2']	+	5	['distal_intron']
chr5	113498017	113498507	4	['distal_intron', 'distal_intron', 'distal_intron', 'distal_intron']	['Wscd2']	+	4	['distal_intron']
chr5	113505813	113506470	7	['distal_intron', 'distal_intron', 'distal_intron', 'distal_intron', 'distal_intron', 'distal_intron']['distal_intron']	['Wscd2']	+	6	['distal_intron']
chr5	113545565	113546731	7	['distal_intron', 'distal_intron']['distal_intron', 'distal_intron', 'distal_intron', 'distal_intron', 'distal_intron']	['Wscd2']	+	5	['distal_intron']
chr5	113547321	113547976	12	['distal_intron', 'distal_intron', 'distal_intron', 'distal_intron', 'distal_intron', 'distal_intron', 'distal_intron', 'distal_intron', 'distal_intron', 'distal_intron', 'distal_intron']['distal_intron']	['Wscd2']	+	11	['distal_intron']
chr5	113558644	113558926	4	['proximal_intron', 'proximal_intron', 'proximal_intron', 'distal_intron']	['Wscd2']	+	4	['mixed']
chr5	113560118	113560659	5	['distal_intron', 'distal_intron', 'distal_intron', 'distal_intron']['proximal_intron']	['Wscd2']	+	4	['mixed']
chr5	113830877	113831103	6	['distal_intron', 'distal_intron', 'distal_intron', 'distal_intron', 'distal_intron', 'distal_intron']	['Selplg']	-	6	['distal_intron']
chr5	113853109	113853983	7	['distal_intron', 'distal_intron', 'distal_intron', 'distal_intron', 'distal_intron', 'distal_intron']['distal_intron']	['Coro1c']	-	6	['distal_intron']
chr5	114019295	114019786	4	['proximal_intron', 'proximal_intron', 'proximal_intron', 'proximal_intron']	['Dao']	+	4	['proximal_intron']
chr5	114053257	114053725	4	['distal_intron', 'distal_intron', 'distal_intron', 'distal_intron']	['Svop']	-	4	['distal_intron']
chr5	114057321	114058297	6	['distal_intron', 'distal_intron']['distal_intron', 'distal_intron', 'distal_intron', 'distal_intron']	['Svop']	-	4	['distal_intron']
chr5	114063237	114064030	10	['proximal_intron', 'proximal_intron', 'proximal_intron', 'distal_intron', 'distal_intron', 'distal_intron']['distal_intron', 'distal_intron', 'distal_intron', 'distal_intron']	['Svop']	-	6	['mixed']
chr5	114070716	114071035	4	['distal_intron', 'distal_intron', 'distal_intron', 'distal_intron']	['Svop']	-	4	['distal_intron']
chr5	114099266	114099868	13	['distal_intron', 'distal_intron', 'distal_intron', 'distal_intron', 'distal_intron', 'distal_intron', 'distal_intron', 'distal_intron', 'distal_intron', 'distal_intron']['distal_intron', 'distal_intron', 'distal_intron']	['Usp30']	+	10	['distal_intron']
chr5	114103095	114103506	4	['distal_intron', 'proximal_intron', 'proximal_intron', 'proximal_intron']	['Usp30']	+	4	['mixed']
chr5	114105687	114105992	4	['proximal_intron', 'proximal_intron', 'proximal_intron', 'proximal_intron']	['Usp30']	+	4	['proximal_intron']
chr5	114163477	114164701	9	['distal_intron', 'distal_intron', 'distal_intron', 'distal_intron', 'distal_intron', 'distal_intron']['distal_intron', 'distal_intron']['distal_intron']	['Acacb']	+	6	['distal_intron']
chr5	114178441	114178489	6	['distal_intron', 'distal_intron', 'distal_intron', 'distal_intron', 'distal_intron', 'distal_intron']	['Acacb']	+	6	['distal_intron']
chr5	114198467	114198824	8	['proximal_intron', 'proximal_intron', 'proximal_intron', 'proximal_intron', 'distal_intron', 'distal_intron', 'distal_intron', 'distal_intron']	['Acacb']	+	8	['mixed']
chr5	114203568	114204212	8	['proximal_intron', 'proximal_intron', 'proximal_intron', 'proximal_intron', 'distal_intron']['distal_intron', 'distal_intron', 'distal_intron']	['Acacb']	+	5	['mixed']
chr5	114209010	114209285	4	['distal_intron', 'distal_intron', 'distal_intron', 'distal_intron']	['Acacb']	+	4	['distal_intron']
chr5	114220992	114221940	7	['distal_intron', 'distal_intron', 'distal_intron', 'distal_intron']['distal_intron', 'distal_intron', 'distal_intron']	['Acacb']	+	4	['distal_intron']
chr5	114233664	114234366	7	['distal_intron', 'distal_intron']['distal_intron', 'distal_intron', 'distal_intron', 'distal_intron', 'distal_intron']	['Acacb']	+	5	['distal_intron']
chr5	114236571	114236961	4	['exon', 'exon', 'proximal_intron', 'proximal_intron']	['Acacb']	+	4	['mixed']
chr5	114298620	114298848	6	['distal_intron', 'distal_intron', 'distal_intron', 'distal_intron', 'distal_intron', 'distal_intron']	['Myo1h']	+	6	['distal_intron']
chr5	114310707	114311300	8	['distal_intron', 'distal_intron', 'distal_intron', 'distal_intron', 'distal_intron', 'distal_intron', 'distal_intron']['distal_intron']	['Myo1h']	+	7	['distal_intron']
chr5	114335409	114336199	5	['distal_intron', 'distal_intron', 'distal_intron', 'proximal_intron']['proximal_intron']	['Myo1h']	+	4	['mixed']
chr5	114337548	114338667	7	['distal_intron', 'distal_intron', 'proximal_intron']['exon', 'proximal_intron', 'proximal_intron', 'proximal_intron']	['Myo1h']	+	4	['mixed']
chr5	114440908	114441530	6	['distal_intron', 'distal_intron', 'distal_intron', 'distal_intron', 'distal_intron']['distal_intron']	['Mmab']	-	5	['distal_intron']
chr5	114453784	114454472	5	['distal_intron', 'distal_intron', 'distal_intron', 'distal_intron']['distal_intron']	['Mvk']	+	4	['distal_intron']
chr5	114577468	114577735	5	['distal_intron', 'distal_intron', 'distal_intron', 'distal_intron', 'distal_intron']	['Fam222a']	+	5	['distal_intron']
chr5	114623515	114623946	4	['proximal_intron', 'proximal_intron', 'proximal_intron', 'proximal_intron']	['Trpv4']	-	4	['proximal_intron']
chr5	114626551	114626916	4	['distal_intron', 'proximal_intron', 'proximal_intron', 'exon']	['Trpv4']	-	4	['mixed']
chr5	114707947	114708392	4	['five_prime_UTR', 'proximal_intron', 'proximal_intron', 'proximal_intron']	['Tchp']	+	4	['mixed']
chr5	114713594	114714946	9	['exon', 'exon', 'exon', 'exon', 'distal_intron', 'distal_intron']['distal_intron', 'proximal_intron']['proximal_intron']	['Tchp']	+	6	['mixed']
chr5	114738431	114739036	5	['exon', 'exon', 'exon', 'exon']['exon']	['Git2']	-	4	['exon']
chr5	114875018	114875478	4	['distal_intron', 'distal_intron', 'distal_intron', 'distal_intron']	['4930519G04Rik']	+	4	['distal_intron']
chr5	114877486	114877674	5	['distal_intron', 'proximal_intron', 'proximal_intron', 'proximal_intron', 'proximal_intron']	['4930519G04Rik']	+	5	['mixed']
chr5	114902671	114903370	7	['exon', 'exon', 'exon']['exon', 'exon', 'exon', 'exon']	['Oasl2']	+	4	['exon']
chr5	114951657	114951868	4	['distal_intron', 'distal_intron', 'distal_intron', 'distal_intron']	['Hnf1a']	-	4	['distal_intron']
chr5	114966485	114968036	9	['distal_intron', 'distal_intron', 'distal_intron']['distal_intron', 'distal_intron', 'distal_intron', 'distal_intron']['distal_intron', 'distal_intron']	['Hnf1a']	-	4	['distal_intron']
chr5	115065866	115068788	14	['distal_intron', 'distal_intron', 'distal_intron', 'distal_intron', 'distal_intron']['distal_intron', 'distal_intron']['distal_intron', 'distal_intron']['distal_intron', 'distal_intron', 'distal_intron', 'distal_intron']['distal_intron']	['Sppl3']	+	5	['distal_intron']
chr5	115113505	115113761	5	['proximal_intron', 'proximal_intron', 'proximal_intron', 'distal_intron', 'distal_intron']	['Acads']	-	5	['mixed']
chr5	115178682	115179611	5	['distal_intron', 'distal_intron', 'distal_intron', 'distal_intron']['distal_intron']	['Cabp1']	-	4	['distal_intron']
chr5	115255969	115256292	4	['distal_intron', 'distal_intron', 'distal_intron', 'exon']	['Rnf10']	-	4	['mixed']
chr5	115287444	115288519	6	['distal_intron', 'distal_intron', 'distal_intron', 'distal_intron']['distal_intron', 'distal_intron']	['Coq5']	+	4	['distal_intron']
chr5	115290873	115291313	4	['proximal_intron', 'proximal_intron', 'proximal_intron', 'proximal_intron']	['Coq5']	+	4	['proximal_intron']
chr5	115406351	115406657	4	['distal_intron', 'distal_intron', 'distal_intron', 'distal_intron']	['Gm13832']	+	4	['distal_intron']
chr5	115413629	115415025	8	['distal_intron', 'distal_intron', 'distal_intron', 'distal_intron', 'distal_intron']['distal_intron', 'distal_intron']['distal_intron']	['Gm13832']	+	5	['distal_intron']
chr5	115416963	115417212	7	['distal_intron', 'distal_intron', 'distal_intron', 'distal_intron', 'distal_intron', 'distal_intron', 'distal_intron']	['Gm13832']	+	7	['distal_intron']
chr5	115528429	115528951	5	['distal_intron', 'distal_intron', 'distal_intron', 'distal_intron']['distal_intron']	['Pxn']	+	4	['distal_intron']
chr5	115532851	115533865	7	['distal_intron', 'distal_intron', 'distal_intron', 'distal_intron']['distal_intron', 'distal_intron', 'distal_intron']	['Pxn']	+	4	['distal_intron']
chr5	115567480	115567695	4	['distal_intron', 'distal_intron', 'distal_intron', 'distal_intron']	['Gcn1l1']	+	4	['distal_intron']
chr5	115573372	115574000	5	['distal_intron', 'distal_intron', 'distal_intron', 'distal_intron']['distal_intron']	['Gcn1l1']	+	4	['distal_intron']
chr5	115849124	115849158	4	['distal_intron', 'distal_intron', 'distal_intron', 'distal_intron']	['Cit']	+	4	['distal_intron']
chr5	115879381	115879927	8	['distal_intron', 'distal_intron', 'distal_intron', 'distal_intron', 'distal_intron', 'distal_intron', 'distal_intron']['distal_intron']	['Cit']	+	7	['distal_intron']
chr5	115880553	115881809	8	['distal_intron', 'distal_intron', 'distal_intron']['distal_intron', 'distal_intron', 'distal_intron', 'distal_intron']['distal_intron']	['Cit']	+	4	['distal_intron']
chr5	115892652	115892925	4	['distal_intron', 'distal_intron', 'distal_intron', 'distal_intron']	['Cit']	+	4	['distal_intron']
chr5	115993405	115993894	4	['distal_intron', 'distal_intron', 'proximal_intron', 'proximal_intron']	['Cit']	+	4	['mixed']
chr5	116048974	116049520	16	['distal_intron', 'distal_intron', 'distal_intron', 'distal_intron', 'distal_intron', 'distal_intron', 'distal_intron', 'distal_intron', 'distal_intron', 'distal_intron', 'distal_intron', 'distal_intron', 'distal_intron']['distal_intron', 'distal_intron', 'distal_intron']	['Tmem233']	-	13	['distal_intron']
chr5	116061362	116061589	4	['distal_intron', 'distal_intron', 'distal_intron', 'distal_intron']	['Tmem233']	-	4	['distal_intron']
chr5	116202493	116202662	5	['distal_intron', 'distal_intron', 'distal_intron', 'distal_intron', 'distal_intron']	['Ccdc60']	-	5	['distal_intron']
chr5	116203342	116204171	10	['distal_intron', 'distal_intron', 'distal_intron', 'distal_intron', 'distal_intron', 'distal_intron']['distal_intron', 'distal_intron', 'distal_intron', 'distal_intron']	['Ccdc60']	-	6	['distal_intron']
chr5	116223641	116223892	4	['distal_intron', 'distal_intron', 'distal_intron', 'distal_intron']	['Ccdc60']	-	4	['distal_intron']
chr5	116225618	116225930	4	['proximal_intron', 'proximal_intron', 'distal_intron', 'distal_intron']	['Ccdc60']	-	4	['mixed']
chr5	116233188	116234648	6	['distal_intron']['distal_intron']['distal_intron', 'distal_intron', 'distal_intron', 'distal_intron']	['Ccdc60']	-	4	['distal_intron']
chr5	116251557	116252287	7	['distal_intron', 'distal_intron', 'distal_intron', 'distal_intron', 'distal_intron']['distal_intron', 'distal_intron']	['Ccdc60']	-	5	['distal_intron']
chr5	116256972	116257263	11	['distal_intron', 'distal_intron', 'distal_intron', 'distal_intron', 'distal_intron', 'distal_intron', 'distal_intron', 'distal_intron', 'distal_intron', 'distal_intron', 'distal_intron']	['Ccdc60']	-	11	['distal_intron']
chr5	116287188	116287641	4	['distal_intron', 'distal_intron', 'distal_intron', 'distal_intron']	['Ccdc60']	-	4	['distal_intron']
chr5	116316143	116316357	5	['distal_intron', 'distal_intron', 'distal_intron', 'distal_intron', 'distal_intron']	['B230112J18Rik']	+	5	['distal_intron']
chr5	116391213	116392416	8	['distal_intron', 'distal_intron', 'distal_intron', 'distal_intron']['distal_intron', 'distal_intron', 'distal_intron']['exon']	['4930562A09Rik']	-	4	['mixed']
chr5	116414307	116414997	8	['distal_intron']['distal_intron', 'distal_intron', 'distal_intron', 'distal_intron', 'distal_intron', 'proximal_intron', 'proximal_intron']	['Hspb8']	-	7	['mixed']
chr5	116470587	116471506	11	['distal_intron', 'distal_intron', 'distal_intron', 'distal_intron', 'proximal_intron', 'proximal_intron', 'proximal_intron', 'proximal_intron', 'proximal_intron']['proximal_intron', 'proximal_intron']	['Srrm4']	-	9	['mixed']
chr5	116479911	116480687	12	['distal_intron', 'distal_intron', 'distal_intron', 'distal_intron', 'distal_intron', 'distal_intron', 'distal_intron']['distal_intron', 'distal_intron', 'distal_intron', 'distal_intron', 'distal_intron']	['Srrm4']	-	7	['distal_intron']
chr5	116491318	116493243	18	['distal_intron', 'distal_intron', 'distal_intron', 'distal_intron', 'distal_intron', 'distal_intron', 'distal_intron', 'distal_intron', 'distal_intron', 'distal_intron']['distal_intron', 'distal_intron', 'distal_intron', 'distal_intron']['distal_intron', 'distal_intron', 'distal_intron']['distal_intron']	['Srrm4']	-	10	['distal_intron']
chr5	116508779	116509420	5	['distal_intron', 'distal_intron', 'distal_intron', 'distal_intron']['distal_intron']	['Srrm4']	-	4	['distal_intron']
chr5	116510850	116511205	6	['distal_intron', 'distal_intron', 'distal_intron', 'distal_intron', 'distal_intron', 'distal_intron']	['Srrm4']	-	6	['distal_intron']
chr5	116540427	116540825	4	['distal_intron', 'distal_intron', 'distal_intron', 'distal_intron']	['Srrm4']	-	4	['distal_intron']
chr5	116542888	116543371	4	['distal_intron', 'distal_intron', 'distal_intron', 'distal_intron']	['Srrm4']	-	4	['distal_intron']
chr5	116548487	116548594	5	['distal_intron', 'distal_intron', 'distal_intron', 'distal_intron', 'distal_intron']	['Srrm4']	-	5	['distal_intron']
chr5	116552585	116553309	7	['distal_intron', 'distal_intron', 'distal_intron', 'distal_intron', 'distal_intron', 'distal_intron']['distal_intron']	['Srrm4']	-	6	['distal_intron']
chr5	116558396	116558876	5	['distal_intron', 'distal_intron', 'distal_intron', 'distal_intron', 'distal_intron']	['Srrm4']	-	5	['distal_intron']
chr5	116711948	116712135	4	['distal_intron', 'distal_intron', 'distal_intron', 'distal_intron']	['Gm43122']	-	4	['distal_intron']
chr5	116740116	116740598	4	['distal_intron', 'distal_intron', 'distal_intron', 'distal_intron']	['Gm43122']	-	4	['distal_intron']
chr5	116784767	116785324	8	['distal_intron', 'distal_intron', 'distal_intron', 'distal_intron', 'distal_intron', 'distal_intron', 'distal_intron']['distal_intron']	['Gm43122']	-	7	['distal_intron']
chr5	117129873	117130835	11	['distal_intron', 'distal_intron']['exon', 'exon', 'exon', 'exon', 'exon', 'exon', 'exon', 'exon', 'exon']	['Gm43637' 'Taok3']	+	9	['mixed']
chr5	117199964	117200439	4	['proximal_intron', 'proximal_intron', 'exon', 'proximal_intron']	['Taok3']	+	4	['mixed']
chr5	117215594	117216965	7	['proximal_intron', 'proximal_intron', 'distal_intron', 'distal_intron']['distal_intron', 'distal_intron', 'proximal_intron']	['Taok3']	+	4	['mixed']
chr5	117238716	117240239	8	['distal_intron', 'distal_intron', 'distal_intron', 'distal_intron']['distal_intron', 'distal_intron']['distal_intron', 'distal_intron']	['Taok3']	+	4	['distal_intron']
chr5	117262599	117263681	7	['distal_intron', 'distal_intron', 'distal_intron', 'distal_intron']['distal_intron', 'exon', 'exon']	['Taok3']	+	4	['mixed']
chr5	117273018	117273189	5	['distal_intron', 'distal_intron', 'distal_intron', 'distal_intron', 'distal_intron']	['Taok3']	+	5	['distal_intron']
chr5	117332576	117333054	5	['distal_intron', 'distal_intron', 'distal_intron', 'distal_intron', 'distal_intron']	['Vsig10']	+	5	['distal_intron']
chr5	117359129	117359624	4	['distal_intron', 'distal_intron', 'distal_intron', 'distal_intron']	['Wsb2']	+	4	['distal_intron']
chr5	117365739	117366822	6	['exon', 'exon', 'exon', 'exon']['exon', 'distal_intron']	['Wsb2']	+	4	['mixed']
chr5	117374181	117374705	14	['exon', 'proximal_intron', 'proximal_intron', 'proximal_intron', 'proximal_intron', 'proximal_intron', 'proximal_intron', 'proximal_intron', 'proximal_intron', 'proximal_intron', 'proximal_intron', 'proximal_intron', 'distal_intron']['distal_intron']	['Wsb2']	+	13	['mixed']
chr5	117377658	117378093	4	['three_prime_UTR', 'three_prime_UTR', 'three_prime_UTR', 'three_prime_UTR']	['Wsb2']	+	4	['three_prime_UTR']
chr5	117423268	117425470	14	['distal_intron', 'distal_intron', 'distal_intron', 'distal_intron', 'distal_intron', 'distal_intron', 'distal_intron', 'distal_intron']['distal_intron', 'distal_intron', 'distal_intron']['distal_intron', 'distal_intron']['distal_intron']	['Ksr2']	+	8	['distal_intron']
chr5	117427543	117428201	8	['distal_intron', 'distal_intron', 'distal_intron', 'distal_intron', 'distal_intron', 'distal_intron']['distal_intron', 'distal_intron']	['Ksr2']	+	6	['distal_intron']
chr5	117460026	117460503	4	['distal_intron', 'distal_intron', 'distal_intron', 'distal_intron']	['Ksr2']	+	4	['distal_intron']
chr5	117462222	117462825	7	['distal_intron', 'distal_intron', 'distal_intron', 'distal_intron', 'distal_intron']['distal_intron', 'distal_intron']	['Ksr2']	+	5	['distal_intron']
chr5	117473358	117473796	4	['distal_intron', 'distal_intron', 'distal_intron', 'distal_intron']	['Ksr2']	+	4	['distal_intron']
chr5	117514904	117515387	4	['distal_intron', 'distal_intron', 'distal_intron', 'distal_intron']	['Ksr2']	+	4	['distal_intron']
chr5	117539116	117539888	7	['distal_intron', 'distal_intron']['distal_intron', 'distal_intron', 'distal_intron', 'distal_intron', 'distal_intron']	['Ksr2']	+	5	['distal_intron']
chr5	117570658	117571136	4	['distal_intron', 'distal_intron', 'distal_intron', 'distal_intron']	['Ksr2']	+	4	['distal_intron']
chr5	117591746	117593730	11	['distal_intron', 'distal_intron', 'distal_intron']['distal_intron', 'distal_intron', 'distal_intron', 'distal_intron', 'distal_intron', 'distal_intron']['distal_intron', 'distal_intron']	['Ksr2']	+	6	['distal_intron']
chr5	117596210	117598047	12	['distal_intron', 'distal_intron', 'distal_intron']['distal_intron', 'distal_intron', 'distal_intron', 'distal_intron', 'distal_intron']['distal_intron', 'distal_intron', 'distal_intron']['distal_intron']	['Ksr2']	+	5	['distal_intron']
chr5	117613949	117614417	4	['distal_intron', 'distal_intron', 'distal_intron', 'distal_intron']	['Ksr2']	+	4	['distal_intron']
chr5	117617372	117617673	4	['distal_intron', 'distal_intron', 'distal_intron', 'distal_intron']	['Ksr2']	+	4	['distal_intron']
chr5	117673068	117673246	5	['distal_intron', 'distal_intron', 'distal_intron', 'distal_intron', 'distal_intron']	['Ksr2']	+	5	['distal_intron']
chr5	117698118	117698831	7	['distal_intron', 'distal_intron', 'distal_intron', 'distal_intron']['distal_intron', 'distal_intron', 'distal_intron']	['Ksr2']	+	4	['distal_intron']
chr5	117699343	117699719	15	['distal_intron', 'distal_intron', 'distal_intron', 'distal_intron', 'distal_intron', 'distal_intron', 'distal_intron', 'distal_intron', 'distal_intron', 'distal_intron', 'distal_intron', 'distal_intron', 'distal_intron', 'distal_intron', 'distal_intron']	['Ksr2']	+	15	['distal_intron']
chr5	117756775	117756995	4	['distal_intron', 'distal_intron', 'distal_intron', 'distal_intron']	['Ksr2']	+	4	['distal_intron']
chr5	117785811	117787289	11	['distal_intron', 'distal_intron', 'distal_intron', 'distal_intron']['distal_intron', 'distal_intron', 'distal_intron', 'distal_intron', 'distal_intron']['distal_intron', 'distal_intron']	['Nos1']	+	5	['distal_intron']
chr5	117796088	117796445	4	['distal_intron', 'distal_intron', 'distal_intron', 'distal_intron']	['Nos1']	+	4	['distal_intron']
chr5	117831097	117831829	7	['distal_intron', 'distal_intron', 'distal_intron', 'distal_intron', 'distal_intron']['distal_intron', 'distal_intron']	['Nos1']	+	5	['distal_intron']
chr5	117859990	117860163	5	['distal_intron', 'distal_intron', 'distal_intron', 'distal_intron', 'distal_intron']	['Nos1']	+	5	['distal_intron']
chr5	117905799	117906282	6	['proximal_intron', 'distal_intron', 'distal_intron', 'distal_intron', 'distal_intron', 'distal_intron']	['Nos1']	+	6	['mixed']
chr5	117915698	117916573	18	['proximal_intron', 'proximal_intron', 'proximal_intron', 'proximal_intron', 'proximal_intron', 'proximal_intron', 'proximal_intron', 'proximal_intron', 'proximal_intron', 'proximal_intron', 'proximal_intron', 'distal_intron', 'distal_intron', 'distal_intron', 'distal_intron', 'distal_intron']['distal_intron', 'distal_intron']	['Nos1']	+	16	['mixed']
chr5	117930600	117930790	6	['distal_intron', 'distal_intron', 'distal_intron', 'distal_intron', 'distal_intron', 'distal_intron']	['Nos1']	+	6	['distal_intron']
chr5	117955367	117955790	4	['three_prime_UTR', 'three_prime_UTR', 'three_prime_UTR', 'three_prime_UTR']	['Nos1']	+	4	['three_prime_UTR']
chr5	118047780	118048431	5	['distal_intron', 'distal_intron', 'distal_intron', 'distal_intron']['distal_intron']	['Tesc']	+	4	['distal_intron']
chr5	118073958	118075554	8	['distal_intron', 'distal_intron']['distal_intron', 'distal_intron', 'distal_intron', 'distal_intron']['distal_intron', 'distal_intron']	['Fbxw8']	-	4	['distal_intron']
chr5	118084838	118085091	6	['distal_intron', 'distal_intron', 'distal_intron', 'distal_intron', 'distal_intron', 'distal_intron']	['Fbxw8']	-	6	['distal_intron']
chr5	118100093	118100788	6	['distal_intron', 'distal_intron', 'distal_intron', 'distal_intron', 'distal_intron']['distal_intron']	['Fbxw8']	-	5	['distal_intron']
chr5	118104849	118105882	6	['distal_intron', 'distal_intron']['distal_intron', 'distal_intron', 'distal_intron', 'distal_intron']	['Fbxw8']	-	4	['distal_intron']
chr5	118113047	118113504	4	['distal_intron', 'proximal_intron', 'proximal_intron', 'proximal_intron']	['Fbxw8']	-	4	['mixed']
chr5	118127133	118127488	4	['distal_intron', 'distal_intron', 'distal_intron', 'distal_intron']	['Fbxw8']	-	4	['distal_intron']
chr5	118134203	118135503	7	['distal_intron', 'distal_intron', 'distal_intron', 'distal_intron']['distal_intron', 'distal_intron']['distal_intron']	['Fbxw8']	-	4	['distal_intron']
chr5	118138380	118139719	7	['distal_intron', 'distal_intron']['distal_intron', 'distal_intron', 'distal_intron', 'distal_intron']['distal_intron']	['Fbxw8']	-	4	['distal_intron']
chr5	118198260	118198443	4	['distal_intron', 'distal_intron', 'distal_intron', 'distal_intron']	['Rnft2']	-	4	['distal_intron']
chr5	118597307	118597993	6	['distal_intron', 'distal_intron', 'distal_intron', 'distal_intron', 'distal_intron']['distal_intron']	['Med13l']	+	5	['distal_intron']
chr5	118598785	118599222	4	['distal_intron', 'distal_intron', 'distal_intron', 'distal_intron']	['Med13l']	+	4	['distal_intron']
chr5	118656069	118656566	4	['distal_intron', 'distal_intron', 'distal_intron', 'distal_intron']	['Med13l']	+	4	['distal_intron']
chr5	118672964	118673254	4	['distal_intron', 'distal_intron', 'distal_intron', 'distal_intron']	['Med13l']	+	4	['distal_intron']
chr5	118695994	118696479	4	['distal_intron', 'distal_intron', 'distal_intron', 'distal_intron']	['Med13l']	+	4	['distal_intron']
chr5	118724666	118724761	4	['distal_intron', 'distal_intron', 'distal_intron', 'distal_intron']	['Med13l']	+	4	['distal_intron']
chr5	118928668	118929038	4	['distal_intron', 'distal_intron', 'distal_intron', 'distal_intron']	['Gm43342']	+	4	['distal_intron']
chr5	118957303	118957767	4	['distal_intron', 'distal_intron', 'distal_intron', 'distal_intron']	['4930413E15Rik']	+	4	['distal_intron']
chr5	119109931	119110029	4	['distal_intron', 'distal_intron', 'distal_intron', 'distal_intron']	['1700081H04Rik']	+	4	['distal_intron']
chr5	119110794	119111111	7	['distal_intron', 'distal_intron', 'distal_intron', 'distal_intron', 'distal_intron', 'distal_intron', 'distal_intron']	['1700081H04Rik']	+	7	['distal_intron']
chr5	119112297	119112576	4	['distal_intron', 'distal_intron', 'distal_intron', 'distal_intron']	['1700081H04Rik']	+	4	['distal_intron']
chr5	119521054	119521725	8	['distal_intron', 'distal_intron', 'distal_intron', 'distal_intron', 'distal_intron', 'distal_intron', 'distal_intron']['distal_intron']	['Gm31314']	-	7	['distal_intron']
chr5	119576526	119576941	11	['distal_intron', 'distal_intron', 'distal_intron', 'distal_intron', 'distal_intron', 'distal_intron', 'distal_intron', 'distal_intron', 'distal_intron', 'distal_intron', 'distal_intron']	['Tbx3os1']	-	11	['distal_intron']
chr5	119599323	119599525	4	['distal_intron', 'distal_intron', 'distal_intron', 'distal_intron']	['Tbx3os1']	-	4	['distal_intron']
chr5	119600587	119601631	7	['distal_intron', 'distal_intron', 'distal_intron', 'distal_intron']['distal_intron', 'distal_intron', 'distal_intron']	['Tbx3os1']	-	4	['distal_intron']
chr5	119848620	119849045	5	['distal_intron', 'distal_intron', 'distal_intron', 'distal_intron', 'distal_intron']	['Tbx5']	+	5	['distal_intron']
chr5	119849726	119849924	5	['distal_intron', 'distal_intron', 'distal_intron', 'distal_intron', 'distal_intron']	['Tbx5']	+	5	['distal_intron']
chr5	119864144	119864439	5	['distal_intron', 'distal_intron', 'distal_intron', 'distal_intron', 'distal_intron']	['Tbx5']	+	5	['distal_intron']
chr5	119883062	119883460	4	['exon', 'exon', 'exon', 'exon']	['Tbx5']	+	4	['exon']
chr5	120144828	120145601	5	['distal_intron', 'distal_intron', 'distal_intron', 'distal_intron']['distal_intron']	['Rbm19']	+	4	['distal_intron']
chr5	120470771	120471024	8	['distal_intron', 'distal_intron', 'distal_intron', 'distal_intron', 'distal_intron', 'distal_intron', 'distal_intron', 'distal_intron']	['Sdsl']	-	8	['distal_intron']
chr5	120519982	120520419	4	['proximal_intron', 'proximal_intron', 'proximal_intron', 'proximal_intron']	['Slc8b1']	+	4	['proximal_intron']
chr5	120522172	120522621	5	['exon', 'proximal_intron', 'distal_intron', 'distal_intron', 'distal_intron']	['Slc8b1']	+	5	['mixed']
chr5	120531825	120532674	6	['distal_intron', 'distal_intron']['distal_intron', 'distal_intron', 'proximal_intron', 'proximal_intron']	['Slc8b1']	+	4	['mixed']
chr5	120591397	120592300	15	['distal_intron', 'distal_intron', 'distal_intron', 'distal_intron', 'distal_intron', 'distal_intron', 'distal_intron', 'distal_intron', 'distal_intron', 'distal_intron', 'distal_intron', 'distal_intron', 'distal_intron']['distal_intron', 'distal_intron']	['Iqcd']	+	13	['distal_intron']
chr5	120654233	120654948	6	['distal_intron', 'distal_intron', 'proximal_intron', 'proximal_intron', 'proximal_intron']['proximal_intron']	['Rasal1']	+	5	['mixed']
chr5	120655536	120656498	12	['proximal_intron', 'distal_intron', 'distal_intron', 'distal_intron', 'distal_intron', 'distal_intron', 'distal_intron']['distal_intron', 'distal_intron', 'distal_intron', 'distal_intron', 'distal_intron']	['Rasal1']	+	7	['mixed']
chr5	120670495	120670858	6	['proximal_intron', 'proximal_intron', 'proximal_intron', 'proximal_intron', 'distal_intron', 'distal_intron']	['Rasal1']	+	6	['mixed']
chr5	120778172	120778562	5	['exon', 'distal_intron', 'distal_intron', 'distal_intron', 'distal_intron']	['Gm43069']	+	5	['mixed']
chr5	120780662	120781276	6	['distal_intron', 'distal_intron', 'distal_intron', 'distal_intron', 'distal_intron']['distal_intron']	['Gm43069']	+	5	['distal_intron']
chr5	120949590	120950081	5	['distal_intron', 'distal_intron', 'distal_intron', 'distal_intron', 'proximal_intron']	['Rph3a']	-	5	['mixed']
chr5	120956026	120956777	12	['proximal_intron', 'proximal_intron', 'proximal_intron', 'proximal_intron', 'proximal_intron', 'proximal_intron', 'proximal_intron', 'proximal_intron', 'proximal_intron', 'proximal_intron', 'proximal_intron']['distal_intron']	['Rph3a']	-	11	['mixed']
chr5	120986232	120986357	5	['proximal_intron', 'proximal_intron', 'proximal_intron', 'proximal_intron', 'proximal_intron']	['Rph3a']	-	5	['proximal_intron']
chr5	121179667	121180026	4	['distal_intron', 'distal_intron', 'distal_intron', 'distal_intron']	['Ptpn11']	-	4	['distal_intron']
chr5	121247489	121247986	4	['distal_intron', 'distal_intron', 'distal_intron', 'distal_intron']	['Gm15800']	+	4	['distal_intron']
chr5	121248935	121249368	4	['distal_intron', 'distal_intron', 'distal_intron', 'distal_intron']	['Gm15800']	+	4	['distal_intron']
chr5	121252380	121253101	6	['distal_intron']['distal_intron', 'distal_intron', 'distal_intron', 'distal_intron', 'distal_intron']	['Gm15800']	+	5	['distal_intron']
chr5	121287227	121287510	4	['proximal_intron', 'proximal_intron', 'proximal_intron', 'distal_intron']	['Gm15800']	+	4	['mixed']
chr5	121423197	121424165	7	['distal_intron', 'proximal_intron', 'proximal_intron', 'three_prime_UTR']['exon', 'exon', 'exon']	['Naa25']	+	4	['mixed']
chr5	121482726	121483611	9	['proximal_intron', 'distal_intron', 'distal_intron', 'distal_intron', 'distal_intron', 'distal_intron']['distal_intron', 'distal_intron', 'distal_intron']	['Tmem116']	+	6	['mixed']
chr5	121499626	121499900	5	['distal_intron', 'distal_intron', 'distal_intron', 'distal_intron', 'distal_intron']	['Tmem116']	+	5	['distal_intron']
chr5	121566070	121566545	5	['three_prime_UTR', 'three_prime_UTR', 'three_prime_UTR', 'three_prime_UTR', 'three_prime_UTR']	['Aldh2']	-	5	['three_prime_UTR']
chr5	121684564	121684996	4	['exon', 'exon', 'exon', 'exon']	['Brap']	+	4	['exon']
chr5	121719013	121719462	4	['distal_intron', 'distal_intron', 'distal_intron', 'distal_intron']	['Atxn2']	+	4	['distal_intron']
chr5	121737617	121738012	4	['distal_intron', 'distal_intron', 'distal_intron', 'distal_intron']	['Atxn2']	+	4	['distal_intron']
chr5	121766414	121767077	6	['distal_intron', 'distal_intron', 'distal_intron', 'distal_intron']['distal_intron', 'distal_intron']	['Atxn2']	+	4	['distal_intron']
chr5	121797515	121798393	5	['proximal_intron', 'proximal_intron', 'proximal_intron', 'proximal_intron']['distal_intron']	['Atxn2']	+	4	['mixed']
chr5	121826720	121827645	7	['distal_intron', 'distal_intron', 'distal_intron']['distal_intron', 'distal_intron', 'distal_intron', 'distal_intron']	['Sh2b3']	-	4	['distal_intron']
chr5	121896206	121896571	4	['distal_intron', 'distal_intron', 'distal_intron', 'distal_intron']	['Cux2']	-	4	['distal_intron']
chr5	121897401	121898102	9	['distal_intron', 'distal_intron', 'distal_intron', 'distal_intron', 'distal_intron', 'distal_intron', 'distal_intron']['proximal_intron', 'proximal_intron']	['Cux2']	-	7	['mixed']
chr5	121936556	121937953	9	['distal_intron', 'distal_intron', 'distal_intron', 'distal_intron']['distal_intron', 'distal_intron', 'distal_intron']['distal_intron', 'distal_intron']	['Cux2']	-	4	['distal_intron']
chr5	121992622	121992697	4	['distal_intron', 'distal_intron', 'distal_intron', 'distal_intron']	['Cux2']	-	4	['distal_intron']
chr5	122035564	122035965	4	['distal_intron', 'distal_intron', 'distal_intron', 'distal_intron']	['Cux2']	-	4	['distal_intron']
chr5	122110163	122110476	5	['distal_intron', 'distal_intron', 'distal_intron', 'distal_intron', 'distal_intron']	['Myl2']	+	5	['distal_intron']
chr5	122123364	122123781	4	['distal_intron', 'distal_intron', 'distal_intron', 'distal_intron']	['Ccdc63']	-	4	['distal_intron']
chr5	122221091	122221953	8	['distal_intron', 'distal_intron', 'distal_intron', 'distal_intron', 'distal_intron', 'distal_intron']['distal_intron', 'distal_intron']	['Hvcn1']	+	6	['distal_intron']
chr5	122258384	122258586	4	['distal_intron', 'proximal_intron', 'proximal_intron', 'proximal_intron']	['Tctn1']	-	4	['mixed']
chr5	122260394	122261061	7	['distal_intron', 'distal_intron']['distal_intron', 'distal_intron', 'proximal_intron', 'proximal_intron', 'proximal_intron']	['Tctn1']	-	5	['mixed']
chr5	122381787	122382634	7	['proximal_intron', 'proximal_intron', 'three_prime_UTR', 'three_prime_UTR', 'exon', 'three_prime_UTR']['three_prime_UTR']	['Gpn3']	+	6	['mixed']
chr5	122434290	122434934	6	['distal_intron', 'distal_intron', 'distal_intron', 'distal_intron', 'distal_intron']['distal_intron']	['Anapc7']	+	5	['distal_intron']
chr5	122605627	122606798	6	['exon', 'exon', 'exon', 'exon']['exon', 'exon']	['Ift81']	-	4	['exon']
chr5	122610678	122610724	4	['proximal_intron', 'proximal_intron', 'proximal_intron', 'proximal_intron']	['Ift81']	-	4	['proximal_intron']
chr5	122733992	122734473	5	['three_prime_UTR', 'three_prime_UTR', 'three_prime_UTR', 'three_prime_UTR', 'three_prime_UTR']	['Camkk2']	-	5	['three_prime_UTR']
chr5	122736507	122736791	4	['three_prime_UTR', 'three_prime_UTR', 'exon', 'exon']	['Camkk2']	-	4	['mixed']
chr5	122756925	122757655	5	['proximal_intron', 'proximal_intron', 'proximal_intron', 'proximal_intron']['exon']	['Camkk2']	-	4	['mixed']
chr5	122799192	122800731	8	['proximal_intron', 'three_prime_UTR', 'three_prime_UTR', 'three_prime_UTR']['three_prime_UTR', 'three_prime_UTR', 'three_prime_UTR']['exon']	['Anapc5']	-	4	['mixed']
chr5	122812971	122813703	6	['distal_intron', 'distal_intron', 'distal_intron', 'distal_intron']['distal_intron', 'distal_intron']	['Anapc5']	-	4	['distal_intron']
chr5	122866498	122866731	4	['proximal_intron', 'proximal_intron', 'proximal_intron', 'proximal_intron']	['Rnf34']	+	4	['proximal_intron']
chr5	122892255	122892435	4	['distal_intron', 'distal_intron', 'distal_intron', 'distal_intron']	['Kdm2b']	-	4	['distal_intron']
chr5	122922183	122922403	4	['proximal_intron', 'proximal_intron', 'proximal_intron', 'proximal_intron']	['Kdm2b']	-	4	['proximal_intron']
chr5	123122336	123122658	4	['distal_intron', 'distal_intron', 'distal_intron', 'distal_intron']	['Gm26745' 'Rhof']	-	4	['distal_intron']
chr5	123180585	123181046	5	['proximal_intron', 'exon', 'proximal_intron', 'proximal_intron', 'proximal_intron']	['Gm26745' 'Hpd']	-	5	['mixed']
chr5	123218546	123218977	5	['distal_intron', 'distal_intron', 'distal_intron', 'distal_intron', 'distal_intron']	['Gm26745']	-	5	['distal_intron']
chr5	123308115	123308752	7	['distal_intron', 'distal_intron', 'distal_intron', 'distal_intron', 'distal_intron', 'distal_intron']['distal_intron']	['Wdr66']	+	6	['distal_intron']
chr5	123404457	123404946	4	['distal_intron', 'distal_intron', 'distal_intron', 'distal_intron']	['Mlxip']	+	4	['distal_intron']
chr5	123414405	123414737	4	['distal_intron', 'distal_intron', 'distal_intron', 'distal_intron']	['Mlxip']	+	4	['distal_intron']
chr5	123567398	123568185	8	['distal_intron', 'distal_intron', 'distal_intron', 'distal_intron']['distal_intron', 'distal_intron', 'distal_intron', 'distal_intron']	['Vps33a']	-	4	['distal_intron']
chr5	123635256	123635568	4	['three_prime_UTR', 'exon', 'exon', 'exon']	['Clip1']	-	4	['mixed']
chr5	123668148	123668624	4	['distal_intron', 'distal_intron', 'distal_intron', 'distal_intron']	['Clip1']	-	4	['distal_intron']
chr5	123759505	123759795	4	['proximal_intron', 'distal_intron', 'distal_intron', 'distal_intron']	['Kntc1']	+	4	['mixed']
chr5	123770851	123772241	9	['proximal_intron', 'proximal_intron', 'proximal_intron']['proximal_intron', 'proximal_intron']['proximal_intron', 'proximal_intron', 'proximal_intron', 'proximal_intron']	['Kntc1']	+	4	['proximal_intron']
chr5	123780391	123781296	5	['distal_intron', 'proximal_intron', 'proximal_intron', 'proximal_intron']['proximal_intron']	['Kntc1']	+	4	['mixed']
chr5	123806605	123806990	4	['distal_intron', 'distal_intron', 'proximal_intron', 'proximal_intron']	['Kntc1']	+	4	['mixed']
chr5	123987811	123990262	15	['distal_intron', 'distal_intron', 'distal_intron', 'distal_intron', 'distal_intron', 'distal_intron', 'distal_intron', 'distal_intron']['distal_intron', 'distal_intron', 'proximal_intron']['exon', 'proximal_intron']['exon', 'proximal_intron']	['Hip1r']	+	8	['mixed']
chr5	124039063	124039699	5	['distal_intron', 'distal_intron', 'distal_intron', 'distal_intron']['distal_intron']	['Gm34086']	+	4	['distal_intron']
chr5	124055224	124056224	7	['distal_intron', 'distal_intron', 'distal_intron']['distal_intron', 'distal_intron', 'distal_intron', 'distal_intron']	['Gm34086']	+	4	['distal_intron']
chr5	124162001	124162917	6	['distal_intron', 'distal_intron']['distal_intron', 'distal_intron', 'distal_intron', 'distal_intron']	['Pitpnm2']	-	4	['distal_intron']
chr5	124167928	124168390	4	['distal_intron', 'distal_intron', 'distal_intron', 'distal_intron']	['Pitpnm2']	-	4	['distal_intron']
chr5	124169888	124170451	5	['distal_intron', 'distal_intron', 'distal_intron', 'distal_intron']['distal_intron']	['Pitpnm2']	-	4	['distal_intron']
chr5	124258873	124259592	6	['proximal_intron', 'proximal_intron']['proximal_intron', 'proximal_intron', 'distal_intron', 'distal_intron']	['Mphosph9']	-	4	['mixed']
chr5	124335005	124336790	8	['distal_intron', 'distal_intron']['distal_intron', 'distal_intron', 'distal_intron', 'distal_intron']['distal_intron', 'distal_intron']	['2810006K23Rik']	+	4	['distal_intron']
chr5	124373953	124374103	4	['three_prime_UTR', 'three_prime_UTR', 'three_prime_UTR', 'three_prime_UTR']	['Sbno1']	-	4	['three_prime_UTR']
chr5	124402600	124403182	6	['distal_intron', 'distal_intron', 'distal_intron', 'distal_intron', 'distal_intron']['distal_intron']	['Sbno1']	-	5	['distal_intron']
chr5	124620616	124620762	4	['distal_intron', 'distal_intron', 'distal_intron', 'distal_intron']	['Tctn2']	+	4	['distal_intron']
chr5	124709795	124710628	10	['distal_intron', 'distal_intron', 'distal_intron', 'distal_intron', 'distal_intron']['distal_intron', 'distal_intron', 'distal_intron', 'distal_intron', 'distal_intron']	['Atp6v0a2']	+	5	['distal_intron']
chr5	124780264	124781608	6	['distal_intron', 'distal_intron', 'distal_intron', 'distal_intron']['distal_intron', 'distal_intron']	['Dnah10']	+	4	['distal_intron']
chr5	124792001	124792416	4	['proximal_intron', 'proximal_intron', 'proximal_intron', 'distal_intron']	['Dnah10']	+	4	['mixed']
chr5	124811831	124812154	5	['proximal_intron', 'proximal_intron', 'distal_intron', 'distal_intron', 'distal_intron']	['Dnah10']	+	5	['mixed']
chr5	124823007	124823253	4	['proximal_intron', 'proximal_intron', 'proximal_intron', 'proximal_intron']	['Dnah10']	+	4	['proximal_intron']
chr5	124868508	124869168	5	['distal_intron', 'distal_intron', 'distal_intron', 'distal_intron']['distal_intron']	['Zfp664']	+	4	['distal_intron']
chr5	124879319	124879699	4	['distal_intron', 'distal_intron', 'distal_intron', 'distal_intron']	['Zfp664']	+	4	['distal_intron']
chr5	124880927	124882405	8	['distal_intron', 'distal_intron', 'distal_intron', 'distal_intron']['distal_intron', 'distal_intron', 'distal_intron']['distal_intron']	['Zfp664']	+	4	['distal_intron']
chr5	124883825	124884962	6	['distal_intron', 'distal_intron', 'distal_intron', 'distal_intron']['proximal_intron', 'five_prime_UTR']	['Zfp664']	+	4	['mixed']
chr5	125009838	125010273	5	['distal_intron', 'exon', 'exon', 'exon', 'exon']	['Fam101a']	+	5	['mixed']
chr5	125038332	125039191	5	['proximal_intron', 'distal_intron', 'distal_intron', 'proximal_intron']['proximal_intron']	['Ncor2']	-	4	['mixed']
chr5	125130832	125131735	7	['distal_intron', 'distal_intron', 'distal_intron']['distal_intron', 'distal_intron', 'distal_intron', 'distal_intron']	['Ncor2']	-	4	['distal_intron']
chr5	125137933	125139841	9	['distal_intron', 'distal_intron']['distal_intron', 'distal_intron', 'distal_intron', 'distal_intron']['distal_intron', 'distal_intron']['distal_intron']	['Ncor2']	-	4	['distal_intron']
chr5	125168714	125169203	5	['distal_intron', 'distal_intron', 'distal_intron', 'distal_intron', 'distal_intron']	['Ncor2']	-	5	['distal_intron']
chr5	125248912	125250011	6	['distal_intron', 'distal_intron', 'distal_intron', 'distal_intron']['distal_intron', 'distal_intron']	['Gm42637']	-	4	['distal_intron']
chr5	125272282	125272807	5	['distal_intron', 'proximal_intron', 'proximal_intron', 'proximal_intron']['exon']	['Gm42637']	-	4	['mixed']
chr5	125308944	125309401	4	['distal_intron', 'distal_intron', 'distal_intron', 'distal_intron']	['Scarb1']	-	4	['distal_intron']
chr5	125361779	125362462	5	['distal_intron', 'distal_intron', 'distal_intron', 'distal_intron']['proximal_intron']	['Gm42485']	+	4	['mixed']
chr5	125510829	125511390	5	['distal_intron', 'distal_intron', 'distal_intron', 'distal_intron']['proximal_intron']	['Aacs']	+	4	['mixed']
chr5	125585761	125585941	5	['distal_intron', 'distal_intron', 'distal_intron', 'distal_intron', 'distal_intron']	['Tmem132b']	+	5	['distal_intron']
chr5	125592684	125593509	7	['distal_intron', 'distal_intron']['distal_intron', 'distal_intron', 'distal_intron', 'distal_intron', 'distal_intron']	['Tmem132b']	+	5	['distal_intron']
chr5	125597150	125597678	8	['distal_intron', 'distal_intron', 'distal_intron', 'distal_intron', 'distal_intron', 'distal_intron', 'distal_intron']['distal_intron']	['Tmem132b']	+	7	['distal_intron']
chr5	125655311	125656572	8	['distal_intron', 'distal_intron']['distal_intron', 'distal_intron', 'distal_intron', 'distal_intron', 'distal_intron']['distal_intron']	['Tmem132b']	+	5	['distal_intron']
chr5	125657225	125657633	14	['distal_intron', 'distal_intron', 'distal_intron', 'distal_intron', 'distal_intron', 'distal_intron', 'distal_intron', 'distal_intron', 'distal_intron', 'distal_intron', 'distal_intron', 'distal_intron', 'distal_intron', 'distal_intron']	['Tmem132b']	+	14	['distal_intron']
chr5	125690948	125691808	7	['distal_intron', 'distal_intron', 'distal_intron', 'distal_intron']['distal_intron', 'distal_intron', 'distal_intron']	['Tmem132b']	+	4	['distal_intron']
chr5	125695103	125695941	5	['distal_intron', 'distal_intron', 'distal_intron', 'distal_intron']['distal_intron']	['Tmem132b']	+	4	['distal_intron']
chr5	125699092	125700197	7	['distal_intron', 'distal_intron']['distal_intron', 'distal_intron', 'distal_intron', 'distal_intron']['distal_intron']	['Tmem132b']	+	4	['distal_intron']
chr5	125744468	125744693	4	['distal_intron', 'distal_intron', 'distal_intron', 'distal_intron']	['Tmem132b']	+	4	['distal_intron']
chr5	125775056	125775876	8	['distal_intron', 'distal_intron', 'distal_intron', 'distal_intron', 'distal_intron', 'distal_intron']['distal_intron', 'distal_intron']	['Tmem132b']	+	6	['distal_intron']
chr5	127051341	127051831	4	['distal_intron', 'distal_intron', 'distal_intron', 'distal_intron']	['4933438B17Rik']	+	4	['distal_intron']
chr5	127286258	127286636	6	['distal_intron', 'distal_intron', 'distal_intron', 'distal_intron', 'distal_intron', 'distal_intron']	['Tmem132c']	+	6	['distal_intron']
chr5	127293894	127295374	8	['distal_intron', 'distal_intron']['distal_intron', 'distal_intron', 'distal_intron', 'distal_intron', 'distal_intron']['distal_intron']	['Tmem132c']	+	5	['distal_intron']
chr5	127323278	127323563	5	['distal_intron', 'distal_intron', 'distal_intron', 'distal_intron', 'distal_intron']	['Tmem132c']	+	5	['distal_intron']
chr5	127371088	127372209	7	['distal_intron', 'distal_intron', 'distal_intron', 'distal_intron', 'distal_intron']['distal_intron', 'distal_intron']	['Tmem132c']	+	5	['distal_intron']
chr5	127389136	127389542	4	['distal_intron', 'distal_intron', 'distal_intron', 'distal_intron']	['Tmem132c']	+	4	['distal_intron']
chr5	127410480	127410765	6	['distal_intron', 'distal_intron', 'distal_intron', 'distal_intron', 'distal_intron', 'distal_intron']	['Tmem132c']	+	6	['distal_intron']
chr5	127442647	127443235	5	['distal_intron']['distal_intron', 'distal_intron', 'distal_intron', 'distal_intron']	['Tmem132c']	+	4	['distal_intron']
chr5	127444947	127445501	5	['distal_intron', 'distal_intron', 'distal_intron', 'distal_intron']['distal_intron']	['Tmem132c']	+	4	['distal_intron']
chr5	127474377	127474807	4	['distal_intron', 'distal_intron', 'distal_intron', 'distal_intron']	['Tmem132c']	+	4	['distal_intron']
chr5	127480680	127481168	4	['distal_intron', 'distal_intron', 'distal_intron', 'distal_intron']	['Tmem132c']	+	4	['distal_intron']
chr5	127537205	127537547	4	['distal_intron', 'distal_intron', 'distal_intron', 'distal_intron']	['Tmem132c']	+	4	['distal_intron']
chr5	127661084	127661689	6	['distal_intron', 'distal_intron', 'distal_intron', 'distal_intron', 'distal_intron']['distal_intron']	['Glt1d1']	+	5	['distal_intron']
chr5	127685204	127686842	10	['distal_intron', 'distal_intron']['distal_intron', 'distal_intron', 'distal_intron', 'distal_intron']['distal_intron', 'distal_intron', 'distal_intron', 'distal_intron']	['Glt1d1']	+	4	['distal_intron']
chr5	127782203	127782477	4	['three_prime_UTR', 'three_prime_UTR', 'three_prime_UTR', 'three_prime_UTR']	['Tmem132d']	-	4	['three_prime_UTR']
chr5	127783351	127783790	4	['three_prime_UTR', 'three_prime_UTR', 'three_prime_UTR', 'exon']	['Tmem132d']	-	4	['mixed']
chr5	127787552	127787850	4	['distal_intron', 'distal_intron', 'distal_intron', 'distal_intron']	['Tmem132d']	-	4	['distal_intron']
chr5	127804618	127805269	5	['distal_intron', 'distal_intron', 'distal_intron', 'distal_intron']['distal_intron']	['Tmem132d']	-	4	['distal_intron']
chr5	127819120	127819634	9	['distal_intron', 'distal_intron', 'distal_intron', 'distal_intron', 'distal_intron', 'distal_intron', 'distal_intron', 'distal_intron']['distal_intron']	['Tmem132d']	-	8	['distal_intron']
chr5	127842187	127843193	6	['distal_intron', 'distal_intron']['distal_intron', 'distal_intron', 'distal_intron', 'distal_intron']	['Tmem132d']	-	4	['distal_intron']
chr5	127892044	127892531	4	['distal_intron', 'distal_intron', 'distal_intron', 'distal_intron']	['Tmem132d']	-	4	['distal_intron']
chr5	127913402	127914752	6	['distal_intron', 'distal_intron']['distal_intron', 'distal_intron', 'distal_intron', 'distal_intron']	['Tmem132d']	-	4	['distal_intron']
[truncated: 19,006 more rows]
