# Supplementary material for: Clusters of deep intronic RbFox motifs embedded in large assembly of splicing regulators sequences regulate alternative splicing
Source: PLoS Genet. 2025 Sep 9;21(9):e1011855. doi: 10.1371/journal.pgen.1011855 (PMC12435732; doi:10.1371/journal.pgen.1011855)
Supplement: S2 Table — (XLSX) [file pgen.1011855.s010.xlsx]

## Sheet: Sheet1
Seq_id	Start	End	Num_of_sites	Type	Gene_id	Strand	Max num of motifs in 500 bp	Unique_type
chr22	11901937	11902395	4	['distal_intron', 'distal_intron', 'distal_intron', 'distal_intron']	['LOC102723769']	+	4	['distal_intron']
chr22	11941238	11941679	4	['distal_intron', 'distal_intron', 'distal_intron', 'distal_intron']	['LOC102723769']	+	4	['distal_intron']
chr22	12103849	12104331	4	['distal_intron', 'distal_intron', 'distal_intron', 'distal_intron']	['LOC107987323']	+	4	['distal_intron']
chr22	15692613	15692772	4	['distal_intron', 'distal_intron', 'distal_intron', 'distal_intron']	['POTEH']	+	4	['distal_intron']
chr22	15768804	15768965	4	['distal_intron', 'distal_intron', 'distal_intron', 'distal_intron']	['PSLNR']	+	4	['distal_intron']
chr22	16434698	16435129	4	['proximal_intron', 'proximal_intron', 'distal_intron', 'distal_intron']	['SLC9B1P4']	-	4	['mixed']
chr22	16458308	16458958	5	['distal_intron', 'distal_intron', 'distal_intron', 'distal_intron']['distal_intron']	['SLC9B1P4']	-	4	['distal_intron']
chr22	16624392	16624737	4	['distal_intron', 'distal_intron', 'distal_intron', 'distal_intron']	['TPTEP1']	+	4	['distal_intron']
chr22	16858185	16858644	4	['five_prime_UTR', 'five_prime_UTR', 'five_prime_UTR', 'five_prime_UTR']	['ZNF402P']	-	4	['five_prime_UTR']
chr22	16967206	16967375	5	['exon', 'exon', 'exon', 'exon', 'exon']	['GAB4']	-	5	['exon']
chr22	17056206	17056638	7	['distal_intron', 'distal_intron', 'distal_intron', 'distal_intron', 'distal_intron', 'distal_intron', 'distal_intron']	['CECR7']	+	7	['distal_intron']
chr22	17089433	17089840	4	['distal_intron', 'distal_intron', 'distal_intron', 'distal_intron']	['IL17RA']	+	4	['distal_intron']
chr22	17109814	17110361	5	['exon', 'three_prime_UTR', 'three_prime_UTR', 'three_prime_UTR']['three_prime_UTR']	['IL17RA']	+	4	['mixed']
chr22	17257735	17258932	6	['exon', 'exon']['distal_intron', 'distal_intron', 'distal_intron', 'distal_intron']	['CECR3']	-	4	['mixed']
chr22	17396889	17398019	7	['distal_intron', 'distal_intron', 'distal_intron', 'distal_intron']['distal_intron', 'distal_intron']['distal_intron']	['CECR2']	+	4	['distal_intron']
chr22	17469765	17470301	7	['exon', 'exon', 'exon', 'exon', 'exon', 'exon']['exon']	['CECR2']	+	6	['exon']
chr22	17570543	17570935	4	['distal_intron', 'distal_intron', 'distal_intron', 'distal_intron']	['SLC25A18']	+	4	['distal_intron']
chr22	17756719	17757448	5	['distal_intron', 'distal_intron', 'distal_intron', 'distal_intron']['distal_intron']	['BID']	-	4	['distal_intron']
chr22	17820002	17820457	5	['distal_intron', 'distal_intron', 'distal_intron', 'distal_intron', 'distal_intron']	['MICAL3']	-	5	['distal_intron']
chr22	17840866	17841364	4	['distal_intron', 'distal_intron', 'distal_intron', 'distal_intron']	['MICAL3']	-	4	['distal_intron']
chr22	17874734	17876695	9	['distal_intron', 'distal_intron']['proximal_intron', 'proximal_intron', 'proximal_intron', 'proximal_intron']['proximal_intron', 'distal_intron']['distal_intron']	['MICAL3']	-	4	['mixed']
chr22	17911567	17911917	4	['distal_intron', 'distal_intron', 'distal_intron', 'distal_intron']	['MICAL3']	-	4	['distal_intron']
chr22	17955392	17956543	7	['distal_intron', 'distal_intron']['distal_intron', 'distal_intron', 'distal_intron', 'distal_intron', 'distal_intron']	['MICAL3']	-	5	['distal_intron']
chr22	17972812	17973217	4	['distal_intron', 'distal_intron', 'distal_intron', 'distal_intron']	['MICAL3']	-	4	['distal_intron']
chr22	18021383	18021695	4	['distal_intron', 'distal_intron', 'distal_intron', 'distal_intron']	['MICAL3']	-	4	['distal_intron']
chr22	18065530	18066338	7	['distal_intron', 'distal_intron', 'distal_intron', 'distal_intron']['distal_intron', 'distal_intron', 'distal_intron']	['LOC105372853']	+	4	['distal_intron']
chr22	18095881	18096251	4	['three_prime_UTR', 'three_prime_UTR', 'three_prime_UTR', 'three_prime_UTR']	['PEX26']	+	4	['three_prime_UTR']
chr22	18125147	18125386	5	['distal_intron', 'distal_intron', 'distal_intron', 'distal_intron', 'distal_intron']	['TUBA8']	+	5	['distal_intron']
chr22	18343848	18344240	4	['distal_intron', 'distal_intron', 'distal_intron', 'distal_intron']	['GGTLC5P']	+	4	['distal_intron']
chr22	18486770	18487643	5	['proximal_intron', 'proximal_intron', 'proximal_intron', 'proximal_intron']['proximal_intron']	['FAM230A']	+	4	['proximal_intron']
chr22	18565563	18566195	5	['distal_intron', 'distal_intron', 'distal_intron', 'distal_intron']['distal_intron']	['LOC124905077']	+	4	['distal_intron']
chr22	18744141	18745012	5	['proximal_intron', 'proximal_intron', 'proximal_intron', 'proximal_intron']['proximal_intron']	['FAM230E']	+	4	['proximal_intron']
chr22	18775480	18775872	4	['proximal_intron', 'proximal_intron', 'distal_intron', 'distal_intron']	['GGT3P']	-	4	['mixed']
chr22	18860420	18860913	4	['exon', 'exon', 'exon', 'exon']	['POM121L15P']	+	4	['exon']
chr22	19015073	19015786	6	['distal_intron', 'distal_intron', 'distal_intron', 'distal_intron']['distal_intron', 'distal_intron']	['DGCR5']	+	4	['distal_intron']
chr22	19215446	19215722	4	['distal_intron', 'distal_intron', 'distal_intron', 'distal_intron']	['CLTCL1']	-	4	['distal_intron']
chr22	19256301	19257020	5	['distal_intron', 'distal_intron', 'distal_intron', 'distal_intron']['distal_intron']	['CLTCL1']	-	4	['distal_intron']
chr22	19307613	19308113	4	['distal_intron', 'distal_intron', 'distal_intron', 'distal_intron']	['LOC105372859']	+	4	['distal_intron']
chr22	19320995	19322412	7	['distal_intron', 'distal_intron', 'distal_intron', 'distal_intron']['distal_intron', 'distal_intron']['distal_intron']	['LOC105372859']	+	4	['distal_intron']
chr22	19501593	19502451	5	['distal_intron', 'distal_intron', 'distal_intron', 'distal_intron']['distal_intron']	['CDC45']	+	4	['distal_intron']
chr22	19509745	19510960	8	['distal_intron', 'distal_intron', 'distal_intron', 'distal_intron', 'distal_intron']['distal_intron', 'distal_intron', 'distal_intron']	['CDC45']	+	5	['distal_intron']
chr22	19786209	19786666	4	['three_prime_UTR', 'three_prime_UTR', 'three_prime_UTR', 'three_prime_UTR']	['GNB1L']	-	4	['three_prime_UTR']
chr22	19816583	19817949	8	['distal_intron', 'distal_intron', 'distal_intron']['distal_intron', 'distal_intron', 'distal_intron', 'distal_intron']['distal_intron']	['GNB1L']	-	4	['distal_intron']
chr22	19820977	19821860	5	['proximal_intron', 'proximal_intron', 'exon', 'exon']['distal_intron']	['GNB1L']	-	4	['mixed']
chr22	19845202	19845272	4	['distal_intron', 'distal_intron', 'distal_intron', 'distal_intron']	['GNB1L']	-	4	['distal_intron']
chr22	19847312	19847674	4	['three_prime_UTR', 'three_prime_UTR', 'three_prime_UTR', 'three_prime_UTR']	['GNB1L' 'RTL10']	-	4	['three_prime_UTR']
chr22	19880183	19880996	5	['exon', 'proximal_intron', 'proximal_intron', 'proximal_intron']['proximal_intron']	['TXNRD2']	-	4	['mixed']
chr22	19887030	19888477	8	['distal_intron', 'distal_intron', 'distal_intron']['distal_intron']['distal_intron', 'distal_intron', 'distal_intron', 'distal_intron']	['TXNRD2']	-	4	['distal_intron']
chr22	19899700	19900340	8	['distal_intron', 'distal_intron', 'distal_intron', 'distal_intron', 'distal_intron', 'distal_intron', 'distal_intron']['distal_intron']	['TXNRD2']	-	7	['distal_intron']
chr22	19957227	19958623	6	['distal_intron', 'distal_intron', 'distal_intron', 'distal_intron']['distal_intron', 'distal_intron']	['COMT']	+	4	['distal_intron']
chr22	19975020	19975314	4	['distal_intron', 'distal_intron', 'distal_intron', 'proximal_intron']	['ARVCF']	-	4	['mixed']
chr22	19984556	19985186	5	['exon', 'exon', 'exon', 'exon']['exon']	['ARVCF']	-	4	['exon']
chr22	19990231	19990652	4	['distal_intron', 'proximal_intron', 'exon', 'exon']	['ARVCF']	-	4	['mixed']
chr22	20009324	20009742	4	['distal_intron', 'distal_intron', 'distal_intron', 'distal_intron']	['ARVCF']	-	4	['distal_intron']
chr22	20025438	20026261	6	['distal_intron', 'distal_intron', 'distal_intron', 'distal_intron']['distal_intron', 'distal_intron']	['TANGO2']	+	4	['distal_intron']
chr22	20043661	20044981	8	['proximal_intron', 'proximal_intron', 'proximal_intron', 'distal_intron']['distal_intron', 'distal_intron', 'distal_intron']['distal_intron']	['TANGO2']	+	4	['mixed']
chr22	20084297	20085893	10	['five_prime_UTR', 'five_prime_UTR', 'five_prime_UTR', 'five_prime_UTR', 'five_prime_UTR', 'five_prime_UTR']['five_prime_UTR', 'proximal_intron']['five_prime_UTR', 'five_prime_UTR']	['DGCR8']	+	6	['mixed']
chr22	20123821	20124723	6	['distal_intron', 'distal_intron']['distal_intron', 'distal_intron', 'distal_intron', 'distal_intron']	['RANBP1']	+	4	['distal_intron']
chr22	20135700	20137313	14	['distal_intron', 'distal_intron']['distal_intron', 'distal_intron', 'distal_intron', 'distal_intron', 'distal_intron', 'distal_intron', 'distal_intron', 'distal_intron', 'distal_intron', 'distal_intron']['distal_intron', 'distal_intron']	['ZDHHC8']	+	10	['distal_intron']
chr22	20204564	20204661	4	['proximal_intron', 'proximal_intron', 'proximal_intron', 'exon']	['LINC02891']	-	4	['mixed']
chr22	20217134	20217608	4	['exon', 'exon', 'exon', 'exon']	['LOC124905083']	+	4	['exon']
chr22	20228910	20229953	6	['exon', 'exon', 'exon', 'exon']['exon', 'exon']	['LOC105372863']	+	4	['exon']
chr22	20244788	20245110	4	['distal_intron', 'distal_intron', 'distal_intron', 'distal_intron']	['RTN4R']	-	4	['distal_intron']
chr22	20249080	20249718	6	['proximal_intron', 'proximal_intron', 'proximal_intron', 'proximal_intron', 'proximal_intron']['distal_intron']	['RTN4R']	-	5	['mixed']
chr22	20308222	20309018	6	['proximal_intron', 'distal_intron', 'distal_intron', 'distal_intron']['proximal_intron', 'proximal_intron']	['LOC440792']	+	4	['mixed']
chr22	20455035	20455919	7	['distal_intron', 'distal_intron', 'distal_intron']['distal_intron', 'distal_intron', 'distal_intron', 'distal_intron']	['KLHL22']	-	4	['distal_intron']
chr22	20470302	20471671	9	['distal_intron', 'distal_intron', 'distal_intron', 'distal_intron']['distal_intron', 'distal_intron', 'proximal_intron']['proximal_intron', 'proximal_intron']	['KLHL22']	-	4	['mixed']
chr22	20553243	20554430	8	['proximal_intron', 'proximal_intron', 'distal_intron']['distal_intron', 'distal_intron', 'distal_intron', 'distal_intron']['distal_intron']	['MED15']	+	4	['mixed']
chr22	20594416	20594918	5	['distal_intron', 'distal_intron', 'distal_intron', 'distal_intron']['distal_intron']	['CCDC74BP1']	-	4	['distal_intron']
chr22	20597095	20597633	5	['distal_intron', 'distal_intron', 'distal_intron', 'distal_intron']['distal_intron']	['CCDC74BP1']	-	4	['distal_intron']
chr22	20613843	20615554	9	['distal_intron', 'distal_intron']['distal_intron', 'distal_intron', 'distal_intron']['distal_intron', 'distal_intron', 'distal_intron', 'distal_intron']	['SMPD4P1']	-	4	['distal_intron']
chr22	20617124	20618875	9	['distal_intron', 'distal_intron', 'distal_intron', 'distal_intron']['distal_intron', 'distal_intron']['distal_intron', 'distal_intron', 'distal_intron']	['SMPD4P1']	-	4	['distal_intron']
chr22	20620562	20622740	9	['distal_intron', 'distal_intron', 'distal_intron', 'distal_intron']['distal_intron', 'distal_intron']['distal_intron', 'distal_intron']['distal_intron']	['SMPD4P1']	-	4	['distal_intron']
chr22	20825239	20826523	7	['distal_intron', 'distal_intron', 'distal_intron', 'distal_intron']['distal_intron', 'distal_intron']['distal_intron']	['PI4KA']	-	4	['distal_intron']
chr22	20833250	20833818	5	['distal_intron', 'distal_intron', 'distal_intron', 'distal_intron']['distal_intron']	['PI4KA']	-	4	['distal_intron']
chr22	20872972	20874004	6	['distal_intron', 'distal_intron']['distal_intron', 'distal_intron', 'distal_intron', 'distal_intron']	['SNAP29']	+	4	['distal_intron']
chr22	20924045	20925059	6	['distal_intron', 'distal_intron', 'distal_intron', 'distal_intron']['distal_intron', 'distal_intron']	['CRKL']	+	4	['distal_intron']
chr22	21012699	21012927	4	['distal_intron', 'distal_intron', 'distal_intron', 'distal_intron']	['TUBA3FP']	-	4	['distal_intron']
chr22	21015752	21017578	9	['exon', 'exon', 'proximal_intron']['proximal_intron', 'proximal_intron', 'distal_intron', 'distal_intron']['distal_intron']['proximal_intron']	['P2RX6']	+	4	['mixed']
chr22	21053992	21055076	6	['exon', 'proximal_intron', 'distal_intron', 'distal_intron']['proximal_intron', 'proximal_intron']	['LRRC74B']	+	4	['mixed']
chr22	21062889	21063848	7	['three_prime_UTR', 'three_prime_UTR', 'three_prime_UTR', 'three_prime_UTR']['three_prime_UTR', 'three_prime_UTR', 'three_prime_UTR']	['LRRC74B']	+	4	['three_prime_UTR']
chr22	21082288	21082773	4	['distal_intron', 'distal_intron', 'distal_intron', 'distal_intron']	['LOC112268300']	-	4	['distal_intron']
chr22	21115777	21116155	4	['proximal_intron', 'three_prime_UTR', 'proximal_intron', 'proximal_intron']	['BCRP2']	+	4	['mixed']
chr22	21209810	21210202	4	['proximal_intron', 'proximal_intron', 'distal_intron', 'distal_intron']	['GGT2P']	-	4	['mixed']
chr22	21429136	21429624	4	['distal_intron', 'distal_intron', 'distal_intron', 'distal_intron']	['HIC2']	+	4	['distal_intron']
chr22	21505254	21505742	4	['distal_intron', 'distal_intron', 'distal_intron', 'distal_intron']	['PI4KAP2']	-	4	['distal_intron']
chr22	21554639	21556104	8	['distal_intron', 'distal_intron', 'distal_intron', 'distal_intron']['distal_intron', 'distal_intron']['distal_intron', 'distal_intron']	['UBE2L3']	+	4	['distal_intron']
chr22	21561440	21561832	4	['distal_intron', 'distal_intron', 'distal_intron', 'distal_intron']	['UBE2L3']	+	4	['distal_intron']
chr22	21594247	21595483	12	['distal_intron', 'distal_intron', 'distal_intron', 'distal_intron', 'distal_intron', 'distal_intron', 'distal_intron', 'distal_intron', 'distal_intron']['distal_intron', 'distal_intron', 'distal_intron']	['UBE2L3']	+	9	['distal_intron']
chr22	21605648	21606008	4	['distal_intron', 'distal_intron', 'distal_intron', 'distal_intron']	['UBE2L3']	+	4	['distal_intron']
chr22	21642994	21644082	6	['exon', 'distal_intron']['distal_intron', 'exon', 'exon', 'exon']	['SDF2L1']	+	4	['mixed']
chr22	21678672	21679044	4	['distal_intron', 'distal_intron', 'distal_intron', 'distal_intron']	['PPIL2']	+	4	['distal_intron']
chr22	21720350	21720800	4	['distal_intron', 'distal_intron', 'distal_intron', 'distal_intron']	['YPEL1']	-	4	['distal_intron']
chr22	21782777	21784223	7	['distal_intron', 'distal_intron']['distal_intron', 'distal_intron', 'distal_intron', 'distal_intron']['distal_intron']	['MAPK1']	-	4	['distal_intron']
chr22	21793216	21795610	10	['distal_intron', 'distal_intron']['distal_intron']['distal_intron', 'distal_intron', 'distal_intron', 'distal_intron']['distal_intron', 'distal_intron', 'distal_intron']	['MAPK1']	-	4	['distal_intron']
chr22	21939760	21940347	5	['proximal_intron', 'proximal_intron', 'proximal_intron', 'distal_intron']['distal_intron']	['PPM1F']	-	4	['mixed']
chr22	22086077	22086880	5	['distal_intron', 'distal_intron', 'distal_intron', 'proximal_intron']['exon']	['IGL' 'IGLV1-62']	+	4	['mixed']
chr22	22210919	22211185	4	['distal_intron', 'distal_intron', 'distal_intron', 'distal_intron']	['IGL']	+	4	['distal_intron']
chr22	22223147	22223618	4	['distal_intron', 'distal_intron', 'distal_intron', 'distal_intron']	['IGL']	+	4	['distal_intron']
chr22	22259688	22259878	4	['distal_intron', 'distal_intron', 'distal_intron', 'distal_intron']	['IGL']	+	4	['distal_intron']
chr22	22329499	22329998	4	['distal_intron', 'distal_intron', 'distal_intron', 'distal_intron']	['IGL']	+	4	['distal_intron']
chr22	22427147	22427528	4	['proximal_intron', 'proximal_intron', 'proximal_intron', 'proximal_intron']	['IGL']	+	4	['proximal_intron']
chr22	22609510	22610242	6	['distal_intron', 'distal_intron', 'distal_intron', 'distal_intron']['distal_intron', 'distal_intron']	['IGL']	+	4	['distal_intron']
chr22	22640420	22641373	6	['distal_intron', 'distal_intron']['distal_intron', 'distal_intron', 'distal_intron', 'distal_intron']	['IGL']	+	4	['distal_intron']
chr22	22645677	22646069	4	['distal_intron', 'distal_intron', 'proximal_intron', 'proximal_intron']	['GGTLC2' 'IGL']	+	4	['mixed']
chr22	22674457	22675246	5	['distal_intron', 'distal_intron', 'distal_intron', 'distal_intron']['distal_intron']	['IGL']	+	4	['distal_intron']
chr22	22682200	22683322	25	['distal_intron', 'distal_intron', 'distal_intron', 'distal_intron', 'distal_intron', 'distal_intron', 'distal_intron', 'distal_intron', 'distal_intron', 'distal_intron', 'distal_intron', 'distal_intron']['distal_intron', 'distal_intron', 'distal_intron', 'distal_intron', 'distal_intron', 'distal_intron', 'distal_intron', 'distal_intron', 'distal_intron', 'distal_intron', 'distal_intron', 'distal…	['IGL']	+	12	['distal_intron']
chr22	22752621	22753026	4	['distal_intron', 'distal_intron', 'distal_intron', 'distal_intron']	['IGL']	+	4	['distal_intron']
chr22	23090604	23092535	17	['distal_intron', 'distal_intron', 'distal_intron', 'distal_intron', 'distal_intron']['distal_intron', 'distal_intron', 'distal_intron', 'distal_intron', 'distal_intron', 'distal_intron', 'distal_intron']['distal_intron', 'distal_intron', 'distal_intron']['distal_intron', 'distal_intron']	['RSPH14']	-	7	['distal_intron']
chr22	23176800	23177958	8	['distal_intron', 'distal_intron']['distal_intron', 'distal_intron', 'distal_intron', 'distal_intron', 'distal_intron']['distal_intron']	['RSPH14']	-	5	['distal_intron']
chr22	23199991	23200842	5	['distal_intron', 'distal_intron', 'distal_intron', 'distal_intron']['distal_intron']	['BCR']	+	4	['distal_intron']
chr22	23230675	23231687	6	['distal_intron', 'distal_intron', 'distal_intron', 'distal_intron']['distal_intron', 'distal_intron']	['BCR']	+	4	['distal_intron']
chr22	23286933	23287405	5	['proximal_intron', 'exon', 'proximal_intron', 'proximal_intron', 'proximal_intron']	['BCR']	+	5	['mixed']
chr22	23311545	23312044	4	['proximal_intron', 'exon', 'proximal_intron', 'proximal_intron']	['BCR']	+	4	['mixed']
chr22	23374462	23374716	4	['distal_intron', 'distal_intron', 'distal_intron', 'distal_intron']	['CES5AP1']	-	4	['distal_intron']
chr22	23643176	23643614	4	['distal_intron', 'distal_intron', 'distal_intron', 'distal_intron']	['GUSBP11']	-	4	['distal_intron']
chr22	23680236	23681718	7	['distal_intron', 'distal_intron']['distal_intron', 'distal_intron', 'distal_intron', 'distal_intron']['distal_intron']	['GUSBP11']	-	4	['distal_intron']
chr22	23777301	23777486	4	['distal_intron', 'distal_intron', 'distal_intron', 'distal_intron']	['MMP11']	+	4	['distal_intron']
chr22	23803665	23804014	4	['proximal_intron', 'proximal_intron', 'proximal_intron', 'distal_intron']	['SMARCB1']	+	4	['mixed']
chr22	23828924	23829508	5	['distal_intron', 'distal_intron', 'distal_intron', 'distal_intron']['distal_intron']	['SMARCB1']	+	4	['distal_intron']
chr22	23864966	23865289	4	['distal_intron', 'distal_intron', 'distal_intron', 'distal_intron']	['SLC2A11']	+	4	['distal_intron']
chr22	23869037	23869523	4	['distal_intron', 'distal_intron', 'distal_intron', 'distal_intron']	['SLC2A11']	+	4	['distal_intron']
chr22	24005032	24005370	4	['proximal_intron', 'proximal_intron', 'exon', 'exon']	['GSTT4']	-	4	['mixed']
chr22	24015621	24015831	4	['distal_intron', 'distal_intron', 'distal_intron', 'distal_intron']	['CABIN1']	+	4	['distal_intron']
chr22	24059872	24060209	4	['proximal_intron', 'exon', 'proximal_intron', 'proximal_intron']	['CABIN1']	+	4	['mixed']
chr22	24063174	24063358	4	['proximal_intron', 'proximal_intron', 'proximal_intron', 'proximal_intron']	['CABIN1']	+	4	['proximal_intron']
chr22	24223136	24223538	4	['distal_intron', 'distal_intron', 'distal_intron', 'distal_intron']	['GGT5']	-	4	['distal_intron']
chr22	24240459	24241031	5	['distal_intron', 'distal_intron', 'distal_intron', 'distal_intron']['distal_intron']	['GGT5']	-	4	['distal_intron']
chr22	24406251	24406577	4	['distal_intron', 'distal_intron', 'distal_intron', 'distal_intron']	['SPECC1L' 'SPECC1L-ADORA2A']	+	4	['distal_intron']
chr22	24471073	24471667	5	['distal_intron', 'distal_intron', 'distal_intron', 'proximal_intron']['proximal_intron']	['ADORA2A-AS1']	-	4	['mixed']
chr22	24557588	24557969	4	['proximal_intron', 'exon', 'proximal_intron', 'proximal_intron']	['SNRPD3']	+	4	['mixed']
chr22	24592061	24592327	4	['distal_intron', 'distal_intron', 'distal_intron', 'distal_intron']	['GGT1']	+	4	['distal_intron']
chr22	24599467	24600005	6	['distal_intron', 'distal_intron', 'distal_intron', 'distal_intron']['distal_intron', 'distal_intron']	['GGT1']	+	4	['distal_intron']
chr22	24626775	24627167	4	['distal_intron', 'distal_intron', 'proximal_intron', 'proximal_intron']	['GGT1']	+	4	['mixed']
chr22	24807274	24807928	9	['distal_intron', 'distal_intron', 'distal_intron', 'distal_intron', 'distal_intron', 'distal_intron', 'distal_intron']['distal_intron', 'distal_intron']	['SGSM1']	+	7	['distal_intron']
chr22	24852306	24852927	5	['distal_intron', 'distal_intron', 'distal_intron', 'distal_intron']['distal_intron']	['SGSM1']	+	4	['distal_intron']
chr22	24936478	24936820	5	['distal_intron', 'distal_intron', 'distal_intron', 'distal_intron', 'distal_intron']	['LHFPL7']	-	5	['distal_intron']
chr22	24980547	24981029	4	['distal_intron', 'distal_intron', 'distal_intron', 'distal_intron']	['KIAA1671']	+	4	['distal_intron']
chr22	25057784	25058315	5	['distal_intron', 'distal_intron', 'distal_intron', 'distal_intron']['distal_intron']	['KIAA1671']	+	4	['distal_intron']
chr22	25071540	25072155	6	['distal_intron', 'distal_intron', 'distal_intron', 'distal_intron']['distal_intron', 'distal_intron']	['KIAA1671']	+	4	['distal_intron']
chr22	25124138	25125445	7	['distal_intron', 'distal_intron', 'distal_intron', 'distal_intron']['distal_intron', 'distal_intron']['distal_intron']	['KIAA1671']	+	4	['distal_intron']
chr22	25129127	25129721	5	['distal_intron', 'distal_intron', 'distal_intron', 'distal_intron']['distal_intron']	['KIAA1671']	+	4	['distal_intron']
chr22	25155501	25156599	8	['distal_intron', 'distal_intron', 'distal_intron', 'distal_intron']['distal_intron', 'distal_intron', 'distal_intron', 'distal_intron']	['KIAA1671']	+	4	['distal_intron']
chr22	25174633	25175345	5	['proximal_intron', 'distal_intron', 'distal_intron', 'distal_intron']['distal_intron']	['KIAA1671']	+	4	['mixed']
chr22	25181529	25181861	5	['proximal_intron', 'proximal_intron', 'proximal_intron', 'exon', 'proximal_intron']	['KIAA1671']	+	5	['mixed']
chr22	25217460	25217847	4	['distal_intron', 'distal_intron', 'distal_intron', 'distal_intron']	['CRYBB2']	+	4	['distal_intron']
chr22	25228981	25229371	6	['distal_intron', 'distal_intron', 'proximal_intron', 'proximal_intron', 'proximal_intron', 'proximal_intron']	['CRYBB2']	+	6	['mixed']
chr22	25361705	25362085	4	['exon', 'exon', 'exon', 'exon']	['LRP5L']	-	4	['exon']
chr22	25368906	25369363	5	['exon', 'exon', 'exon', 'exon', 'exon']	['LRP5L']	-	5	['exon']
chr22	25375517	25376238	5	['proximal_intron', 'proximal_intron', 'proximal_intron', 'exon']['proximal_intron']	['LRP5L']	-	4	['mixed']
chr22	25382665	25382901	4	['distal_intron', 'distal_intron', 'distal_intron', 'distal_intron']	['LRP5L']	-	4	['distal_intron']
chr22	25386689	25387291	5	['distal_intron', 'distal_intron', 'distal_intron', 'distal_intron']['distal_intron']	['LRP5L']	-	4	['distal_intron']
chr22	25397680	25397985	4	['distal_intron', 'distal_intron', 'distal_intron', 'distal_intron']	['LRP5L']	-	4	['distal_intron']
chr22	25456737	25457402	6	['distal_intron', 'distal_intron', 'distal_intron', 'proximal_intron', 'proximal_intron']['proximal_intron']	['CRYBB2P1']	+	5	['mixed']
chr22	25652100	25652980	5	['distal_intron', 'distal_intron', 'distal_intron', 'distal_intron']['distal_intron']	['GRK3']	+	4	['distal_intron']
chr22	25656604	25657055	4	['distal_intron', 'distal_intron', 'distal_intron', 'distal_intron']	['GRK3']	+	4	['distal_intron']
chr22	25663302	25663779	4	['proximal_intron', 'proximal_intron', 'proximal_intron', 'proximal_intron']	['GRK3']	+	4	['proximal_intron']
chr22	25774862	25775007	5	['distal_intron', 'distal_intron', 'distal_intron', 'distal_intron', 'distal_intron']	['MYO18B']	+	5	['distal_intron']
chr22	25838729	25839264	6	['distal_intron', 'distal_intron', 'distal_intron', 'distal_intron', 'distal_intron']['distal_intron']	['MYO18B']	+	5	['distal_intron']
chr22	25840228	25840536	4	['distal_intron', 'distal_intron', 'distal_intron', 'distal_intron']	['MYO18B']	+	4	['distal_intron']
chr22	25972399	25972864	4	['distal_intron', 'distal_intron', 'distal_intron', 'distal_intron']	['MYO18B']	+	4	['distal_intron']
chr22	26181951	26182583	5	['distal_intron', 'distal_intron', 'distal_intron', 'distal_intron']['distal_intron']	['SEZ6L']	+	4	['distal_intron']
chr22	26190787	26191506	5	['distal_intron', 'distal_intron', 'distal_intron', 'distal_intron']['distal_intron']	['SEZ6L']	+	4	['distal_intron']
chr22	26331841	26333632	9	['distal_intron', 'distal_intron']['distal_intron', 'distal_intron']['distal_intron', 'distal_intron', 'distal_intron', 'distal_intron', 'distal_intron']	['SEZ6L']	+	5	['distal_intron']
chr22	26466027	26466392	4	['proximal_intron', 'exon', 'exon', 'proximal_intron']	['HPS4']	-	4	['mixed']
chr22	26470378	26471931	7	['proximal_intron', 'proximal_intron', 'exon', 'exon']['exon', 'proximal_intron']['proximal_intron']	['HPS4']	-	4	['mixed']
chr22	26607081	26607420	6	['distal_intron', 'distal_intron', 'distal_intron', 'distal_intron', 'distal_intron', 'distal_intron']	['CRYBA4']	+	6	['distal_intron']
chr22	26609475	26609934	5	['distal_intron', 'distal_intron', 'distal_intron', 'distal_intron', 'distal_intron']	['CRYBA4']	+	5	['distal_intron']
chr22	26659754	26660960	8	['distal_intron', 'distal_intron', 'distal_intron', 'distal_intron']['distal_intron', 'distal_intron', 'distal_intron']['distal_intron']	['MIAT']	+	4	['distal_intron']
chr22	26667189	26668039	6	['exon', 'proximal_intron', 'proximal_intron', 'proximal_intron']['distal_intron', 'distal_intron']	['MIAT']	+	4	['mixed']
chr22	26702212	26702643	4	['distal_intron', 'distal_intron', 'distal_intron', 'distal_intron']	['MIATNB']	+	4	['distal_intron']
chr22	26734673	26735633	7	['distal_intron', 'distal_intron', 'distal_intron', 'distal_intron', 'distal_intron']['distal_intron', 'distal_intron']	['MIATNB']	+	5	['distal_intron']
chr22	26752909	26753319	4	['distal_intron', 'distal_intron', 'distal_intron', 'distal_intron']	['MIATNB']	+	4	['distal_intron']
chr22	27053712	27054050	5	['distal_intron', 'distal_intron', 'distal_intron', 'distal_intron', 'distal_intron']	['LOC284898']	-	5	['distal_intron']
chr22	27140432	27142265	10	['distal_intron', 'distal_intron', 'distal_intron', 'distal_intron']['distal_intron', 'distal_intron', 'distal_intron']['distal_intron', 'distal_intron', 'distal_intron']	['LOC107985534']	+	4	['distal_intron']
chr22	27312356	27312927	6	['exon', 'exon', 'exon', 'exon', 'exon']['exon']	['LINC02554']	+	5	['exon']
chr22	27339820	27340140	5	['exon', 'exon', 'exon', 'exon', 'exon']	['LOC102724900']	+	5	['exon']
chr22	27880608	27881530	7	['distal_intron', 'distal_intron', 'distal_intron', 'distal_intron']['distal_intron', 'distal_intron', 'distal_intron']	['PITPNB']	-	4	['distal_intron']
chr22	27940996	27941844	5	['distal_intron', 'distal_intron', 'distal_intron', 'distal_intron']['distal_intron']	['TTC28-AS1']	+	4	['distal_intron']
chr22	27984134	27984617	5	['distal_intron', 'distal_intron', 'distal_intron', 'distal_intron', 'distal_intron']	['TTC28-AS1']	+	5	['distal_intron']
chr22	27985770	27986661	5	['distal_intron', 'distal_intron', 'distal_intron', 'distal_intron']['distal_intron']	['TTC28-AS1']	+	4	['distal_intron']
chr22	27995083	27995579	4	['distal_intron', 'distal_intron', 'distal_intron', 'distal_intron']	['TTC28-AS1']	+	4	['distal_intron']
chr22	28001690	28002153	5	['exon', 'exon', 'exon', 'exon', 'exon']	['TTC28-AS1']	+	5	['exon']
chr22	28004282	28004564	4	['distal_intron', 'distal_intron', 'distal_intron', 'distal_intron']	['TTC28']	-	4	['distal_intron']
chr22	28030851	28031251	5	['distal_intron', 'distal_intron', 'distal_intron', 'distal_intron', 'distal_intron']	['TTC28']	-	5	['distal_intron']
chr22	28075698	28076004	4	['distal_intron', 'distal_intron', 'distal_intron', 'distal_intron']	['TTC28']	-	4	['distal_intron']
chr22	28264181	28264638	4	['distal_intron', 'distal_intron', 'distal_intron', 'distal_intron']	['TTC28']	-	4	['distal_intron']
chr22	28356813	28357464	5	['distal_intron', 'distal_intron', 'distal_intron', 'distal_intron']['distal_intron']	['TTC28']	-	4	['distal_intron']
chr22	28616586	28616917	4	['distal_intron', 'distal_intron', 'distal_intron', 'distal_intron']	['TTC28']	-	4	['distal_intron']
chr22	28841972	28842717	5	['distal_intron', 'distal_intron', 'distal_intron', 'distal_intron']['distal_intron']	['LOC107985549']	+	4	['distal_intron']
chr22	28918467	28918855	4	['distal_intron', 'distal_intron', 'distal_intron', 'distal_intron']	['ZNRF3']	+	4	['distal_intron']
chr22	28925311	28926672	9	['distal_intron', 'distal_intron', 'distal_intron']['distal_intron', 'distal_intron', 'distal_intron', 'distal_intron']['distal_intron', 'distal_intron']	['ZNRF3']	+	4	['distal_intron']
chr22	28932009	28932546	5	['distal_intron', 'distal_intron', 'distal_intron', 'distal_intron']['distal_intron']	['ZNRF3']	+	4	['distal_intron']
chr22	28990147	28991337	6	['distal_intron', 'distal_intron']['distal_intron', 'distal_intron', 'distal_intron', 'distal_intron']	['ZNRF3']	+	4	['distal_intron']
chr22	29141252	29141457	4	['distal_intron', 'distal_intron', 'distal_intron', 'distal_intron']	['KREMEN1']	+	4	['distal_intron']
chr22	29209815	29211646	12	['distal_intron', 'distal_intron']['distal_intron', 'distal_intron']['distal_intron', 'distal_intron', 'distal_intron', 'distal_intron', 'distal_intron']['distal_intron', 'distal_intron', 'distal_intron']	['EMID1']	+	5	['distal_intron']
chr22	29265330	29265830	4	['exon', 'exon', 'exon', 'proximal_intron']	['RHBDD3']	-	4	['mixed']
chr22	29458425	29459387	5	['distal_intron', 'distal_intron', 'distal_intron', 'distal_intron']['distal_intron']	['LOC107985541']	-	4	['distal_intron']
chr22	29477667	29478120	4	['proximal_intron', 'proximal_intron', 'proximal_intron', 'exon']	['LOC107985541']	-	4	['mixed']
chr22	29539465	29540146	5	['exon', 'proximal_intron', 'proximal_intron', 'distal_intron']['distal_intron']	['THOC5']	-	4	['mixed']
chr22	29557997	29558427	4	['distal_intron', 'distal_intron', 'distal_intron', 'distal_intron']	['NIPSNAP1']	-	4	['distal_intron']
chr22	29683126	29683859	5	['exon', 'exon', 'exon', 'exon']['exon']	['NF2']	+	4	['exon']
chr22	29740468	29740965	5	['proximal_intron', 'proximal_intron', 'proximal_intron', 'proximal_intron', 'proximal_intron']	['ZMAT5']	-	5	['proximal_intron']
chr22	29768274	29769915	7	['distal_intron', 'distal_intron', 'distal_intron', 'distal_intron']['distal_intron', 'distal_intron']['three_prime_UTR']	['UQCR10']	+	4	['mixed']
chr22	29810143	29810397	4	['distal_intron', 'distal_intron', 'distal_intron', 'distal_intron']	['ASCC2']	-	4	['distal_intron']
chr22	29819092	29819319	4	['distal_intron', 'distal_intron', 'distal_intron', 'distal_intron']	['ASCC2']	-	4	['distal_intron']
chr22	29925639	29926178	5	['distal_intron', 'distal_intron', 'distal_intron', 'distal_intron']['distal_intron']	['MTMR3']	+	4	['distal_intron']
chr22	29962873	29963537	5	['distal_intron', 'distal_intron', 'distal_intron', 'distal_intron']['distal_intron']	['MTMR3']	+	4	['distal_intron']
chr22	29986825	29986882	4	['distal_intron', 'distal_intron', 'distal_intron', 'distal_intron']	['MTMR3']	+	4	['distal_intron']
chr22	30020714	30021140	5	['exon', 'distal_intron', 'distal_intron', 'distal_intron', 'distal_intron']	['MTMR3']	+	5	['mixed']
chr22	30297799	30298178	6	['distal_intron', 'distal_intron', 'distal_intron', 'distal_intron', 'distal_intron', 'distal_intron']	['TBC1D10A']	-	6	['distal_intron']
chr22	30308213	30308418	8	['distal_intron', 'distal_intron', 'distal_intron', 'distal_intron', 'distal_intron', 'distal_intron', 'distal_intron', 'distal_intron']	['TBC1D10A']	-	8	['distal_intron']
chr22	30365136	30366138	7	['distal_intron', 'distal_intron', 'distal_intron', 'distal_intron']['distal_intron', 'exon', 'exon']	['CCDC157']	+	4	['mixed']
chr22	30366781	30367248	4	['exon', 'exon', 'exon', 'distal_intron']	['CCDC157']	+	4	['mixed']
chr22	30414108	30415030	5	['distal_intron', 'distal_intron', 'distal_intron', 'distal_intron']['distal_intron']	['SEC14L2']	+	4	['distal_intron']
chr22	30498231	30498394	4	['distal_intron', 'distal_intron', 'distal_intron', 'distal_intron']	['SEC14L4']	-	4	['distal_intron']
chr22	30562195	30563653	11	['distal_intron', 'distal_intron', 'distal_intron', 'distal_intron', 'distal_intron', 'distal_intron']['distal_intron', 'distal_intron']['distal_intron', 'distal_intron', 'distal_intron']	['GAL3ST1']	-	6	['distal_intron']
chr22	30603527	30603791	4	['distal_intron', 'distal_intron', 'distal_intron', 'distal_intron']	['PES1']	-	4	['distal_intron']
chr22	30604318	30604817	5	['distal_intron', 'distal_intron', 'distal_intron', 'distal_intron', 'distal_intron']	['PES1']	-	5	['distal_intron']
chr22	30618628	30619505	6	['distal_intron', 'distal_intron', 'distal_intron', 'distal_intron']['distal_intron', 'distal_intron']	['TCN2']	+	4	['distal_intron']
chr22	30641059	30641270	4	['distal_intron', 'distal_intron', 'distal_intron', 'distal_intron']	['SLC35E4']	+	4	['distal_intron']
chr22	30642284	30642614	5	['distal_intron', 'distal_intron', 'distal_intron', 'distal_intron', 'distal_intron']	['SLC35E4']	+	5	['distal_intron']
chr22	30776270	30776762	4	['distal_intron', 'distal_intron', 'distal_intron', 'distal_intron']	['OSBP2']	+	4	['distal_intron']
chr22	30787477	30787971	5	['distal_intron', 'distal_intron', 'distal_intron', 'distal_intron', 'distal_intron']	['OSBP2']	+	5	['distal_intron']
chr22	30828454	30829032	5	['distal_intron', 'distal_intron', 'distal_intron', 'distal_intron']['distal_intron']	['OSBP2']	+	4	['distal_intron']
chr22	30895796	30896793	6	['distal_intron', 'distal_intron', 'distal_intron', 'distal_intron']['distal_intron', 'distal_intron']	['OSBP2']	+	4	['distal_intron']
chr22	30937963	30939022	6	['exon', 'proximal_intron', 'exon', 'proximal_intron']['distal_intron', 'distal_intron']	['MORC2']	-	4	['mixed']
chr22	31194351	31195235	5	['distal_intron']['distal_intron', 'distal_intron', 'proximal_intron', 'proximal_intron']	['RNF185']	+	4	['mixed']
chr22	31236152	31237124	6	['distal_intron', 'distal_intron']['distal_intron', 'distal_intron', 'distal_intron', 'distal_intron']	['LIMK2']	+	4	['distal_intron']
chr22	31328070	31328470	4	['distal_intron', 'distal_intron', 'distal_intron', 'proximal_intron']	['PATZ1']	-	4	['mixed']
chr22	31400863	31401914	8	['proximal_intron', 'proximal_intron']['distal_intron', 'distal_intron', 'distal_intron', 'distal_intron', 'distal_intron']['distal_intron']	['DRG1']	+	5	['mixed']
chr22	31416613	31418025	9	['distal_intron', 'distal_intron', 'distal_intron']['distal_intron', 'distal_intron', 'distal_intron', 'distal_intron', 'distal_intron', 'distal_intron']	['DRG1']	+	6	['distal_intron']
chr22	31421569	31421978	4	['distal_intron', 'distal_intron', 'distal_intron', 'distal_intron']	['DRG1']	+	4	['distal_intron']
chr22	31479212	31479862	5	['proximal_intron', 'proximal_intron', 'proximal_intron', 'exon']['proximal_intron']	['EIF4ENIF1' 'RNU6-28P']	-	4	['mixed']
chr22	31519201	31520112	7	['distal_intron', 'distal_intron', 'distal_intron', 'distal_intron']['distal_intron', 'distal_intron', 'distal_intron']	['SFI1']	+	4	['distal_intron']
chr22	31548501	31549016	5	['distal_intron', 'distal_intron', 'distal_intron', 'distal_intron']['distal_intron']	['SFI1']	+	4	['distal_intron']
chr22	31569546	31569990	4	['distal_intron', 'distal_intron', 'distal_intron', 'distal_intron']	['SFI1']	+	4	['distal_intron']
chr22	31643298	31643788	4	['distal_intron', 'distal_intron', 'distal_intron', 'distal_intron']	['PISD']	-	4	['distal_intron']
chr22	31793931	31794423	4	['distal_intron', 'distal_intron', 'distal_intron', 'distal_intron']	['DEPDC5']	+	4	['distal_intron']
chr22	31826284	31827197	5	['distal_intron', 'distal_intron', 'distal_intron', 'distal_intron']['distal_intron']	['DEPDC5']	+	4	['distal_intron']
chr22	31886299	31887147	6	['distal_intron', 'distal_intron', 'distal_intron', 'distal_intron']['distal_intron', 'distal_intron']	['DEPDC5']	+	4	['distal_intron']
chr22	31935882	31936346	5	['distal_intron', 'distal_intron', 'distal_intron', 'distal_intron', 'distal_intron']	['YWHAH-AS1']	-	5	['distal_intron']
chr22	32062685	32063050	5	['distal_intron', 'distal_intron', 'distal_intron', 'distal_intron', 'distal_intron']	['SLC5A1']	+	5	['distal_intron']
chr22	32087916	32088254	4	['distal_intron', 'distal_intron', 'distal_intron', 'distal_intron']	['SLC5A1']	+	4	['distal_intron']
chr22	32208635	32209316	5	['distal_intron', 'distal_intron', 'distal_intron', 'distal_intron']['distal_intron']	['SLC5A4-AS1']	+	4	['distal_intron']
chr22	32258726	32259496	5	['distal_intron', 'distal_intron', 'distal_intron', 'distal_intron']['distal_intron']	['SLC5A4-AS1']	+	4	['distal_intron']
chr22	32263965	32265128	6	['distal_intron', 'distal_intron', 'distal_intron', 'distal_intron']['distal_intron', 'distal_intron']	['SLC5A4-AS1']	+	4	['distal_intron']
chr22	32320311	32320874	5	['exon', 'exon', 'exon', 'exon']['exon']	['LOC107985561' 'SLC5A4']	-	4	['exon']
chr22	32333494	32334192	14	['proximal_intron', 'exon', 'exon', 'proximal_intron', 'proximal_intron', 'proximal_intron', 'proximal_intron', 'proximal_intron']['proximal_intron', 'proximal_intron', 'distal_intron', 'distal_intron', 'distal_intron', 'distal_intron']	['LOC107985561' 'SLC5A4']	-	8	['mixed']
chr22	32443019	32443266	4	['proximal_intron', 'proximal_intron', 'proximal_intron', 'distal_intron']	['BPIFC']	-	4	['mixed']
chr22	32533230	32533722	4	['distal_intron', 'distal_intron', 'proximal_intron', 'proximal_intron']	['SYN3']	-	4	['mixed']
chr22	32537047	32537546	4	['distal_intron', 'distal_intron', 'distal_intron', 'distal_intron']	['SYN3']	-	4	['distal_intron']
chr22	32654664	32655641	7	['distal_intron', 'distal_intron', 'distal_intron', 'distal_intron']['distal_intron', 'distal_intron', 'distal_intron']	['SYN3']	-	4	['distal_intron']
chr22	32671244	32671836	9	['distal_intron', 'distal_intron', 'distal_intron', 'distal_intron', 'distal_intron', 'distal_intron', 'distal_intron']['distal_intron', 'distal_intron']	['SYN3']	-	7	['distal_intron']
chr22	32725192	32726002	5	['distal_intron', 'distal_intron', 'distal_intron', 'distal_intron']['distal_intron']	['SYN3']	-	4	['distal_intron']
chr22	32760132	32760574	4	['distal_intron', 'distal_intron', 'distal_intron', 'distal_intron']	['SYN3']	-	4	['distal_intron']
chr22	32868595	32869089	5	['distal_intron', 'distal_intron', 'proximal_intron', 'exon', 'exon']	['SYN3']	-	5	['mixed']
chr22	32931078	32932730	10	['proximal_intron', 'exon']['proximal_intron', 'proximal_intron', 'distal_intron', 'distal_intron', 'distal_intron', 'distal_intron']['distal_intron', 'distal_intron']	['SYN3']	-	6	['mixed']
chr22	32968252	32968648	4	['distal_intron', 'distal_intron', 'distal_intron', 'distal_intron']	['SYN3']	-	4	['distal_intron']
chr22	32993488	32993751	4	['distal_intron', 'distal_intron', 'distal_intron', 'distal_intron']	['SYN3']	-	4	['distal_intron']
chr22	33001577	33002021	4	['distal_intron', 'distal_intron', 'distal_intron', 'distal_intron']	['SYN3']	-	4	['distal_intron']
chr22	33022401	33023590	7	['distal_intron', 'distal_intron']['distal_intron', 'distal_intron', 'distal_intron', 'distal_intron']['distal_intron']	['SYN3']	-	4	['distal_intron']
chr22	33040397	33041063	6	['distal_intron', 'distal_intron', 'distal_intron', 'distal_intron', 'distal_intron']['distal_intron']	['SYN3']	-	5	['distal_intron']
chr22	33041586	33041901	5	['distal_intron', 'distal_intron', 'distal_intron', 'distal_intron', 'distal_intron']	['SYN3']	-	5	['distal_intron']
chr22	33107286	33107988	5	['distal_intron', 'distal_intron', 'distal_intron', 'distal_intron']['distal_intron']	['LARGE1']	-	4	['distal_intron']
chr22	33218083	33218578	5	['distal_intron', 'distal_intron', 'distal_intron', 'distal_intron', 'distal_intron']	['LARGE1' 'LOC124905106']	-	5	['distal_intron']
chr22	33236728	33237858	7	['distal_intron', 'distal_intron']['distal_intron', 'distal_intron', 'distal_intron', 'distal_intron']['distal_intron']	['LARGE1']	-	4	['distal_intron']
chr22	33256624	33257272	5	['distal_intron', 'distal_intron', 'distal_intron', 'distal_intron']['distal_intron']	['LARGE1']	-	4	['distal_intron']
chr22	33364580	33364989	6	['distal_intron', 'distal_intron', 'distal_intron', 'distal_intron', 'distal_intron', 'distal_intron']	['LARGE1']	-	6	['distal_intron']
chr22	33464434	33465115	6	['distal_intron', 'distal_intron', 'distal_intron', 'distal_intron', 'distal_intron']['distal_intron']	['LARGE1']	-	5	['distal_intron']
chr22	33473322	33473602	4	['distal_intron', 'distal_intron', 'distal_intron', 'distal_intron']	['LARGE1']	-	4	['distal_intron']
chr22	33537712	33538698	7	['distal_intron', 'distal_intron', 'distal_intron', 'distal_intron', 'distal_intron']['distal_intron', 'distal_intron']	['LARGE1']	-	5	['distal_intron']
chr22	33570780	33571166	4	['distal_intron', 'distal_intron', 'distal_intron', 'distal_intron']	['LARGE1']	-	4	['distal_intron']
chr22	33681891	33682215	4	['distal_intron', 'distal_intron', 'distal_intron', 'distal_intron']	['LARGE1']	-	4	['distal_intron']
chr22	33771613	33772495	5	['distal_intron', 'distal_intron', 'distal_intron', 'distal_intron']['distal_intron']	['LARGE1']	-	4	['distal_intron']
chr22	33815386	33816221	5	['distal_intron', 'distal_intron', 'distal_intron', 'distal_intron']['distal_intron']	['LARGE1']	-	4	['distal_intron']
chr22	33875480	33875909	5	['distal_intron', 'distal_intron', 'distal_intron', 'distal_intron', 'distal_intron']	['LARGE1']	-	5	['distal_intron']
chr22	33884192	33885214	6	['five_prime_UTR', 'five_prime_UTR']['five_prime_UTR', 'five_prime_UTR', 'five_prime_UTR', 'five_prime_UTR']	['LARGE1']	-	4	['five_prime_UTR']
chr22	34096850	34097537	6	['distal_intron', 'distal_intron', 'distal_intron', 'distal_intron']['distal_intron', 'distal_intron']	['LINC01643']	+	4	['distal_intron']
chr22	34102237	34103172	7	['distal_intron', 'distal_intron', 'distal_intron', 'distal_intron', 'distal_intron']['distal_intron', 'distal_intron']	['LINC01643']	+	5	['distal_intron']
chr22	34145412	34145786	4	['distal_intron', 'distal_intron', 'distal_intron', 'distal_intron']	['LINC01643']	+	4	['distal_intron']
chr22	34172152	34172794	5	['proximal_intron', 'distal_intron', 'distal_intron', 'distal_intron']['distal_intron']	['LINC01643']	+	4	['mixed']
chr22	34647577	34649808	10	['distal_intron', 'distal_intron']['distal_intron', 'distal_intron', 'distal_intron', 'distal_intron', 'distal_intron']['distal_intron', 'distal_intron']['distal_intron']	['LOC105373013']	+	5	['distal_intron']
chr22	34782146	34782632	4	['distal_intron', 'distal_intron', 'distal_intron', 'distal_intron']	['LINC02885']	-	4	['distal_intron']
chr22	34796188	34797460	7	['distal_intron', 'distal_intron']['distal_intron', 'distal_intron', 'distal_intron', 'distal_intron']['distal_intron']	['LINC02885']	-	4	['distal_intron']
chr22	34798127	34798443	4	['distal_intron', 'distal_intron', 'distal_intron', 'distal_intron']	['LINC02885']	-	4	['distal_intron']
chr22	34876538	34877458	6	['distal_intron', 'distal_intron', 'distal_intron', 'distal_intron']['distal_intron', 'distal_intron']	['LINC02885' 'LOC124905109']	-	4	['distal_intron']
chr22	35433077	35433431	4	['distal_intron', 'distal_intron', 'distal_intron', 'distal_intron']	['MCM5']	+	4	['distal_intron']
chr22	35755931	35756766	6	['proximal_intron', 'proximal_intron', 'proximal_intron', 'proximal_intron']['distal_intron', 'distal_intron']	['RBFOX2']	-	4	['mixed']
chr22	35768249	35768988	6	['proximal_intron', 'proximal_intron', 'proximal_intron', 'proximal_intron', 'proximal_intron']['distal_intron']	['RBFOX2']	-	5	['mixed']
chr22	35783850	35785373	8	['distal_intron', 'distal_intron']['distal_intron', 'distal_intron']['distal_intron', 'distal_intron', 'distal_intron', 'distal_intron']	['RBFOX2']	-	4	['distal_intron']
chr22	35905794	35906123	4	['distal_intron', 'distal_intron', 'distal_intron', 'distal_intron']	['RBFOX2']	-	4	['distal_intron']
chr22	36006223	36006673	4	['distal_intron', 'distal_intron', 'distal_intron', 'distal_intron']	['RBFOX2']	-	4	['distal_intron']
chr22	36311209	36311746	5	['distal_intron', 'distal_intron', 'distal_intron', 'distal_intron']['proximal_intron']	['MYH9']	-	4	['mixed']
chr22	36367913	36368022	4	['distal_intron', 'distal_intron', 'distal_intron', 'distal_intron']	['MYH9']	-	4	['distal_intron']
chr22	36590699	36590900	4	['distal_intron', 'distal_intron', 'distal_intron', 'distal_intron']	['CACNG2']	-	4	['distal_intron']
chr22	36728045	36728418	15	['distal_intron', 'distal_intron', 'distal_intron', 'distal_intron', 'distal_intron', 'distal_intron', 'distal_intron', 'distal_intron', 'distal_intron', 'distal_intron', 'distal_intron', 'distal_intron', 'distal_intron', 'distal_intron', 'distal_intron']	['CACNG2-DT']	+	15	['distal_intron']
chr22	36736630	36736928	4	['distal_intron', 'distal_intron', 'distal_intron', 'distal_intron']	['CACNG2-DT']	+	4	['distal_intron']
chr22	36774542	36775007	4	['distal_intron', 'distal_intron', 'distal_intron', 'distal_intron']	['IFT27']	-	4	['distal_intron']
chr22	36855547	36855754	5	['distal_intron', 'distal_intron', 'distal_intron', 'distal_intron', 'distal_intron']	['NCF4-AS1']	-	5	['distal_intron']
chr22	36920967	36921939	9	['distal_intron', 'distal_intron', 'distal_intron', 'distal_intron', 'distal_intron', 'distal_intron']['distal_intron', 'proximal_intron', 'proximal_intron']	['CSF2RB']	+	6	['mixed']
chr22	37227072	37227694	7	['proximal_intron', 'distal_intron', 'distal_intron', 'proximal_intron', 'proximal_intron', 'proximal_intron']['proximal_intron']	['RAC2']	-	6	['mixed']
chr22	37295391	37295450	4	['distal_intron', 'distal_intron', 'distal_intron', 'distal_intron']	['CYTH4']	+	4	['distal_intron']
chr22	37308338	37309391	24	['distal_intron', 'distal_intron', 'distal_intron', 'distal_intron', 'distal_intron', 'distal_intron', 'distal_intron', 'distal_intron', 'distal_intron', 'distal_intron', 'distal_intron', 'distal_intron', 'distal_intron', 'distal_intron', 'distal_intron', 'distal_intron', 'distal_intron', 'distal_intron', 'distal_intron', 'proximal_intron']['proximal_intron', 'proximal_intron', 'proximal_intron']…	['CYTH4']	+	20	['mixed']
chr22	37344001	37344908	16	['distal_intron', 'distal_intron', 'distal_intron', 'distal_intron', 'distal_intron', 'distal_intron', 'distal_intron', 'distal_intron', 'distal_intron', 'distal_intron', 'distal_intron', 'distal_intron']['distal_intron', 'distal_intron', 'distal_intron', 'distal_intron']	['ELFN2']	-	12	['distal_intron']
chr22	37376321	37376543	4	['distal_intron', 'distal_intron', 'distal_intron', 'distal_intron']	['ELFN2']	-	4	['distal_intron']
chr22	37419549	37419816	4	['distal_intron', 'distal_intron', 'distal_intron', 'distal_intron']	['ELFN2']	-	4	['distal_intron']
chr22	37420481	37422742	10	['distal_intron', 'distal_intron']['distal_intron', 'distal_intron', 'distal_intron']['distal_intron', 'distal_intron', 'distal_intron', 'distal_intron']['distal_intron']	['ELFN2']	-	4	['distal_intron']
chr22	37693023	37693347	4	['three_prime_UTR', 'three_prime_UTR', 'three_prime_UTR', 'three_prime_UTR']	['NOL12']	+	4	['three_prime_UTR']
chr22	37722296	37722600	4	['distal_intron', 'distal_intron', 'distal_intron', 'distal_intron']	['TRIOBP']	+	4	['distal_intron']
chr22	38026992	38028618	10	['distal_intron', 'distal_intron', 'distal_intron']['distal_intron', 'distal_intron']['distal_intron', 'distal_intron', 'distal_intron', 'distal_intron', 'distal_intron']	['POLR2F']	+	5	['distal_intron']
chr22	38070770	38071602	5	['proximal_intron', 'proximal_intron', 'proximal_intron', 'proximal_intron']['proximal_intron']	['PICK1']	+	4	['proximal_intron']
chr22	38114801	38115739	5	['distal_intron', 'distal_intron', 'proximal_intron', 'proximal_intron']['proximal_intron']	['PLA2G6']	-	4	['mixed']
chr22	38125118	38125361	5	['distal_intron', 'distal_intron', 'distal_intron', 'distal_intron', 'distal_intron']	['PLA2G6']	-	5	['distal_intron']
chr22	38449522	38449925	4	['distal_intron', 'distal_intron', 'distal_intron', 'distal_intron']	['KCNJ4']	-	4	['distal_intron']
chr22	38460344	38461173	6	['distal_intron', 'distal_intron', 'distal_intron', 'distal_intron', 'distal_intron']['proximal_intron']	['LOC124905116']	-	5	['mixed']
chr22	38578655	38579093	5	['three_prime_UTR', 'three_prime_UTR', 'three_prime_UTR', 'three_prime_UTR', 'three_prime_UTR']	['FAM227A']	-	5	['three_prime_UTR']
chr22	38714199	38714515	4	['distal_intron', 'distal_intron', 'distal_intron', 'distal_intron']	['GTPBP1']	+	4	['distal_intron']
chr22	39103010	39103205	4	['proximal_intron', 'distal_intron', 'distal_intron', 'distal_intron']	['APOBEC3H']	+	4	['mixed']
chr22	39134737	39135247	5	['exon', 'proximal_intron', 'proximal_intron', 'proximal_intron']['distal_intron']	['CBX7']	-	4	['mixed']
chr22	39505006	39505541	6	['distal_intron', 'distal_intron', 'distal_intron', 'distal_intron', 'distal_intron']['distal_intron']	['MIEF1']	+	5	['distal_intron']
chr22	39617360	39618907	9	['distal_intron', 'distal_intron']['distal_intron', 'distal_intron', 'distal_intron', 'distal_intron', 'distal_intron']['distal_intron', 'proximal_intron']	['CACNA1I']	+	5	['mixed']
chr22	39678013	39678225	4	['exon', 'exon', 'exon', 'proximal_intron']	['CACNA1I']	+	4	['mixed']
chr22	39886333	39887340	6	['distal_intron', 'distal_intron']['distal_intron', 'proximal_intron', 'proximal_intron', 'proximal_intron']	['ENTHD1']	-	4	['mixed']
chr22	39931636	39932589	5	['distal_intron', 'distal_intron', 'distal_intron', 'distal_intron']['distal_intron']	['GRAP2']	+	4	['distal_intron']
chr22	40382517	40382791	4	['distal_intron', 'distal_intron', 'distal_intron', 'distal_intron']	['ADSL' 'SGSM3']	+	4	['distal_intron']
chr22	40475289	40475631	4	['distal_intron', 'distal_intron', 'distal_intron', 'distal_intron']	['MRTFA']	-	4	['distal_intron']
chr22	40498009	40498619	5	['distal_intron', 'distal_intron', 'distal_intron', 'distal_intron']['distal_intron']	['MRTFA']	-	4	['distal_intron']
chr22	40620167	40621312	8	['distal_intron', 'distal_intron', 'distal_intron', 'distal_intron', 'distal_intron']['distal_intron', 'distal_intron', 'distal_intron']	['MRTFA']	-	5	['distal_intron']
chr22	40632097	40632549	4	['distal_intron', 'distal_intron', 'distal_intron', 'distal_intron']	['MRTFA']	-	4	['distal_intron']
chr22	40675477	40676562	7	['distal_intron', 'distal_intron']['distal_intron', 'distal_intron', 'distal_intron', 'distal_intron', 'distal_intron']	['LOC124905123']	-	5	['distal_intron']
chr22	40775880	40776636	6	['distal_intron', 'distal_intron', 'distal_intron', 'distal_intron', 'distal_intron']['proximal_intron']	['SLC25A17']	-	5	['mixed']
chr22	41117297	41117858	5	['exon', 'exon', 'exon', 'exon']['distal_intron']	['EP300']	+	4	['mixed']
chr22	41170940	41172489	9	['distal_intron', 'distal_intron', 'distal_intron', 'distal_intron']['distal_intron', 'distal_intron']['distal_intron', 'proximal_intron', 'proximal_intron']	['EP300']	+	4	['mixed']
chr22	41223769	41224358	6	['proximal_intron', 'exon', 'exon', 'exon']['proximal_intron', 'proximal_intron']	['L3MBTL2']	+	4	['mixed']
chr22	41336577	41337009	5	['distal_intron', 'distal_intron', 'distal_intron', 'distal_intron', 'distal_intron']	['ZC3H7B']	+	5	['distal_intron']
chr22	41351141	41352118	7	['proximal_intron', 'proximal_intron', 'proximal_intron', 'exon']['exon', 'proximal_intron', 'distal_intron']	['ZC3H7B']	+	4	['mixed']
chr22	41384896	41385233	4	['distal_intron', 'distal_intron', 'distal_intron', 'distal_intron']	['TEF']	+	4	['distal_intron']
chr22	41461509	41462089	5	['distal_intron', 'distal_intron', 'distal_intron', 'distal_intron']['distal_intron']	['PHF5A']	-	4	['distal_intron']
chr22	41634244	41634825	5	['distal_intron', 'distal_intron', 'distal_intron', 'distal_intron']['distal_intron']	['XRCC6']	+	4	['distal_intron']
chr22	41675904	41676338	4	['three_prime_UTR', 'three_prime_UTR', 'three_prime_UTR', 'three_prime_UTR']	['LOC107985567' 'SNU13']	-	4	['three_prime_UTR']
chr22	41776244	41776558	4	['exon', 'proximal_intron', 'proximal_intron', 'proximal_intron']	['MEI1']	+	4	['mixed']
chr22	41781873	41782367	4	['proximal_intron', 'proximal_intron', 'distal_intron', 'distal_intron']	['MEI1']	+	4	['mixed']
chr22	41835453	41835907	4	['distal_intron', 'distal_intron', 'distal_intron', 'distal_intron']	['SREBF2']	+	4	['distal_intron']
chr22	41860491	41861345	6	['distal_intron', 'distal_intron']['distal_intron', 'distal_intron', 'distal_intron', 'distal_intron']	['SREBF2']	+	4	['distal_intron']
chr22	41871442	41872510	7	['distal_intron', 'distal_intron', 'distal_intron', 'distal_intron']['distal_intron', 'distal_intron', 'distal_intron']	['SREBF2']	+	4	['distal_intron']
chr22	41948568	41948938	5	['distal_intron', 'distal_intron', 'distal_intron', 'distal_intron', 'distal_intron']	['SMIM45']	+	5	['distal_intron']
chr22	41983987	41984811	6	['distal_intron', 'distal_intron', 'distal_intron', 'distal_intron']['distal_intron', 'distal_intron']	['SEPTIN3']	+	4	['distal_intron']
chr22	42027722	42028086	4	['three_prime_UTR', 'three_prime_UTR', 'three_prime_UTR', 'three_prime_UTR']	['WBP2NL']	+	4	['three_prime_UTR']
chr22	42043123	42043638	5	['distal_intron', 'distal_intron', 'distal_intron', 'distal_intron']['distal_intron']	['WBP2NL']	+	4	['distal_intron']
chr22	42102625	42103083	4	['distal_intron', 'distal_intron', 'distal_intron', 'distal_intron']	['NDUFA6-DT']	+	4	['distal_intron']
chr22	42130180	42130651	4	['proximal_intron', 'proximal_intron', 'proximal_intron', 'exon']	['CYP2D6']	-	4	['mixed']
chr22	42143852	42144323	4	['proximal_intron', 'proximal_intron', 'proximal_intron', 'five_prime_UTR']	['CYP2D7']	-	4	['mixed']
chr22	42275851	42276178	4	['distal_intron', 'distal_intron', 'distal_intron', 'distal_intron']	['TCF20']	-	4	['distal_intron']
chr22	42433319	42433789	4	['distal_intron', 'distal_intron', 'distal_intron', 'distal_intron']	['NFAM1']	-	4	['distal_intron']
chr22	42547024	42547422	4	['distal_intron', 'distal_intron', 'distal_intron', 'distal_intron']	['LOC124900479']	+	4	['distal_intron']
chr22	42700689	42700976	4	['distal_intron', 'distal_intron', 'distal_intron', 'distal_intron']	['A4GALT']	-	4	['distal_intron']
chr22	42843183	42844543	7	['distal_intron', 'distal_intron', 'distal_intron']['distal_intron', 'distal_intron', 'distal_intron', 'distal_intron']	['ARFGAP3']	-	4	['distal_intron']
chr22	42930087	42930336	5	['distal_intron', 'distal_intron', 'distal_intron', 'distal_intron', 'distal_intron']	['PACSIN2']	-	5	['distal_intron']
chr22	42999230	43000165	6	['distal_intron', 'distal_intron', 'distal_intron', 'distal_intron']['distal_intron', 'distal_intron']	['PACSIN2']	-	4	['distal_intron']
chr22	43123844	43124413	5	['proximal_intron', 'exon', 'exon', 'proximal_intron']['proximal_intron']	['BIK']	+	4	['mixed']
chr22	43125834	43126249	4	['distal_intron', 'distal_intron', 'distal_intron', 'distal_intron']	['BIK']	+	4	['distal_intron']
chr22	43175443	43175891	4	['distal_intron', 'distal_intron', 'distal_intron', 'distal_intron']	['TTLL12']	-	4	['distal_intron']
chr22	43228239	43228635	4	['distal_intron', 'distal_intron', 'distal_intron', 'distal_intron']	['SCUBE1']	-	4	['distal_intron']
chr22	43232817	43233238	4	['distal_intron', 'distal_intron', 'distal_intron', 'distal_intron']	['SCUBE1']	-	4	['distal_intron']
chr22	43323083	43323716	5	['distal_intron', 'distal_intron', 'distal_intron', 'distal_intron']['distal_intron']	['SCUBE1']	-	4	['distal_intron']
chr22	43408214	43409469	7	['distal_intron', 'distal_intron']['distal_intron', 'distal_intron', 'distal_intron', 'exon']['exon']	['LINC01639']	+	4	['mixed']
chr22	43445713	43446470	5	['distal_intron', 'distal_intron', 'distal_intron', 'distal_intron']['distal_intron']	['MPPED1']	+	4	['distal_intron']
chr22	43489195	43489666	4	['distal_intron', 'distal_intron', 'distal_intron', 'distal_intron']	['MPPED1']	+	4	['distal_intron']
chr22	43578702	43580644	24	['distal_intron', 'distal_intron', 'distal_intron', 'distal_intron', 'distal_intron', 'distal_intron', 'distal_intron', 'distal_intron', 'distal_intron']['distal_intron', 'distal_intron', 'distal_intron', 'distal_intron', 'distal_intron', 'distal_intron', 'distal_intron', 'distal_intron', 'distal_intron']['distal_intron', 'distal_intron', 'distal_intron']['proximal_intron', 'exon', 'exon']	['EFCAB6']	-	9	['mixed']
chr22	43660350	43660844	4	['distal_intron', 'distal_intron', 'distal_intron', 'distal_intron']	['EFCAB6']	-	4	['distal_intron']
chr22	43663849	43664784	7	['distal_intron', 'distal_intron', 'distal_intron', 'distal_intron']['distal_intron', 'distal_intron', 'distal_intron']	['EFCAB6']	-	4	['distal_intron']
chr22	43736984	43738560	17	['distal_intron', 'distal_intron', 'distal_intron', 'distal_intron']['distal_intron', 'distal_intron', 'distal_intron', 'distal_intron', 'distal_intron', 'distal_intron', 'distal_intron']['distal_intron', 'distal_intron', 'distal_intron', 'distal_intron', 'distal_intron', 'distal_intron']	['EFCAB6']	-	7	['distal_intron']
chr22	43741238	43742248	6	['distal_intron', 'distal_intron', 'distal_intron', 'distal_intron']['distal_intron', 'distal_intron']	['EFCAB6']	-	4	['distal_intron']
chr22	43749553	43750058	5	['distal_intron', 'distal_intron', 'distal_intron', 'distal_intron']['distal_intron']	['EFCAB6']	-	4	['distal_intron']
chr22	43779192	43779612	4	['distal_intron', 'distal_intron', 'distal_intron', 'distal_intron']	['EFCAB6']	-	4	['distal_intron']
chr22	43805899	43807122	6	['distal_intron']['distal_intron', 'distal_intron', 'distal_intron', 'distal_intron']['distal_intron']	['EFCAB6']	-	4	['distal_intron']
chr22	43855562	43856128	5	['distal_intron', 'distal_intron', 'distal_intron', 'distal_intron']['distal_intron']	['SULT4A1']	-	4	['distal_intron']
chr22	43926093	43926480	4	['distal_intron', 'distal_intron', 'distal_intron', 'distal_intron']	['PNPLA3']	+	4	['distal_intron']
chr22	44008011	44008714	5	['distal_intron', 'distal_intron', 'distal_intron', 'distal_intron']['distal_intron']	['PARVB']	+	4	['distal_intron']
chr22	44014108	44014417	4	['distal_intron', 'distal_intron', 'distal_intron', 'distal_intron']	['PARVB']	+	4	['distal_intron']
chr22	44123558	44123813	4	['distal_intron', 'distal_intron', 'distal_intron', 'distal_intron']	['PARVB']	+	4	['distal_intron']
chr22	44171086	44171414	4	['three_prime_UTR', 'three_prime_UTR', 'three_prime_UTR', 'three_prime_UTR']	['PARVB']	+	4	['three_prime_UTR']
chr22	44192451	44192830	4	['proximal_intron', 'distal_intron', 'distal_intron', 'distal_intron']	['PARVG']	+	4	['mixed']
chr22	44268857	44269757	14	['distal_intron', 'distal_intron', 'distal_intron', 'distal_intron', 'distal_intron']['distal_intron', 'distal_intron', 'distal_intron', 'distal_intron', 'distal_intron', 'distal_intron', 'distal_intron', 'distal_intron', 'distal_intron']	['SHISAL1']	-	9	['distal_intron']
chr22	44322767	44323730	8	['distal_intron', 'distal_intron', 'distal_intron']['distal_intron', 'distal_intron', 'distal_intron', 'distal_intron', 'distal_intron']	['SHISAL1']	-	5	['distal_intron']
chr22	44443892	44444709	5	['proximal_intron', 'proximal_intron', 'proximal_intron', 'distal_intron']['exon']	['LINC01656']	+	4	['mixed']
chr22	44546657	44547008	4	['distal_intron', 'distal_intron', 'distal_intron', 'distal_intron']	['LOC105373059']	-	4	['distal_intron']
chr22	44617115	44618641	8	['distal_intron', 'distal_intron']['distal_intron', 'distal_intron', 'distal_intron', 'distal_intron']['distal_intron', 'distal_intron']	['LINC00229']	-	4	['distal_intron']
chr22	44747444	44747858	4	['distal_intron', 'distal_intron', 'distal_intron', 'distal_intron']	['PRR5-ARHGAP8']	+	4	['distal_intron']
chr22	44760791	44761132	4	['distal_intron', 'distal_intron', 'distal_intron', 'distal_intron']	['ARHGAP8' 'PRR5-ARHGAP8']	+	4	['distal_intron']
chr22	44765170	44766584	11	['distal_intron', 'distal_intron']['distal_intron', 'distal_intron']['distal_intron', 'distal_intron', 'distal_intron', 'distal_intron', 'distal_intron', 'distal_intron', 'distal_intron']	['ARHGAP8' 'PRR5-ARHGAP8']	+	7	['distal_intron']
chr22	44888650	44889213	5	['distal_intron', 'distal_intron', 'distal_intron', 'distal_intron']['distal_intron']	['PHF21B']	-	4	['distal_intron']
chr22	44938183	44938392	4	['distal_intron', 'distal_intron', 'distal_intron', 'distal_intron']	['PHF21B']	-	4	['distal_intron']
chr22	44996692	44997308	14	['distal_intron', 'distal_intron', 'distal_intron', 'distal_intron', 'distal_intron', 'distal_intron', 'distal_intron', 'distal_intron', 'distal_intron', 'distal_intron', 'distal_intron', 'distal_intron', 'distal_intron']['distal_intron']	['PHF21B']	-	13	['distal_intron']
chr22	45181001	45181420	4	['proximal_intron', 'proximal_intron', 'proximal_intron', 'proximal_intron']	['NUP50']	+	4	['proximal_intron']
chr22	45312532	45312927	4	['distal_intron', 'distal_intron', 'distal_intron', 'distal_intron']	['FAM118A']	+	4	['distal_intron']
chr22	45508698	45509140	5	['distal_intron', 'distal_intron', 'distal_intron', 'distal_intron', 'distal_intron']	['FBLN1']	+	5	['distal_intron']
chr22	45510733	45511436	6	['distal_intron', 'distal_intron', 'distal_intron', 'distal_intron', 'distal_intron']['distal_intron']	['FBLN1']	+	5	['distal_intron']
chr22	45527411	45527953	5	['distal_intron', 'distal_intron', 'distal_intron', 'proximal_intron']['exon']	['FBLN1']	+	4	['mixed']
chr22	45599397	45600060	5	['distal_intron', 'distal_intron', 'distal_intron', 'distal_intron']['distal_intron']	['FBLN1']	+	4	['distal_intron']
chr22	45872426	45872792	5	['distal_intron', 'distal_intron', 'distal_intron', 'distal_intron', 'distal_intron']	['LOC105373071']	+	5	['distal_intron']
chr22	46225093	46226736	9	['distal_intron', 'distal_intron']['distal_intron', 'distal_intron', 'distal_intron', 'distal_intron']['distal_intron', 'distal_intron']['distal_intron']	['PPARA']	+	4	['distal_intron']
chr22	46230239	46230657	4	['distal_intron', 'distal_intron', 'distal_intron', 'distal_intron']	['PPARA']	+	4	['distal_intron']
chr22	46419799	46420831	9	['distal_intron', 'distal_intron', 'distal_intron']['distal_intron', 'distal_intron', 'distal_intron', 'distal_intron', 'distal_intron', 'distal_intron']	['CELSR1']	-	6	['distal_intron']
chr22	46449251	46450211	7	['distal_intron', 'distal_intron']['distal_intron', 'distal_intron', 'distal_intron', 'distal_intron', 'distal_intron']	['CELSR1']	-	5	['distal_intron']
chr22	46452830	46453275	5	['distal_intron', 'distal_intron', 'distal_intron', 'distal_intron', 'distal_intron']	['CELSR1']	-	5	['distal_intron']
chr22	46605717	46606690	41	['distal_intron', 'distal_intron', 'distal_intron', 'distal_intron', 'distal_intron', 'distal_intron', 'distal_intron', 'distal_intron', 'distal_intron', 'distal_intron', 'distal_intron', 'distal_intron', 'distal_intron', 'distal_intron', 'distal_intron', 'distal_intron', 'distal_intron', 'distal_intron', 'distal_intron']['distal_intron', 'distal_intron', 'distal_intron', 'distal_intron', 'distal…	['GRAMD4']	+	22	['distal_intron']
chr22	46614247	46615241	7	['proximal_intron', 'distal_intron']['distal_intron', 'distal_intron', 'distal_intron', 'distal_intron', 'distal_intron']	['GRAMD4']	+	5	['mixed']
chr22	46627579	46628366	6	['distal_intron', 'distal_intron', 'distal_intron', 'distal_intron']['distal_intron', 'distal_intron']	['GRAMD4']	+	4	['distal_intron']
chr22	46639209	46640355	8	['distal_intron', 'distal_intron', 'distal_intron', 'distal_intron', 'distal_intron']['distal_intron', 'distal_intron', 'distal_intron']	['GRAMD4']	+	5	['distal_intron']
chr22	46648697	46648938	9	['distal_intron', 'distal_intron', 'distal_intron', 'distal_intron', 'distal_intron', 'distal_intron', 'distal_intron', 'distal_intron', 'distal_intron']	['GRAMD4']	+	9	['distal_intron']
chr22	46665220	46665749	5	['proximal_intron', 'proximal_intron', 'proximal_intron', 'exon']['proximal_intron']	['GRAMD4']	+	4	['mixed']
chr22	46702820	46703724	7	['distal_intron', 'distal_intron', 'distal_intron', 'distal_intron', 'distal_intron']['distal_intron', 'distal_intron']	['CERK']	-	5	['distal_intron']
chr22	46718455	46720228	10	['distal_intron', 'distal_intron']['distal_intron', 'distal_intron']['distal_intron', 'proximal_intron', 'proximal_intron', 'proximal_intron']['proximal_intron', 'proximal_intron']	['CERK']	-	4	['mixed']
chr22	46725503	46728186	13	['distal_intron', 'distal_intron', 'distal_intron']['distal_intron', 'distal_intron', 'distal_intron']['distal_intron', 'distal_intron', 'distal_intron', 'distal_intron']['distal_intron', 'distal_intron', 'distal_intron']	['CERK']	-	4	['distal_intron']
chr22	46794101	46794515	4	['distal_intron', 'distal_intron', 'distal_intron', 'distal_intron']	['TBC1D22A']	+	4	['distal_intron']
chr22	46798922	46799318	4	['distal_intron', 'distal_intron', 'distal_intron', 'distal_intron']	['TBC1D22A']	+	4	['distal_intron']
chr22	46850088	46850350	4	['distal_intron', 'distal_intron', 'distal_intron', 'distal_intron']	['TBC1D22A']	+	4	['distal_intron']
chr22	46866815	46868210	6	['distal_intron', 'distal_intron', 'distal_intron', 'distal_intron']['distal_intron', 'distal_intron']	['TBC1D22A']	+	4	['distal_intron']
chr22	46940204	46941317	16	['distal_intron', 'distal_intron', 'distal_intron', 'distal_intron', 'distal_intron', 'distal_intron', 'distal_intron']['distal_intron', 'distal_intron', 'distal_intron', 'distal_intron', 'distal_intron', 'distal_intron', 'distal_intron']['distal_intron', 'distal_intron']	['TBC1D22A']	+	7	['distal_intron']
chr22	46968123	46968374	4	['distal_intron', 'distal_intron', 'distal_intron', 'distal_intron']	['TBC1D22A']	+	4	['distal_intron']
chr22	47003898	47004017	4	['distal_intron', 'distal_intron', 'distal_intron', 'distal_intron']	['TBC1D22A']	+	4	['distal_intron']
chr22	47107982	47108367	4	['distal_intron', 'distal_intron', 'distal_intron', 'distal_intron']	['TBC1D22A']	+	4	['distal_intron']
chr22	47116500	47117233	5	['exon', 'exon', 'exon', 'exon']['exon']	['TBC1D22A']	+	4	['exon']
chr22	47124445	47124649	4	['distal_intron', 'distal_intron', 'distal_intron', 'distal_intron']	['TBC1D22A']	+	4	['distal_intron']
chr22	47166724	47167180	6	['distal_intron', 'distal_intron', 'distal_intron', 'distal_intron', 'distal_intron', 'distal_intron']	['TBC1D22A']	+	6	['distal_intron']
chr22	47358116	47358761	6	['distal_intron', 'distal_intron', 'distal_intron', 'distal_intron', 'distal_intron']['distal_intron']	['LOC339685']	+	5	['distal_intron']
chr22	47370452	47370600	4	['exon', 'exon', 'exon', 'exon']	['LOC339685']	+	4	['exon']
chr22	47638928	47639082	5	['distal_intron', 'distal_intron', 'distal_intron', 'distal_intron', 'distal_intron']	['EPIC1']	+	5	['distal_intron']
chr22	47652890	47653282	4	['distal_intron', 'distal_intron', 'distal_intron', 'distal_intron']	['EPIC1']	+	4	['distal_intron']
chr22	47671042	47671350	4	['distal_intron', 'distal_intron', 'distal_intron', 'distal_intron']	['EPIC1']	+	4	['distal_intron']
chr22	47672062	47672686	6	['distal_intron', 'distal_intron']['distal_intron', 'distal_intron', 'distal_intron', 'distal_intron']	['EPIC1']	+	4	['distal_intron']
chr22	47673968	47674393	4	['distal_intron', 'distal_intron', 'distal_intron', 'distal_intron']	['EPIC1']	+	4	['distal_intron']
chr22	47746049	47746688	5	['distal_intron', 'distal_intron', 'distal_intron', 'distal_intron']['distal_intron']	['EPIC1']	+	4	['distal_intron']
chr22	47814422	47815142	28	['distal_intron', 'distal_intron', 'distal_intron', 'distal_intron', 'distal_intron', 'distal_intron', 'distal_intron', 'distal_intron', 'distal_intron', 'distal_intron', 'distal_intron', 'distal_intron', 'distal_intron', 'distal_intron', 'distal_intron', 'distal_intron', 'distal_intron', 'distal_intron', 'distal_intron', 'distal_intron', 'distal_intron', 'distal_intron', 'distal_intron', 'distal…	['EPIC1']	+	26	['distal_intron']
chr22	47823736	47824152	4	['distal_intron', 'distal_intron', 'distal_intron', 'distal_intron']	['EPIC1']	+	4	['distal_intron']
chr22	47827167	47827439	4	['distal_intron', 'distal_intron', 'distal_intron', 'distal_intron']	['EPIC1']	+	4	['distal_intron']
chr22	48535308	48536098	6	['distal_intron', 'distal_intron']['distal_intron', 'distal_intron', 'distal_intron', 'distal_intron']	['TAFA5']	+	4	['distal_intron']
chr22	48541888	48542525	6	['distal_intron', 'distal_intron', 'distal_intron', 'distal_intron']['distal_intron', 'distal_intron']	['TAFA5']	+	4	['distal_intron']
chr22	48637237	48637711	4	['distal_intron', 'distal_intron', 'distal_intron', 'distal_intron']	['TAFA5']	+	4	['distal_intron']
chr22	48702080	48703700	12	['distal_intron', 'distal_intron', 'distal_intron']['distal_intron', 'distal_intron', 'distal_intron', 'distal_intron', 'distal_intron', 'distal_intron', 'distal_intron']['distal_intron', 'distal_intron']	['TAFA5']	+	7	['distal_intron']
chr22	48742544	48742770	4	['distal_intron', 'distal_intron', 'distal_intron', 'distal_intron']	['TAFA5']	+	4	['distal_intron']
chr22	48745337	48745511	4	['distal_intron', 'distal_intron', 'distal_intron', 'distal_intron']	['TAFA5']	+	4	['distal_intron']
chr22	49048594	49049143	7	['exon', 'exon', 'exon', 'proximal_intron', 'proximal_intron', 'proximal_intron']['proximal_intron']	['NHIP']	-	6	['mixed']
chr22	49095873	49096388	5	['proximal_intron', 'proximal_intron', 'distal_intron', 'distal_intron']['proximal_intron']	['LOC105373086']	+	4	['mixed']
chr22	49375697	49376049	4	['distal_intron', 'distal_intron', 'distal_intron', 'distal_intron']	['LOC124905143']	+	4	['distal_intron']
chr22	49426816	49428225	9	['distal_intron', 'distal_intron', 'distal_intron', 'distal_intron']['distal_intron', 'distal_intron']['distal_intron', 'distal_intron', 'distal_intron']	['MIR3667HG']	-	4	['distal_intron']
chr22	49435724	49435986	7	['distal_intron', 'distal_intron', 'distal_intron', 'distal_intron', 'distal_intron', 'distal_intron', 'distal_intron']	['MIR3667HG']	-	7	['distal_intron']
chr22	49517777	49518118	4	['distal_intron', 'distal_intron', 'distal_intron', 'distal_intron']	['MIR3667HG']	-	4	['distal_intron']
chr22	49524197	49525031	14	['distal_intron', 'distal_intron', 'distal_intron']['distal_intron', 'distal_intron', 'distal_intron', 'distal_intron', 'distal_intron', 'distal_intron', 'distal_intron', 'distal_intron', 'distal_intron', 'distal_intron', 'distal_intron']	['MIR3667HG']	-	11	['distal_intron']
chr22	49527104	49527835	32	['distal_intron', 'distal_intron', 'distal_intron', 'distal_intron', 'distal_intron', 'distal_intron', 'distal_intron', 'distal_intron', 'distal_intron', 'distal_intron', 'distal_intron', 'distal_intron', 'distal_intron', 'distal_intron', 'distal_intron', 'distal_intron', 'distal_intron', 'distal_intron', 'distal_intron', 'distal_intron', 'distal_intron', 'distal_intron', 'distal_intron']['distal…	['MIR3667HG']	-	23	['distal_intron']
chr22	49529606	49530080	5	['distal_intron', 'distal_intron', 'distal_intron', 'distal_intron', 'distal_intron']	['MIR3667HG']	-	5	['distal_intron']
chr22	49610526	49611120	9	['distal_intron', 'distal_intron', 'distal_intron', 'distal_intron', 'distal_intron', 'distal_intron']['distal_intron', 'distal_intron', 'distal_intron']	['MIR3667HG']	-	6	['distal_intron']
chr22	49618209	49618541	4	['distal_intron', 'distal_intron', 'distal_intron', 'distal_intron']	['MIR3667HG']	-	4	['distal_intron']
chr22	49627203	49627355	5	['distal_intron', 'distal_intron', 'distal_intron', 'distal_intron', 'distal_intron']	['MIR3667HG']	-	5	['distal_intron']
chr22	49667686	49668356	6	['exon', 'distal_intron', 'distal_intron', 'distal_intron', 'distal_intron']['distal_intron']	['LOC124905145']	-	5	['mixed']
chr22	49815943	49816126	4	['distal_intron', 'distal_intron', 'distal_intron', 'distal_intron']	['BRD1']	-	4	['distal_intron']
chr22	49901614	49902081	5	['exon', 'exon', 'exon', 'exon', 'exon']	['ALG12']	-	5	['exon']
chr22	50019714	50022535	23	['distal_intron', 'distal_intron', 'distal_intron']['distal_intron', 'distal_intron', 'distal_intron', 'distal_intron', 'distal_intron']['distal_intron', 'distal_intron']['distal_intron', 'distal_intron', 'distal_intron', 'distal_intron', 'distal_intron']['distal_intron', 'distal_intron', 'distal_intron', 'distal_intron', 'distal_intron', 'distal_intron']['distal_intron', 'distal_intron']	['TTLL8']	-	6	['distal_intron']
chr22	50235274	50235681	4	['distal_intron', 'distal_intron', 'distal_intron', 'distal_intron']	['TUBGCP6']	-	4	['distal_intron']
chr22	50350509	50351188	5	['distal_intron', 'distal_intron', 'distal_intron', 'distal_intron']['distal_intron']	['PPP6R2']	+	4	['distal_intron']
chr22	50423386	50424171	6	['proximal_intron', 'exon', 'proximal_intron', 'proximal_intron']['distal_intron', 'distal_intron']	['PPP6R2']	+	4	['mixed']
chr22	50432896	50434981	17	['distal_intron', 'distal_intron', 'distal_intron']['distal_intron', 'distal_intron', 'distal_intron', 'distal_intron', 'distal_intron']['distal_intron', 'distal_intron', 'distal_intron', 'distal_intron', 'distal_intron']['proximal_intron', 'proximal_intron', 'proximal_intron', 'exon']	['PPP6R2']	+	5	['mixed']
chr22	50462854	50463361	5	['proximal_intron', 'exon', 'proximal_intron', 'proximal_intron']['exon']	['SBF1']	-	4	['mixed']
chr22	50570052	50570556	5	['proximal_intron', 'proximal_intron', 'proximal_intron', 'exon']['proximal_intron']	['CHKB-CPT1B' 'CPT1B']	-	4	['mixed']
chr22	50675536	50676563	9	['proximal_intron', 'distal_intron', 'distal_intron', 'distal_intron']['distal_intron', 'distal_intron', 'proximal_intron', 'proximal_intron', 'proximal_intron']	['SHANK3']	+	5	['mixed']
chr22	50679535	50683277	27	['proximal_intron', 'proximal_intron', 'proximal_intron', 'distal_intron', 'distal_intron']['distal_intron', 'distal_intron', 'distal_intron', 'distal_intron', 'distal_intron']['distal_intron', 'distal_intron', 'distal_intron', 'distal_intron', 'distal_intron']['distal_intron', 'distal_intron', 'distal_intron']['distal_intron', 'distal_intron', 'distal_intron', 'distal_intron']['distal_intron', '…	['SHANK3']	+	5	['mixed']
chr22	50684801	50685066	4	['proximal_intron', 'proximal_intron', 'proximal_intron', 'proximal_intron']	['SHANK3']	+	4	['proximal_intron']
chr22	50706358	50706983	5	['proximal_intron', 'proximal_intron', 'proximal_intron', 'distal_intron']['distal_intron']	['SHANK3']	+	4	['mixed']
chr22	50710061	50711965	17	['distal_intron', 'distal_intron', 'distal_intron']['distal_intron', 'distal_intron', 'distal_intron', 'distal_intron', 'distal_intron', 'distal_intron', 'distal_intron', 'proximal_intron', 'proximal_intron', 'proximal_intron']['proximal_intron', 'proximal_intron', 'proximal_intron']['proximal_intron']	['SHANK3']	+	10	['mixed']
chr22	50729658	50730159	5	['distal_intron', 'distal_intron', 'distal_intron', 'distal_intron']['distal_intron']	['SHANK3']	+	4	['distal_intron']
chr22	50779839	50780233	6	['distal_intron', 'distal_intron', 'distal_intron', 'distal_intron', 'distal_intron', 'distal_intron']	['RPL23AP82']	+	6	['distal_intron']
chr22	11901937	11902395	4	['distal_intron', 'distal_intron', 'distal_intron', 'distal_intron']	['LOC102723769']	+	4	['distal_intron']
chr22	11941238	11941679	4	['distal_intron', 'distal_intron', 'distal_intron', 'distal_intron']	['LOC102723769']	+	4	['distal_intron']
chr22	12103849	12104331	4	['distal_intron', 'distal_intron', 'distal_intron', 'distal_intron']	['LOC107987323']	+	4	['distal_intron']
chr22	15692613	15692772	4	['distal_intron', 'distal_intron', 'distal_intron', 'distal_intron']	['POTEH']	+	4	['distal_intron']
chr22	15768804	15768965	4	['distal_intron', 'distal_intron', 'distal_intron', 'distal_intron']	['PSLNR']	+	4	['distal_intron']
chr22	16434698	16435129	4	['proximal_intron', 'proximal_intron', 'distal_intron', 'distal_intron']	['SLC9B1P4']	-	4	['mixed']
chr22	16458308	16458958	5	['distal_intron', 'distal_intron', 'distal_intron', 'distal_intron']['distal_intron']	['SLC9B1P4']	-	4	['distal_intron']
chr22	16624392	16624737	4	['distal_intron', 'distal_intron', 'distal_intron', 'distal_intron']	['TPTEP1']	+	4	['distal_intron']
chr22	16858185	16858644	4	['five_prime_UTR', 'five_prime_UTR', 'five_prime_UTR', 'five_prime_UTR']	['ZNF402P']	-	4	['five_prime_UTR']
chr22	16967206	16967375	5	['exon', 'exon', 'exon', 'exon', 'exon']	['GAB4']	-	5	['exon']
chr22	17056206	17056638	7	['distal_intron', 'distal_intron', 'distal_intron', 'distal_intron', 'distal_intron', 'distal_intron', 'distal_intron']	['CECR7']	+	7	['distal_intron']
chr22	17089433	17089840	4	['distal_intron', 'distal_intron', 'distal_intron', 'distal_intron']	['IL17RA']	+	4	['distal_intron']
chr22	17109814	17110361	5	['exon', 'three_prime_UTR', 'three_prime_UTR', 'three_prime_UTR']['three_prime_UTR']	['IL17RA']	+	4	['mixed']
chr22	17257735	17258932	6	['exon', 'exon']['distal_intron', 'distal_intron', 'distal_intron', 'distal_intron']	['CECR3']	-	4	['mixed']
chr22	17396889	17398019	7	['distal_intron', 'distal_intron', 'distal_intron', 'distal_intron']['distal_intron', 'distal_intron']['distal_intron']	['CECR2']	+	4	['distal_intron']
chr22	17469765	17470301	7	['exon', 'exon', 'exon', 'exon', 'exon', 'exon']['exon']	['CECR2']	+	6	['exon']
chr22	17570543	17570935	4	['distal_intron', 'distal_intron', 'distal_intron', 'distal_intron']	['SLC25A18']	+	4	['distal_intron']
chr22	17756719	17757448	5	['distal_intron', 'distal_intron', 'distal_intron', 'distal_intron']['distal_intron']	['BID']	-	4	['distal_intron']
chr22	17820002	17820457	5	['distal_intron', 'distal_intron', 'distal_intron', 'distal_intron', 'distal_intron']	['MICAL3']	-	5	['distal_intron']
chr22	17840866	17841364	4	['distal_intron', 'distal_intron', 'distal_intron', 'distal_intron']	['MICAL3']	-	4	['distal_intron']
chr22	17874734	17876695	9	['distal_intron', 'distal_intron']['proximal_intron', 'proximal_intron', 'proximal_intron', 'proximal_intron']['proximal_intron', 'distal_intron']['distal_intron']	['MICAL3']	-	4	['mixed']
chr22	17911567	17911917	4	['distal_intron', 'distal_intron', 'distal_intron', 'distal_intron']	['MICAL3']	-	4	['distal_intron']
chr22	17955392	17956543	7	['distal_intron', 'distal_intron']['distal_intron', 'distal_intron', 'distal_intron', 'distal_intron', 'distal_intron']	['MICAL3']	-	5	['distal_intron']
chr22	17972812	17973217	4	['distal_intron', 'distal_intron', 'distal_intron', 'distal_intron']	['MICAL3']	-	4	['distal_intron']
chr22	18021383	18021695	4	['distal_intron', 'distal_intron', 'distal_intron', 'distal_intron']	['MICAL3']	-	4	['distal_intron']
chr22	18065530	18066338	7	['distal_intron', 'distal_intron', 'distal_intron', 'distal_intron']['distal_intron', 'distal_intron', 'distal_intron']	['LOC105372853']	+	4	['distal_intron']
chr22	18095881	18096251	4	['three_prime_UTR', 'three_prime_UTR', 'three_prime_UTR', 'three_prime_UTR']	['PEX26']	+	4	['three_prime_UTR']
chr22	18125147	18125386	5	['distal_intron', 'distal_intron', 'distal_intron', 'distal_intron', 'distal_intron']	['TUBA8']	+	5	['distal_intron']
chr22	18343848	18344240	4	['distal_intron', 'distal_intron', 'distal_intron', 'distal_intron']	['GGTLC5P']	+	4	['distal_intron']
chr22	18486770	18487643	5	['proximal_intron', 'proximal_intron', 'proximal_intron', 'proximal_intron']['proximal_intron']	['FAM230A']	+	4	['proximal_intron']
chr22	18565563	18566195	5	['distal_intron', 'distal_intron', 'distal_intron', 'distal_intron']['distal_intron']	['LOC124905077']	+	4	['distal_intron']
chr22	18744141	18745012	5	['proximal_intron', 'proximal_intron', 'proximal_intron', 'proximal_intron']['proximal_intron']	['FAM230E']	+	4	['proximal_intron']
chr22	18775480	18775872	4	['proximal_intron', 'proximal_intron', 'distal_intron', 'distal_intron']	['GGT3P']	-	4	['mixed']
chr22	18860420	18860913	4	['exon', 'exon', 'exon', 'exon']	['POM121L15P']	+	4	['exon']
chr22	19015073	19015786	6	['distal_intron', 'distal_intron', 'distal_intron', 'distal_intron']['distal_intron', 'distal_intron']	['DGCR5']	+	4	['distal_intron']
chr22	19215446	19215722	4	['distal_intron', 'distal_intron', 'distal_intron', 'distal_intron']	['CLTCL1']	-	4	['distal_intron']
chr22	19256301	19257020	5	['distal_intron', 'distal_intron', 'distal_intron', 'distal_intron']['distal_intron']	['CLTCL1']	-	4	['distal_intron']
chr22	19307613	19308113	4	['distal_intron', 'distal_intron', 'distal_intron', 'distal_intron']	['LOC105372859']	+	4	['distal_intron']
chr22	19320995	19322412	7	['distal_intron', 'distal_intron', 'distal_intron', 'distal_intron']['distal_intron', 'distal_intron']['distal_intron']	['LOC105372859']	+	4	['distal_intron']
chr22	19501593	19502451	5	['distal_intron', 'distal_intron', 'distal_intron', 'distal_intron']['distal_intron']	['CDC45']	+	4	['distal_intron']
chr22	19509745	19510960	8	['distal_intron', 'distal_intron', 'distal_intron', 'distal_intron', 'distal_intron']['distal_intron', 'distal_intron', 'distal_intron']	['CDC45']	+	5	['distal_intron']
chr22	19786209	19786666	4	['three_prime_UTR', 'three_prime_UTR', 'three_prime_UTR', 'three_prime_UTR']	['GNB1L']	-	4	['three_prime_UTR']
chr22	19816583	19817949	8	['distal_intron', 'distal_intron', 'distal_intron']['distal_intron', 'distal_intron', 'distal_intron', 'distal_intron']['distal_intron']	['GNB1L']	-	4	['distal_intron']
chr22	19820977	19821860	5	['proximal_intron', 'proximal_intron', 'exon', 'exon']['distal_intron']	['GNB1L']	-	4	['mixed']
chr22	19845202	19845272	4	['distal_intron', 'distal_intron', 'distal_intron', 'distal_intron']	['GNB1L']	-	4	['distal_intron']
chr22	19847312	19847674	4	['three_prime_UTR', 'three_prime_UTR', 'three_prime_UTR', 'three_prime_UTR']	['GNB1L' 'RTL10']	-	4	['three_prime_UTR']
chr22	19880183	19880996	5	['exon', 'proximal_intron', 'proximal_intron', 'proximal_intron']['proximal_intron']	['TXNRD2']	-	4	['mixed']
chr22	19887030	19888477	8	['distal_intron', 'distal_intron', 'distal_intron']['distal_intron']['distal_intron', 'distal_intron', 'distal_intron', 'distal_intron']	['TXNRD2']	-	4	['distal_intron']
chr22	19899700	19900340	8	['distal_intron', 'distal_intron', 'distal_intron', 'distal_intron', 'distal_intron', 'distal_intron', 'distal_intron']['distal_intron']	['TXNRD2']	-	7	['distal_intron']
chr22	19957227	19958623	6	['distal_intron', 'distal_intron', 'distal_intron', 'distal_intron']['distal_intron', 'distal_intron']	['COMT']	+	4	['distal_intron']
chr22	19975020	19975314	4	['distal_intron', 'distal_intron', 'distal_intron', 'proximal_intron']	['ARVCF']	-	4	['mixed']
chr22	19984556	19985186	5	['exon', 'exon', 'exon', 'exon']['exon']	['ARVCF']	-	4	['exon']
chr22	19990231	19990652	4	['distal_intron', 'proximal_intron', 'exon', 'exon']	['ARVCF']	-	4	['mixed']
chr22	20009324	20009742	4	['distal_intron', 'distal_intron', 'distal_intron', 'distal_intron']	['ARVCF']	-	4	['distal_intron']
chr22	20025438	20026261	6	['distal_intron', 'distal_intron', 'distal_intron', 'distal_intron']['distal_intron', 'distal_intron']	['TANGO2']	+	4	['distal_intron']
chr22	20043661	20044981	8	['proximal_intron', 'proximal_intron', 'proximal_intron', 'distal_intron']['distal_intron', 'distal_intron', 'distal_intron']['distal_intron']	['TANGO2']	+	4	['mixed']
chr22	20084297	20085893	10	['five_prime_UTR', 'five_prime_UTR', 'five_prime_UTR', 'five_prime_UTR', 'five_prime_UTR', 'five_prime_UTR']['five_prime_UTR', 'proximal_intron']['five_prime_UTR', 'five_prime_UTR']	['DGCR8']	+	6	['mixed']
chr22	20123821	20124723	6	['distal_intron', 'distal_intron']['distal_intron', 'distal_intron', 'distal_intron', 'distal_intron']	['RANBP1']	+	4	['distal_intron']
chr22	20135700	20137313	14	['distal_intron', 'distal_intron']['distal_intron', 'distal_intron', 'distal_intron', 'distal_intron', 'distal_intron', 'distal_intron', 'distal_intron', 'distal_intron', 'distal_intron', 'distal_intron']['distal_intron', 'distal_intron']	['ZDHHC8']	+	10	['distal_intron']
chr22	20204564	20204661	4	['proximal_intron', 'proximal_intron', 'proximal_intron', 'exon']	['LINC02891']	-	4	['mixed']
chr22	20217134	20217608	4	['exon', 'exon', 'exon', 'exon']	['LOC124905083']	+	4	['exon']
chr22	20228910	20229953	6	['exon', 'exon', 'exon', 'exon']['exon', 'exon']	['LOC105372863']	+	4	['exon']
chr22	20244788	20245110	4	['distal_intron', 'distal_intron', 'distal_intron', 'distal_intron']	['RTN4R']	-	4	['distal_intron']
chr22	20249080	20249718	6	['proximal_intron', 'proximal_intron', 'proximal_intron', 'proximal_intron', 'proximal_intron']['distal_intron']	['RTN4R']	-	5	['mixed']
chr22	20308222	20309018	6	['proximal_intron', 'distal_intron', 'distal_intron', 'distal_intron']['proximal_intron', 'proximal_intron']	['LOC440792']	+	4	['mixed']
chr22	20455035	20455919	7	['distal_intron', 'distal_intron', 'distal_intron']['distal_intron', 'distal_intron', 'distal_intron', 'distal_intron']	['KLHL22']	-	4	['distal_intron']
chr22	20470302	20471671	9	['distal_intron', 'distal_intron', 'distal_intron', 'distal_intron']['distal_intron', 'distal_intron', 'proximal_intron']['proximal_intron', 'proximal_intron']	['KLHL22']	-	4	['mixed']
chr22	20553243	20554430	8	['proximal_intron', 'proximal_intron', 'distal_intron']['distal_intron', 'distal_intron', 'distal_intron', 'distal_intron']['distal_intron']	['MED15']	+	4	['mixed']
chr22	20594416	20594918	5	['distal_intron', 'distal_intron', 'distal_intron', 'distal_intron']['distal_intron']	['CCDC74BP1']	-	4	['distal_intron']
chr22	20597095	20597633	5	['distal_intron', 'distal_intron', 'distal_intron', 'distal_intron']['distal_intron']	['CCDC74BP1']	-	4	['distal_intron']
chr22	20613843	20615554	9	['distal_intron', 'distal_intron']['distal_intron', 'distal_intron', 'distal_intron']['distal_intron', 'distal_intron', 'distal_intron', 'distal_intron']	['SMPD4P1']	-	4	['distal_intron']
chr22	20617124	20618875	9	['distal_intron', 'distal_intron', 'distal_intron', 'distal_intron']['distal_intron', 'distal_intron']['distal_intron', 'distal_intron', 'distal_intron']	['SMPD4P1']	-	4	['distal_intron']
chr22	20620562	20622740	9	['distal_intron', 'distal_intron', 'distal_intron', 'distal_intron']['distal_intron', 'distal_intron']['distal_intron', 'distal_intron']['distal_intron']	['SMPD4P1']	-	4	['distal_intron']
chr22	20825239	20826523	7	['distal_intron', 'distal_intron', 'distal_intron', 'distal_intron']['distal_intron', 'distal_intron']['distal_intron']	['PI4KA']	-	4	['distal_intron']
chr22	20833250	20833818	5	['distal_intron', 'distal_intron', 'distal_intron', 'distal_intron']['distal_intron']	['PI4KA']	-	4	['distal_intron']
chr22	20872972	20874004	6	['distal_intron', 'distal_intron']['distal_intron', 'distal_intron', 'distal_intron', 'distal_intron']	['SNAP29']	+	4	['distal_intron']
chr22	20924045	20925059	6	['distal_intron', 'distal_intron', 'distal_intron', 'distal_intron']['distal_intron', 'distal_intron']	['CRKL']	+	4	['distal_intron']
chr22	21012699	21012927	4	['distal_intron', 'distal_intron', 'distal_intron', 'distal_intron']	['TUBA3FP']	-	4	['distal_intron']
chr22	21015752	21017578	9	['exon', 'exon', 'proximal_intron']['proximal_intron', 'proximal_intron', 'distal_intron', 'distal_intron']['distal_intron']['proximal_intron']	['P2RX6']	+	4	['mixed']
chr22	21053992	21055076	6	['exon', 'proximal_intron', 'distal_intron', 'distal_intron']['proximal_intron', 'proximal_intron']	['LRRC74B']	+	4	['mixed']
chr22	21062889	21063848	7	['three_prime_UTR', 'three_prime_UTR', 'three_prime_UTR', 'three_prime_UTR']['three_prime_UTR', 'three_prime_UTR', 'three_prime_UTR']	['LRRC74B']	+	4	['three_prime_UTR']
chr22	21082288	21082773	4	['distal_intron', 'distal_intron', 'distal_intron', 'distal_intron']	['LOC112268300']	-	4	['distal_intron']
chr22	21115777	21116155	4	['proximal_intron', 'three_prime_UTR', 'proximal_intron', 'proximal_intron']	['BCRP2']	+	4	['mixed']
chr22	21209810	21210202	4	['proximal_intron', 'proximal_intron', 'distal_intron', 'distal_intron']	['GGT2P']	-	4	['mixed']
chr22	21429136	21429624	4	['distal_intron', 'distal_intron', 'distal_intron', 'distal_intron']	['HIC2']	+	4	['distal_intron']
chr22	21505254	21505742	4	['distal_intron', 'distal_intron', 'distal_intron', 'distal_intron']	['PI4KAP2']	-	4	['distal_intron']
chr22	21554639	21556104	8	['distal_intron', 'distal_intron', 'distal_intron', 'distal_intron']['distal_intron', 'distal_intron']['distal_intron', 'distal_intron']	['UBE2L3']	+	4	['distal_intron']
chr22	21561440	21561832	4	['distal_intron', 'distal_intron', 'distal_intron', 'distal_intron']	['UBE2L3']	+	4	['distal_intron']
chr22	21594247	21595483	12	['distal_intron', 'distal_intron', 'distal_intron', 'distal_intron', 'distal_intron', 'distal_intron', 'distal_intron', 'distal_intron', 'distal_intron']['distal_intron', 'distal_intron', 'distal_intron']	['UBE2L3']	+	9	['distal_intron']
chr22	21605648	21606008	4	['distal_intron', 'distal_intron', 'distal_intron', 'distal_intron']	['UBE2L3']	+	4	['distal_intron']
chr22	21642994	21644082	6	['exon', 'distal_intron']['distal_intron', 'exon', 'exon', 'exon']	['SDF2L1']	+	4	['mixed']
chr22	21678672	21679044	4	['distal_intron', 'distal_intron', 'distal_intron', 'distal_intron']	['PPIL2']	+	4	['distal_intron']
chr22	21720350	21720800	4	['distal_intron', 'distal_intron', 'distal_intron', 'distal_intron']	['YPEL1']	-	4	['distal_intron']
chr22	21782777	21784223	7	['distal_intron', 'distal_intron']['distal_intron', 'distal_intron', 'distal_intron', 'distal_intron']['distal_intron']	['MAPK1']	-	4	['distal_intron']
chr22	21793216	21795610	10	['distal_intron', 'distal_intron']['distal_intron']['distal_intron', 'distal_intron', 'distal_intron', 'distal_intron']['distal_intron', 'distal_intron', 'distal_intron']	['MAPK1']	-	4	['distal_intron']
chr22	21939760	21940347	5	['proximal_intron', 'proximal_intron', 'proximal_intron', 'distal_intron']['distal_intron']	['PPM1F']	-	4	['mixed']
chr22	22086077	22086880	5	['distal_intron', 'distal_intron', 'distal_intron', 'proximal_intron']['exon']	['IGL' 'IGLV1-62']	+	4	['mixed']
chr22	22210919	22211185	4	['distal_intron', 'distal_intron', 'distal_intron', 'distal_intron']	['IGL']	+	4	['distal_intron']
chr22	22223147	22223618	4	['distal_intron', 'distal_intron', 'distal_intron', 'distal_intron']	['IGL']	+	4	['distal_intron']
chr22	22259688	22259878	4	['distal_intron', 'distal_intron', 'distal_intron', 'distal_intron']	['IGL']	+	4	['distal_intron']
chr22	22329499	22329998	4	['distal_intron', 'distal_intron', 'distal_intron', 'distal_intron']	['IGL']	+	4	['distal_intron']
chr22	22427147	22427528	4	['proximal_intron', 'proximal_intron', 'proximal_intron', 'proximal_intron']	['IGL']	+	4	['proximal_intron']
chr22	22609510	22610242	6	['distal_intron', 'distal_intron', 'distal_intron', 'distal_intron']['distal_intron', 'distal_intron']	['IGL']	+	4	['distal_intron']
chr22	22640420	22641373	6	['distal_intron', 'distal_intron']['distal_intron', 'distal_intron', 'distal_intron', 'distal_intron']	['IGL']	+	4	['distal_intron']
chr22	22645677	22646069	4	['distal_intron', 'distal_intron', 'proximal_intron', 'proximal_intron']	['GGTLC2' 'IGL']	+	4	['mixed']
chr22	22674457	22675246	5	['distal_intron', 'distal_intron', 'distal_intron', 'distal_intron']['distal_intron']	['IGL']	+	4	['distal_intron']
chr22	22682200	22683322	25	['distal_intron', 'distal_intron', 'distal_intron', 'distal_intron', 'distal_intron', 'distal_intron', 'distal_intron', 'distal_intron', 'distal_intron', 'distal_intron', 'distal_intron', 'distal_intron']['distal_intron', 'distal_intron', 'distal_intron', 'distal_intron', 'distal_intron', 'distal_intron', 'distal_intron', 'distal_intron', 'distal_intron', 'distal_intron', 'distal_intron', 'distal…	['IGL']	+	12	['distal_intron']
chr22	22752621	22753026	4	['distal_intron', 'distal_intron', 'distal_intron', 'distal_intron']	['IGL']	+	4	['distal_intron']
chr22	23090604	23092535	17	['distal_intron', 'distal_intron', 'distal_intron', 'distal_intron', 'distal_intron']['distal_intron', 'distal_intron', 'distal_intron', 'distal_intron', 'distal_intron', 'distal_intron', 'distal_intron']['distal_intron', 'distal_intron', 'distal_intron']['distal_intron', 'distal_intron']	['RSPH14']	-	7	['distal_intron']
chr22	23176800	23177958	8	['distal_intron', 'distal_intron']['distal_intron', 'distal_intron', 'distal_intron', 'distal_intron', 'distal_intron']['distal_intron']	['RSPH14']	-	5	['distal_intron']
chr22	23199991	23200842	5	['distal_intron', 'distal_intron', 'distal_intron', 'distal_intron']['distal_intron']	['BCR']	+	4	['distal_intron']
chr22	23230675	23231687	6	['distal_intron', 'distal_intron', 'distal_intron', 'distal_intron']['distal_intron', 'distal_intron']	['BCR']	+	4	['distal_intron']
chr22	23286933	23287405	5	['proximal_intron', 'exon', 'proximal_intron', 'proximal_intron', 'proximal_intron']	['BCR']	+	5	['mixed']
chr22	23311545	23312044	4	['proximal_intron', 'exon', 'proximal_intron', 'proximal_intron']	['BCR']	+	4	['mixed']
chr22	23374462	23374716	4	['distal_intron', 'distal_intron', 'distal_intron', 'distal_intron']	['CES5AP1']	-	4	['distal_intron']
chr22	23643176	23643614	4	['distal_intron', 'distal_intron', 'distal_intron', 'distal_intron']	['GUSBP11']	-	4	['distal_intron']
chr22	23680236	23681718	7	['distal_intron', 'distal_intron']['distal_intron', 'distal_intron', 'distal_intron', 'distal_intron']['distal_intron']	['GUSBP11']	-	4	['distal_intron']
chr22	23777301	23777486	4	['distal_intron', 'distal_intron', 'distal_intron', 'distal_intron']	['MMP11']	+	4	['distal_intron']
chr22	23803665	23804014	4	['proximal_intron', 'proximal_intron', 'proximal_intron', 'distal_intron']	['SMARCB1']	+	4	['mixed']
chr22	23828924	23829508	5	['distal_intron', 'distal_intron', 'distal_intron', 'distal_intron']['distal_intron']	['SMARCB1']	+	4	['distal_intron']
chr22	23864966	23865289	4	['distal_intron', 'distal_intron', 'distal_intron', 'distal_intron']	['SLC2A11']	+	4	['distal_intron']
chr22	23869037	23869523	4	['distal_intron', 'distal_intron', 'distal_intron', 'distal_intron']	['SLC2A11']	+	4	['distal_intron']
chr22	24005032	24005370	4	['proximal_intron', 'proximal_intron', 'exon', 'exon']	['GSTT4']	-	4	['mixed']
chr22	24015621	24015831	4	['distal_intron', 'distal_intron', 'distal_intron', 'distal_intron']	['CABIN1']	+	4	['distal_intron']
chr22	24059872	24060209	4	['proximal_intron', 'exon', 'proximal_intron', 'proximal_intron']	['CABIN1']	+	4	['mixed']
chr22	24063174	24063358	4	['proximal_intron', 'proximal_intron', 'proximal_intron', 'proximal_intron']	['CABIN1']	+	4	['proximal_intron']
chr22	24223136	24223538	4	['distal_intron', 'distal_intron', 'distal_intron', 'distal_intron']	['GGT5']	-	4	['distal_intron']
chr22	24240459	24241031	5	['distal_intron', 'distal_intron', 'distal_intron', 'distal_intron']['distal_intron']	['GGT5']	-	4	['distal_intron']
chr22	24406251	24406577	4	['distal_intron', 'distal_intron', 'distal_intron', 'distal_intron']	['SPECC1L' 'SPECC1L-ADORA2A']	+	4	['distal_intron']
chr22	24471073	24471667	5	['distal_intron', 'distal_intron', 'distal_intron', 'proximal_intron']['proximal_intron']	['ADORA2A-AS1']	-	4	['mixed']
chr22	24557588	24557969	4	['proximal_intron', 'exon', 'proximal_intron', 'proximal_intron']	['SNRPD3']	+	4	['mixed']
chr22	24592061	24592327	4	['distal_intron', 'distal_intron', 'distal_intron', 'distal_intron']	['GGT1']	+	4	['distal_intron']
chr22	24599467	24600005	6	['distal_intron', 'distal_intron', 'distal_intron', 'distal_intron']['distal_intron', 'distal_intron']	['GGT1']	+	4	['distal_intron']
chr22	24626775	24627167	4	['distal_intron', 'distal_intron', 'proximal_intron', 'proximal_intron']	['GGT1']	+	4	['mixed']
chr22	24807274	24807928	9	['distal_intron', 'distal_intron', 'distal_intron', 'distal_intron', 'distal_intron', 'distal_intron', 'distal_intron']['distal_intron', 'distal_intron']	['SGSM1']	+	7	['distal_intron']
chr22	24852306	24852927	5	['distal_intron', 'distal_intron', 'distal_intron', 'distal_intron']['distal_intron']	['SGSM1']	+	4	['distal_intron']
chr22	24936478	24936820	5	['distal_intron', 'distal_intron', 'distal_intron', 'distal_intron', 'distal_intron']	['LHFPL7']	-	5	['distal_intron']
chr22	24980547	24981029	4	['distal_intron', 'distal_intron', 'distal_intron', 'distal_intron']	['KIAA1671']	+	4	['distal_intron']
chr22	25057784	25058315	5	['distal_intron', 'distal_intron', 'distal_intron', 'distal_intron']['distal_intron']	['KIAA1671']	+	4	['distal_intron']
chr22	25071540	25072155	6	['distal_intron', 'distal_intron', 'distal_intron', 'distal_intron']['distal_intron', 'distal_intron']	['KIAA1671']	+	4	['distal_intron']
chr22	25124138	25125445	7	['distal_intron', 'distal_intron', 'distal_intron', 'distal_intron']['distal_intron', 'distal_intron']['distal_intron']	['KIAA1671']	+	4	['distal_intron']
chr22	25129127	25129721	5	['distal_intron', 'distal_intron', 'distal_intron', 'distal_intron']['distal_intron']	['KIAA1671']	+	4	['distal_intron']
chr22	25155501	25156599	8	['distal_intron', 'distal_intron', 'distal_intron', 'distal_intron']['distal_intron', 'distal_intron', 'distal_intron', 'distal_intron']	['KIAA1671']	+	4	['distal_intron']
chr22	25174633	25175345	5	['proximal_intron', 'distal_intron', 'distal_intron', 'distal_intron']['distal_intron']	['KIAA1671']	+	4	['mixed']
chr22	25181529	25181861	5	['proximal_intron', 'proximal_intron', 'proximal_intron', 'exon', 'proximal_intron']	['KIAA1671']	+	5	['mixed']
chr22	25217460	25217847	4	['distal_intron', 'distal_intron', 'distal_intron', 'distal_intron']	['CRYBB2']	+	4	['distal_intron']
chr22	25228981	25229371	6	['distal_intron', 'distal_intron', 'proximal_intron', 'proximal_intron', 'proximal_intron', 'proximal_intron']	['CRYBB2']	+	6	['mixed']
chr22	25361705	25362085	4	['exon', 'exon', 'exon', 'exon']	['LRP5L']	-	4	['exon']
chr22	25368906	25369363	5	['exon', 'exon', 'exon', 'exon', 'exon']	['LRP5L']	-	5	['exon']
chr22	25375517	25376238	5	['proximal_intron', 'proximal_intron', 'proximal_intron', 'exon']['proximal_intron']	['LRP5L']	-	4	['mixed']
chr22	25382665	25382901	4	['distal_intron', 'distal_intron', 'distal_intron', 'distal_intron']	['LRP5L']	-	4	['distal_intron']
chr22	25386689	25387291	5	['distal_intron', 'distal_intron', 'distal_intron', 'distal_intron']['distal_intron']	['LRP5L']	-	4	['distal_intron']
chr22	25397680	25397985	4	['distal_intron', 'distal_intron', 'distal_intron', 'distal_intron']	['LRP5L']	-	4	['distal_intron']
chr22	25456737	25457402	6	['distal_intron', 'distal_intron', 'distal_intron', 'proximal_intron', 'proximal_intron']['proximal_intron']	['CRYBB2P1']	+	5	['mixed']
chr22	25652100	25652980	5	['distal_intron', 'distal_intron', 'distal_intron', 'distal_intron']['distal_intron']	['GRK3']	+	4	['distal_intron']
chr22	25656604	25657055	4	['distal_intron', 'distal_intron', 'distal_intron', 'distal_intron']	['GRK3']	+	4	['distal_intron']
chr22	25663302	25663779	4	['proximal_intron', 'proximal_intron', 'proximal_intron', 'proximal_intron']	['GRK3']	+	4	['proximal_intron']
chr22	25774862	25775007	5	['distal_intron', 'distal_intron', 'distal_intron', 'distal_intron', 'distal_intron']	['MYO18B']	+	5	['distal_intron']
chr22	25838729	25839264	6	['distal_intron', 'distal_intron', 'distal_intron', 'distal_intron', 'distal_intron']['distal_intron']	['MYO18B']	+	5	['distal_intron']
chr22	25840228	25840536	4	['distal_intron', 'distal_intron', 'distal_intron', 'distal_intron']	['MYO18B']	+	4	['distal_intron']
chr22	25972399	25972864	4	['distal_intron', 'distal_intron', 'distal_intron', 'distal_intron']	['MYO18B']	+	4	['distal_intron']
chr22	26181951	26182583	5	['distal_intron', 'distal_intron', 'distal_intron', 'distal_intron']['distal_intron']	['SEZ6L']	+	4	['distal_intron']
chr22	26190787	26191506	5	['distal_intron', 'distal_intron', 'distal_intron', 'distal_intron']['distal_intron']	['SEZ6L']	+	4	['distal_intron']
chr22	26331841	26333632	9	['distal_intron', 'distal_intron']['distal_intron', 'distal_intron']['distal_intron', 'distal_intron', 'distal_intron', 'distal_intron', 'distal_intron']	['SEZ6L']	+	5	['distal_intron']
chr22	26466027	26466392	4	['proximal_intron', 'exon', 'exon', 'proximal_intron']	['HPS4']	-	4	['mixed']
chr22	26470378	26471931	7	['proximal_intron', 'proximal_intron', 'exon', 'exon']['exon', 'proximal_intron']['proximal_intron']	['HPS4']	-	4	['mixed']
chr22	26607081	26607420	6	['distal_intron', 'distal_intron', 'distal_intron', 'distal_intron', 'distal_intron', 'distal_intron']	['CRYBA4']	+	6	['distal_intron']
chr22	26609475	26609934	5	['distal_intron', 'distal_intron', 'distal_intron', 'distal_intron', 'distal_intron']	['CRYBA4']	+	5	['distal_intron']
chr22	26659754	26660960	8	['distal_intron', 'distal_intron', 'distal_intron', 'distal_intron']['distal_intron', 'distal_intron', 'distal_intron']['distal_intron']	['MIAT']	+	4	['distal_intron']
chr22	26667189	26668039	6	['exon', 'proximal_intron', 'proximal_intron', 'proximal_intron']['distal_intron', 'distal_intron']	['MIAT']	+	4	['mixed']
chr22	26702212	26702643	4	['distal_intron', 'distal_intron', 'distal_intron', 'distal_intron']	['MIATNB']	+	4	['distal_intron']
chr22	26734673	26735633	7	['distal_intron', 'distal_intron', 'distal_intron', 'distal_intron', 'distal_intron']['distal_intron', 'distal_intron']	['MIATNB']	+	5	['distal_intron']
chr22	26752909	26753319	4	['distal_intron', 'distal_intron', 'distal_intron', 'distal_intron']	['MIATNB']	+	4	['distal_intron']
chr22	27053712	27054050	5	['distal_intron', 'distal_intron', 'distal_intron', 'distal_intron', 'distal_intron']	['LOC284898']	-	5	['distal_intron']
chr22	27140432	27142265	10	['distal_intron', 'distal_intron', 'distal_intron', 'distal_intron']['distal_intron', 'distal_intron', 'distal_intron']['distal_intron', 'distal_intron', 'distal_intron']	['LOC107985534']	+	4	['distal_intron']
chr22	27312356	27312927	6	['exon', 'exon', 'exon', 'exon', 'exon']['exon']	['LINC02554']	+	5	['exon']
chr22	27339820	27340140	5	['exon', 'exon', 'exon', 'exon', 'exon']	['LOC102724900']	+	5	['exon']
chr22	27880608	27881530	7	['distal_intron', 'distal_intron', 'distal_intron', 'distal_intron']['distal_intron', 'distal_intron', 'distal_intron']	['PITPNB']	-	4	['distal_intron']
chr22	27940996	27941844	5	['distal_intron', 'distal_intron', 'distal_intron', 'distal_intron']['distal_intron']	['TTC28-AS1']	+	4	['distal_intron']
chr22	27984134	27984617	5	['distal_intron', 'distal_intron', 'distal_intron', 'distal_intron', 'distal_intron']	['TTC28-AS1']	+	5	['distal_intron']
chr22	27985770	27986661	5	['distal_intron', 'distal_intron', 'distal_intron', 'distal_intron']['distal_intron']	['TTC28-AS1']	+	4	['distal_intron']
chr22	27995083	27995579	4	['distal_intron', 'distal_intron', 'distal_intron', 'distal_intron']	['TTC28-AS1']	+	4	['distal_intron']
chr22	28001690	28002153	5	['exon', 'exon', 'exon', 'exon', 'exon']	['TTC28-AS1']	+	5	['exon']
chr22	28004282	28004564	4	['distal_intron', 'distal_intron', 'distal_intron', 'distal_intron']	['TTC28']	-	4	['distal_intron']
chr22	28030851	28031251	5	['distal_intron', 'distal_intron', 'distal_intron', 'distal_intron', 'distal_intron']	['TTC28']	-	5	['distal_intron']
chr22	28075698	28076004	4	['distal_intron', 'distal_intron', 'distal_intron', 'distal_intron']	['TTC28']	-	4	['distal_intron']
chr22	28264181	28264638	4	['distal_intron', 'distal_intron', 'distal_intron', 'distal_intron']	['TTC28']	-	4	['distal_intron']
chr22	28356813	28357464	5	['distal_intron', 'distal_intron', 'distal_intron', 'distal_intron']['distal_intron']	['TTC28']	-	4	['distal_intron']
chr22	28616586	28616917	4	['distal_intron', 'distal_intron', 'distal_intron', 'distal_intron']	['TTC28']	-	4	['distal_intron']
chr22	28841972	28842717	5	['distal_intron', 'distal_intron', 'distal_intron', 'distal_intron']['distal_intron']	['LOC107985549']	+	4	['distal_intron']
chr22	28918467	28918855	4	['distal_intron', 'distal_intron', 'distal_intron', 'distal_intron']	['ZNRF3']	+	4	['distal_intron']
chr22	28925311	28926672	9	['distal_intron', 'distal_intron', 'distal_intron']['distal_intron', 'distal_intron', 'distal_intron', 'distal_intron']['distal_intron', 'distal_intron']	['ZNRF3']	+	4	['distal_intron']
chr22	28932009	28932546	5	['distal_intron', 'distal_intron', 'distal_intron', 'distal_intron']['distal_intron']	['ZNRF3']	+	4	['distal_intron']
chr22	28990147	28991337	6	['distal_intron', 'distal_intron']['distal_intron', 'distal_intron', 'distal_intron', 'distal_intron']	['ZNRF3']	+	4	['distal_intron']
chr22	29141252	29141457	4	['distal_intron', 'distal_intron', 'distal_intron', 'distal_intron']	['KREMEN1']	+	4	['distal_intron']
chr22	29209815	29211646	12	['distal_intron', 'distal_intron']['distal_intron', 'distal_intron']['distal_intron', 'distal_intron', 'distal_intron', 'distal_intron', 'distal_intron']['distal_intron', 'distal_intron', 'distal_intron']	['EMID1']	+	5	['distal_intron']
chr22	29265330	29265830	4	['exon', 'exon', 'exon', 'proximal_intron']	['RHBDD3']	-	4	['mixed']
chr22	29458425	29459387	5	['distal_intron', 'distal_intron', 'distal_intron', 'distal_intron']['distal_intron']	['LOC107985541']	-	4	['distal_intron']
chr22	29477667	29478120	4	['proximal_intron', 'proximal_intron', 'proximal_intron', 'exon']	['LOC107985541']	-	4	['mixed']
chr22	29539465	29540146	5	['exon', 'proximal_intron', 'proximal_intron', 'distal_intron']['distal_intron']	['THOC5']	-	4	['mixed']
chr22	29557997	29558427	4	['distal_intron', 'distal_intron', 'distal_intron', 'distal_intron']	['NIPSNAP1']	-	4	['distal_intron']
chr22	29683126	29683859	5	['exon', 'exon', 'exon', 'exon']['exon']	['NF2']	+	4	['exon']
chr22	29740468	29740965	5	['proximal_intron', 'proximal_intron', 'proximal_intron', 'proximal_intron', 'proximal_intron']	['ZMAT5']	-	5	['proximal_intron']
chr22	29768274	29769915	7	['distal_intron', 'distal_intron', 'distal_intron', 'distal_intron']['distal_intron', 'distal_intron']['three_prime_UTR']	['UQCR10']	+	4	['mixed']
chr22	29810143	29810397	4	['distal_intron', 'distal_intron', 'distal_intron', 'distal_intron']	['ASCC2']	-	4	['distal_intron']
chr22	29819092	29819319	4	['distal_intron', 'distal_intron', 'distal_intron', 'distal_intron']	['ASCC2']	-	4	['distal_intron']
chr22	29925639	29926178	5	['distal_intron', 'distal_intron', 'distal_intron', 'distal_intron']['distal_intron']	['MTMR3']	+	4	['distal_intron']
chr22	29962873	29963537	5	['distal_intron', 'distal_intron', 'distal_intron', 'distal_intron']['distal_intron']	['MTMR3']	+	4	['distal_intron']
chr22	29986825	29986882	4	['distal_intron', 'distal_intron', 'distal_intron', 'distal_intron']	['MTMR3']	+	4	['distal_intron']
chr22	30020714	30021140	5	['exon', 'distal_intron', 'distal_intron', 'distal_intron', 'distal_intron']	['MTMR3']	+	5	['mixed']
chr22	30297799	30298178	6	['distal_intron', 'distal_intron', 'distal_intron', 'distal_intron', 'distal_intron', 'distal_intron']	['TBC1D10A']	-	6	['distal_intron']
chr22	30308213	30308418	8	['distal_intron', 'distal_intron', 'distal_intron', 'distal_intron', 'distal_intron', 'distal_intron', 'distal_intron', 'distal_intron']	['TBC1D10A']	-	8	['distal_intron']
chr22	30365136	30366138	7	['distal_intron', 'distal_intron', 'distal_intron', 'distal_intron']['distal_intron', 'exon', 'exon']	['CCDC157']	+	4	['mixed']
chr22	30366781	30367248	4	['exon', 'exon', 'exon', 'distal_intron']	['CCDC157']	+	4	['mixed']
chr22	30414108	30415030	5	['distal_intron', 'distal_intron', 'distal_intron', 'distal_intron']['distal_intron']	['SEC14L2']	+	4	['distal_intron']
chr22	30498231	30498394	4	['distal_intron', 'distal_intron', 'distal_intron', 'distal_intron']	['SEC14L4']	-	4	['distal_intron']
chr22	30562195	30563653	11	['distal_intron', 'distal_intron', 'distal_intron', 'distal_intron', 'distal_intron', 'distal_intron']['distal_intron', 'distal_intron']['distal_intron', 'distal_intron', 'distal_intron']	['GAL3ST1']	-	6	['distal_intron']
chr22	30603527	30603791	4	['distal_intron', 'distal_intron', 'distal_intron', 'distal_intron']	['PES1']	-	4	['distal_intron']
chr22	30604318	30604817	5	['distal_intron', 'distal_intron', 'distal_intron', 'distal_intron', 'distal_intron']	['PES1']	-	5	['distal_intron']
chr22	30618628	30619505	6	['distal_intron', 'distal_intron', 'distal_intron', 'distal_intron']['distal_intron', 'distal_intron']	['TCN2']	+	4	['distal_intron']
chr22	30641059	30641270	4	['distal_intron', 'distal_intron', 'distal_intron', 'distal_intron']	['SLC35E4']	+	4	['distal_intron']
chr22	30642284	30642614	5	['distal_intron', 'distal_intron', 'distal_intron', 'distal_intron', 'distal_intron']	['SLC35E4']	+	5	['distal_intron']
chr22	30776270	30776762	4	['distal_intron', 'distal_intron', 'distal_intron', 'distal_intron']	['OSBP2']	+	4	['distal_intron']
chr22	30787477	30787971	5	['distal_intron', 'distal_intron', 'distal_intron', 'distal_intron', 'distal_intron']	['OSBP2']	+	5	['distal_intron']
chr22	30828454	30829032	5	['distal_intron', 'distal_intron', 'distal_intron', 'distal_intron']['distal_intron']	['OSBP2']	+	4	['distal_intron']
chr22	30895796	30896793	6	['distal_intron', 'distal_intron', 'distal_intron', 'distal_intron']['distal_intron', 'distal_intron']	['OSBP2']	+	4	['distal_intron']
chr22	30937963	30939022	6	['exon', 'proximal_intron', 'exon', 'proximal_intron']['distal_intron', 'distal_intron']	['MORC2']	-	4	['mixed']
chr22	31194351	31195235	5	['distal_intron']['distal_intron', 'distal_intron', 'proximal_intron', 'proximal_intron']	['RNF185']	+	4	['mixed']
chr22	31236152	31237124	6	['distal_intron', 'distal_intron']['distal_intron', 'distal_intron', 'distal_intron', 'distal_intron']	['LIMK2']	+	4	['distal_intron']
chr22	31328070	31328470	4	['distal_intron', 'distal_intron', 'distal_intron', 'proximal_intron']	['PATZ1']	-	4	['mixed']
chr22	31400863	31401914	8	['proximal_intron', 'proximal_intron']['distal_intron', 'distal_intron', 'distal_intron', 'distal_intron', 'distal_intron']['distal_intron']	['DRG1']	+	5	['mixed']
chr22	31416613	31418025	9	['distal_intron', 'distal_intron', 'distal_intron']['distal_intron', 'distal_intron', 'distal_intron', 'distal_intron', 'distal_intron', 'distal_intron']	['DRG1']	+	6	['distal_intron']
chr22	31421569	31421978	4	['distal_intron', 'distal_intron', 'distal_intron', 'distal_intron']	['DRG1']	+	4	['distal_intron']
chr22	31479212	31479862	5	['proximal_intron', 'proximal_intron', 'proximal_intron', 'exon']['proximal_intron']	['EIF4ENIF1' 'RNU6-28P']	-	4	['mixed']
chr22	31519201	31520112	7	['distal_intron', 'distal_intron', 'distal_intron', 'distal_intron']['distal_intron', 'distal_intron', 'distal_intron']	['SFI1']	+	4	['distal_intron']
chr22	31548501	31549016	5	['distal_intron', 'distal_intron', 'distal_intron', 'distal_intron']['distal_intron']	['SFI1']	+	4	['distal_intron']
chr22	31569546	31569990	4	['distal_intron', 'distal_intron', 'distal_intron', 'distal_intron']	['SFI1']	+	4	['distal_intron']
chr22	31643298	31643788	4	['distal_intron', 'distal_intron', 'distal_intron', 'distal_intron']	['PISD']	-	4	['distal_intron']
chr22	31793931	31794423	4	['distal_intron', 'distal_intron', 'distal_intron', 'distal_intron']	['DEPDC5']	+	4	['distal_intron']
chr22	31826284	31827197	5	['distal_intron', 'distal_intron', 'distal_intron', 'distal_intron']['distal_intron']	['DEPDC5']	+	4	['distal_intron']
chr22	31886299	31887147	6	['distal_intron', 'distal_intron', 'distal_intron', 'distal_intron']['distal_intron', 'distal_intron']	['DEPDC5']	+	4	['distal_intron']
chr22	31935882	31936346	5	['distal_intron', 'distal_intron', 'distal_intron', 'distal_intron', 'distal_intron']	['YWHAH-AS1']	-	5	['distal_intron']
chr22	32062685	32063050	5	['distal_intron', 'distal_intron', 'distal_intron', 'distal_intron', 'distal_intron']	['SLC5A1']	+	5	['distal_intron']
chr22	32087916	32088254	4	['distal_intron', 'distal_intron', 'distal_intron', 'distal_intron']	['SLC5A1']	+	4	['distal_intron']
chr22	32208635	32209316	5	['distal_intron', 'distal_intron', 'distal_intron', 'distal_intron']['distal_intron']	['SLC5A4-AS1']	+	4	['distal_intron']
chr22	32258726	32259496	5	['distal_intron', 'distal_intron', 'distal_intron', 'distal_intron']['distal_intron']	['SLC5A4-AS1']	+	4	['distal_intron']
chr22	32263965	32265128	6	['distal_intron', 'distal_intron', 'distal_intron', 'distal_intron']['distal_intron', 'distal_intron']	['SLC5A4-AS1']	+	4	['distal_intron']
chr22	32320311	32320874	5	['exon', 'exon', 'exon', 'exon']['exon']	['LOC107985561' 'SLC5A4']	-	4	['exon']
chr22	32333494	32334192	14	['proximal_intron', 'exon', 'exon', 'proximal_intron', 'proximal_intron', 'proximal_intron', 'proximal_intron', 'proximal_intron']['proximal_intron', 'proximal_intron', 'distal_intron', 'distal_intron', 'distal_intron', 'distal_intron']	['LOC107985561' 'SLC5A4']	-	8	['mixed']
chr22	32443019	32443266	4	['proximal_intron', 'proximal_intron', 'proximal_intron', 'distal_intron']	['BPIFC']	-	4	['mixed']
chr22	32533230	32533722	4	['distal_intron', 'distal_intron', 'proximal_intron', 'proximal_intron']	['SYN3']	-	4	['mixed']
chr22	32537047	32537546	4	['distal_intron', 'distal_intron', 'distal_intron', 'distal_intron']	['SYN3']	-	4	['distal_intron']
chr22	32654664	32655641	7	['distal_intron', 'distal_intron', 'distal_intron', 'distal_intron']['distal_intron', 'distal_intron', 'distal_intron']	['SYN3']	-	4	['distal_intron']
chr22	32671244	32671836	9	['distal_intron', 'distal_intron', 'distal_intron', 'distal_intron', 'distal_intron', 'distal_intron', 'distal_intron']['distal_intron', 'distal_intron']	['SYN3']	-	7	['distal_intron']
chr22	32725192	32726002	5	['distal_intron', 'distal_intron', 'distal_intron', 'distal_intron']['distal_intron']	['SYN3']	-	4	['distal_intron']
chr22	32760132	32760574	4	['distal_intron', 'distal_intron', 'distal_intron', 'distal_intron']	['SYN3']	-	4	['distal_intron']
chr22	32868595	32869089	5	['distal_intron', 'distal_intron', 'proximal_intron', 'exon', 'exon']	['SYN3']	-	5	['mixed']
chr22	32931078	32932730	10	['proximal_intron', 'exon']['proximal_intron', 'proximal_intron', 'distal_intron', 'distal_intron', 'distal_intron', 'distal_intron']['distal_intron', 'distal_intron']	['SYN3']	-	6	['mixed']
chr22	32968252	32968648	4	['distal_intron', 'distal_intron', 'distal_intron', 'distal_intron']	['SYN3']	-	4	['distal_intron']
chr22	32993488	32993751	4	['distal_intron', 'distal_intron', 'distal_intron', 'distal_intron']	['SYN3']	-	4	['distal_intron']
chr22	33001577	33002021	4	['distal_intron', 'distal_intron', 'distal_intron', 'distal_intron']	['SYN3']	-	4	['distal_intron']
chr22	33022401	33023590	7	['distal_intron', 'distal_intron']['distal_intron', 'distal_intron', 'distal_intron', 'distal_intron']['distal_intron']	['SYN3']	-	4	['distal_intron']
chr22	33040397	33041063	6	['distal_intron', 'distal_intron', 'distal_intron', 'distal_intron', 'distal_intron']['distal_intron']	['SYN3']	-	5	['distal_intron']
chr22	33041586	33041901	5	['distal_intron', 'distal_intron', 'distal_intron', 'distal_intron', 'distal_intron']	['SYN3']	-	5	['distal_intron']
chr22	33107286	33107988	5	['distal_intron', 'distal_intron', 'distal_intron', 'distal_intron']['distal_intron']	['LARGE1']	-	4	['distal_intron']
chr22	33218083	33218578	5	['distal_intron', 'distal_intron', 'distal_intron', 'distal_intron', 'distal_intron']	['LARGE1' 'LOC124905106']	-	5	['distal_intron']
chr22	33236728	33237858	7	['distal_intron', 'distal_intron']['distal_intron', 'distal_intron', 'distal_intron', 'distal_intron']['distal_intron']	['LARGE1']	-	4	['distal_intron']
chr22	33256624	33257272	5	['distal_intron', 'distal_intron', 'distal_intron', 'distal_intron']['distal_intron']	['LARGE1']	-	4	['distal_intron']
chr22	33364580	33364989	6	['distal_intron', 'distal_intron', 'distal_intron', 'distal_intron', 'distal_intron', 'distal_intron']	['LARGE1']	-	6	['distal_intron']
chr22	33464434	33465115	6	['distal_intron', 'distal_intron', 'distal_intron', 'distal_intron', 'distal_intron']['distal_intron']	['LARGE1']	-	5	['distal_intron']
chr22	33473322	33473602	4	['distal_intron', 'distal_intron', 'distal_intron', 'distal_intron']	['LARGE1']	-	4	['distal_intron']
chr22	33537712	33538698	7	['distal_intron', 'distal_intron', 'distal_intron', 'distal_intron', 'distal_intron']['distal_intron', 'distal_intron']	['LARGE1']	-	5	['distal_intron']
chr22	33570780	33571166	4	['distal_intron', 'distal_intron', 'distal_intron', 'distal_intron']	['LARGE1']	-	4	['distal_intron']
chr22	33681891	33682215	4	['distal_intron', 'distal_intron', 'distal_intron', 'distal_intron']	['LARGE1']	-	4	['distal_intron']
chr22	33771613	33772495	5	['distal_intron', 'distal_intron', 'distal_intron', 'distal_intron']['distal_intron']	['LARGE1']	-	4	['distal_intron']
chr22	33815386	33816221	5	['distal_intron', 'distal_intron', 'distal_intron', 'distal_intron']['distal_intron']	['LARGE1']	-	4	['distal_intron']
chr22	33875480	33875909	5	['distal_intron', 'distal_intron', 'distal_intron', 'distal_intron', 'distal_intron']	['LARGE1']	-	5	['distal_intron']
chr22	33884192	33885214	6	['five_prime_UTR', 'five_prime_UTR']['five_prime_UTR', 'five_prime_UTR', 'five_prime_UTR', 'five_prime_UTR']	['LARGE1']	-	4	['five_prime_UTR']
chr22	34096850	34097537	6	['distal_intron', 'distal_intron', 'distal_intron', 'distal_intron']['distal_intron', 'distal_intron']	['LINC01643']	+	4	['distal_intron']
chr22	34102237	34103172	7	['distal_intron', 'distal_intron', 'distal_intron', 'distal_intron', 'distal_intron']['distal_intron', 'distal_intron']	['LINC01643']	+	5	['distal_intron']
chr22	34145412	34145786	4	['distal_intron', 'distal_intron', 'distal_intron', 'distal_intron']	['LINC01643']	+	4	['distal_intron']
chr22	34172152	34172794	5	['proximal_intron', 'distal_intron', 'distal_intron', 'distal_intron']['distal_intron']	['LINC01643']	+	4	['mixed']
chr22	34647577	34649808	10	['distal_intron', 'distal_intron']['distal_intron', 'distal_intron', 'distal_intron', 'distal_intron', 'distal_intron']['distal_intron', 'distal_intron']['distal_intron']	['LOC105373013']	+	5	['distal_intron']
chr22	34782146	34782632	4	['distal_intron', 'distal_intron', 'distal_intron', 'distal_intron']	['LINC02885']	-	4	['distal_intron']
chr22	34796188	34797460	7	['distal_intron', 'distal_intron']['distal_intron', 'distal_intron', 'distal_intron', 'distal_intron']['distal_intron']	['LINC02885']	-	4	['distal_intron']
chr22	34798127	34798443	4	['distal_intron', 'distal_intron', 'distal_intron', 'distal_intron']	['LINC02885']	-	4	['distal_intron']
chr22	34876538	34877458	6	['distal_intron', 'distal_intron', 'distal_intron', 'distal_intron']['distal_intron', 'distal_intron']	['LINC02885' 'LOC124905109']	-	4	['distal_intron']
chr22	35433077	35433431	4	['distal_intron', 'distal_intron', 'distal_intron', 'distal_intron']	['MCM5']	+	4	['distal_intron']
chr22	35755931	35756766	6	['proximal_intron', 'proximal_intron', 'proximal_intron', 'proximal_intron']['distal_intron', 'distal_intron']	['RBFOX2']	-	4	['mixed']
chr22	35768249	35768988	6	['proximal_intron', 'proximal_intron', 'proximal_intron', 'proximal_intron', 'proximal_intron']['distal_intron']	['RBFOX2']	-	5	['mixed']
chr22	35783850	35785373	8	['distal_intron', 'distal_intron']['distal_intron', 'distal_intron']['distal_intron', 'distal_intron', 'distal_intron', 'distal_intron']	['RBFOX2']	-	4	['distal_intron']
chr22	35905794	35906123	4	['distal_intron', 'distal_intron', 'distal_intron', 'distal_intron']	['RBFOX2']	-	4	['distal_intron']
chr22	36006223	36006673	4	['distal_intron', 'distal_intron', 'distal_intron', 'distal_intron']	['RBFOX2']	-	4	['distal_intron']
chr22	36311209	36311746	5	['distal_intron', 'distal_intron', 'distal_intron', 'distal_intron']['proximal_intron']	['MYH9']	-	4	['mixed']
chr22	36367913	36368022	4	['distal_intron', 'distal_intron', 'distal_intron', 'distal_intron']	['MYH9']	-	4	['distal_intron']
chr22	36590699	36590900	4	['distal_intron', 'distal_intron', 'distal_intron', 'distal_intron']	['CACNG2']	-	4	['distal_intron']
chr22	36728045	36728418	15	['distal_intron', 'distal_intron', 'distal_intron', 'distal_intron', 'distal_intron', 'distal_intron', 'distal_intron', 'distal_intron', 'distal_intron', 'distal_intron', 'distal_intron', 'distal_intron', 'distal_intron', 'distal_intron', 'distal_intron']	['CACNG2-DT']	+	15	['distal_intron']
chr22	36736630	36736928	4	['distal_intron', 'distal_intron', 'distal_intron', 'distal_intron']	['CACNG2-DT']	+	4	['distal_intron']
chr22	36774542	36775007	4	['distal_intron', 'distal_intron', 'distal_intron', 'distal_intron']	['IFT27']	-	4	['distal_intron']
chr22	36855547	36855754	5	['distal_intron', 'distal_intron', 'distal_intron', 'distal_intron', 'distal_intron']	['NCF4-AS1']	-	5	['distal_intron']
chr22	36920967	36921939	9	['distal_intron', 'distal_intron', 'distal_intron', 'distal_intron', 'distal_intron', 'distal_intron']['distal_intron', 'proximal_intron', 'proximal_intron']	['CSF2RB']	+	6	['mixed']
chr22	37227072	37227694	7	['proximal_intron', 'distal_intron', 'distal_intron', 'proximal_intron', 'proximal_intron', 'proximal_intron']['proximal_intron']	['RAC2']	-	6	['mixed']
chr22	37295391	37295450	4	['distal_intron', 'distal_intron', 'distal_intron', 'distal_intron']	['CYTH4']	+	4	['distal_intron']
chr22	37308338	37309391	24	['distal_intron', 'distal_intron', 'distal_intron', 'distal_intron', 'distal_intron', 'distal_intron', 'distal_intron', 'distal_intron', 'distal_intron', 'distal_intron', 'distal_intron', 'distal_intron', 'distal_intron', 'distal_intron', 'distal_intron', 'distal_intron', 'distal_intron', 'distal_intron', 'distal_intron', 'proximal_intron']['proximal_intron', 'proximal_intron', 'proximal_intron']…	['CYTH4']	+	20	['mixed']
chr22	37344001	37344908	16	['distal_intron', 'distal_intron', 'distal_intron', 'distal_intron', 'distal_intron', 'distal_intron', 'distal_intron', 'distal_intron', 'distal_intron', 'distal_intron', 'distal_intron', 'distal_intron']['distal_intron', 'distal_intron', 'distal_intron', 'distal_intron']	['ELFN2']	-	12	['distal_intron']
chr22	37376321	37376543	4	['distal_intron', 'distal_intron', 'distal_intron', 'distal_intron']	['ELFN2']	-	4	['distal_intron']
chr22	37419549	37419816	4	['distal_intron', 'distal_intron', 'distal_intron', 'distal_intron']	['ELFN2']	-	4	['distal_intron']
chr22	37420481	37422742	10	['distal_intron', 'distal_intron']['distal_intron', 'distal_intron', 'distal_intron']['distal_intron', 'distal_intron', 'distal_intron', 'distal_intron']['distal_intron']	['ELFN2']	-	4	['distal_intron']
chr22	37693023	37693347	4	['three_prime_UTR', 'three_prime_UTR', 'three_prime_UTR', 'three_prime_UTR']	['NOL12']	+	4	['three_prime_UTR']
chr22	37722296	37722600	4	['distal_intron', 'distal_intron', 'distal_intron', 'distal_intron']	['TRIOBP']	+	4	['distal_intron']
chr22	38026992	38028618	10	['distal_intron', 'distal_intron', 'distal_intron']['distal_intron', 'distal_intron']['distal_intron', 'distal_intron', 'distal_intron', 'distal_intron', 'distal_intron']	['POLR2F']	+	5	['distal_intron']
chr22	38070770	38071602	5	['proximal_intron', 'proximal_intron', 'proximal_intron', 'proximal_intron']['proximal_intron']	['PICK1']	+	4	['proximal_intron']
chr22	38114801	38115739	5	['distal_intron', 'distal_intron', 'proximal_intron', 'proximal_intron']['proximal_intron']	['PLA2G6']	-	4	['mixed']
chr22	38125118	38125361	5	['distal_intron', 'distal_intron', 'distal_intron', 'distal_intron', 'distal_intron']	['PLA2G6']	-	5	['distal_intron']
chr22	38449522	38449925	4	['distal_intron', 'distal_intron', 'distal_intron', 'distal_intron']	['KCNJ4']	-	4	['distal_intron']
chr22	38460344	38461173	6	['distal_intron', 'distal_intron', 'distal_intron', 'distal_intron', 'distal_intron']['proximal_intron']	['LOC124905116']	-	5	['mixed']
chr22	38578655	38579093	5	['three_prime_UTR', 'three_prime_UTR', 'three_prime_UTR', 'three_prime_UTR', 'three_prime_UTR']	['FAM227A']	-	5	['three_prime_UTR']
chr22	38714199	38714515	4	['distal_intron', 'distal_intron', 'distal_intron', 'distal_intron']	['GTPBP1']	+	4	['distal_intron']
chr22	39103010	39103205	4	['proximal_intron', 'distal_intron', 'distal_intron', 'distal_intron']	['APOBEC3H']	+	4	['mixed']
chr22	39134737	39135247	5	['exon', 'proximal_intron', 'proximal_intron', 'proximal_intron']['distal_intron']	['CBX7']	-	4	['mixed']
chr22	39505006	39505541	6	['distal_intron', 'distal_intron', 'distal_intron', 'distal_intron', 'distal_intron']['distal_intron']	['MIEF1']	+	5	['distal_intron']
chr22	39617360	39618907	9	['distal_intron', 'distal_intron']['distal_intron', 'distal_intron', 'distal_intron', 'distal_intron', 'distal_intron']['distal_intron', 'proximal_intron']	['CACNA1I']	+	5	['mixed']
chr22	39678013	39678225	4	['exon', 'exon', 'exon', 'proximal_intron']	['CACNA1I']	+	4	['mixed']
chr22	39886333	39887340	6	['distal_intron', 'distal_intron']['distal_intron', 'proximal_intron', 'proximal_intron', 'proximal_intron']	['ENTHD1']	-	4	['mixed']
chr22	39931636	39932589	5	['distal_intron', 'distal_intron', 'distal_intron', 'distal_intron']['distal_intron']	['GRAP2']	+	4	['distal_intron']
chr22	40382517	40382791	4	['distal_intron', 'distal_intron', 'distal_intron', 'distal_intron']	['ADSL' 'SGSM3']	+	4	['distal_intron']
chr22	40475289	40475631	4	['distal_intron', 'distal_intron', 'distal_intron', 'distal_intron']	['MRTFA']	-	4	['distal_intron']
chr22	40498009	40498619	5	['distal_intron', 'distal_intron', 'distal_intron', 'distal_intron']['distal_intron']	['MRTFA']	-	4	['distal_intron']
chr22	40620167	40621312	8	['distal_intron', 'distal_intron', 'distal_intron', 'distal_intron', 'distal_intron']['distal_intron', 'distal_intron', 'distal_intron']	['MRTFA']	-	5	['distal_intron']
chr22	40632097	40632549	4	['distal_intron', 'distal_intron', 'distal_intron', 'distal_intron']	['MRTFA']	-	4	['distal_intron']
chr22	40675477	40676562	7	['distal_intron', 'distal_intron']['distal_intron', 'distal_intron', 'distal_intron', 'distal_intron', 'distal_intron']	['LOC124905123']	-	5	['distal_intron']
chr22	40775880	40776636	6	['distal_intron', 'distal_intron', 'distal_intron', 'distal_intron', 'distal_intron']['proximal_intron']	['SLC25A17']	-	5	['mixed']
chr22	41117297	41117858	5	['exon', 'exon', 'exon', 'exon']['distal_intron']	['EP300']	+	4	['mixed']
chr22	41170940	41172489	9	['distal_intron', 'distal_intron', 'distal_intron', 'distal_intron']['distal_intron', 'distal_intron']['distal_intron', 'proximal_intron', 'proximal_intron']	['EP300']	+	4	['mixed']
chr22	41223769	41224358	6	['proximal_intron', 'exon', 'exon', 'exon']['proximal_intron', 'proximal_intron']	['L3MBTL2']	+	4	['mixed']
chr22	41336577	41337009	5	['distal_intron', 'distal_intron', 'distal_intron', 'distal_intron', 'distal_intron']	['ZC3H7B']	+	5	['distal_intron']
chr22	41351141	41352118	7	['proximal_intron', 'proximal_intron', 'proximal_intron', 'exon']['exon', 'proximal_intron', 'distal_intron']	['ZC3H7B']	+	4	['mixed']
chr22	41384896	41385233	4	['distal_intron', 'distal_intron', 'distal_intron', 'distal_intron']	['TEF']	+	4	['distal_intron']
chr22	41461509	41462089	5	['distal_intron', 'distal_intron', 'distal_intron', 'distal_intron']['distal_intron']	['PHF5A']	-	4	['distal_intron']
chr22	41634244	41634825	5	['distal_intron', 'distal_intron', 'distal_intron', 'distal_intron']['distal_intron']	['XRCC6']	+	4	['distal_intron']
chr22	41675904	41676338	4	['three_prime_UTR', 'three_prime_UTR', 'three_prime_UTR', 'three_prime_UTR']	['LOC107985567' 'SNU13']	-	4	['three_prime_UTR']
chr22	41776244	41776558	4	['exon', 'proximal_intron', 'proximal_intron', 'proximal_intron']	['MEI1']	+	4	['mixed']
chr22	41781873	41782367	4	['proximal_intron', 'proximal_intron', 'distal_intron', 'distal_intron']	['MEI1']	+	4	['mixed']
chr22	41835453	41835907	4	['distal_intron', 'distal_intron', 'distal_intron', 'distal_intron']	['SREBF2']	+	4	['distal_intron']
chr22	41860491	41861345	6	['distal_intron', 'distal_intron']['distal_intron', 'distal_intron', 'distal_intron', 'distal_intron']	['SREBF2']	+	4	['distal_intron']
chr22	41871442	41872510	7	['distal_intron', 'distal_intron', 'distal_intron', 'distal_intron']['distal_intron', 'distal_intron', 'distal_intron']	['SREBF2']	+	4	['distal_intron']
chr22	41948568	41948938	5	['distal_intron', 'distal_intron', 'distal_intron', 'distal_intron', 'distal_intron']	['SMIM45']	+	5	['distal_intron']
chr22	41983987	41984811	6	['distal_intron', 'distal_intron', 'distal_intron', 'distal_intron']['distal_intron', 'distal_intron']	['SEPTIN3']	+	4	['distal_intron']
chr22	42027722	42028086	4	['three_prime_UTR', 'three_prime_UTR', 'three_prime_UTR', 'three_prime_UTR']	['WBP2NL']	+	4	['three_prime_UTR']
chr22	42043123	42043638	5	['distal_intron', 'distal_intron', 'distal_intron', 'distal_intron']['distal_intron']	['WBP2NL']	+	4	['distal_intron']
chr22	42102625	42103083	4	['distal_intron', 'distal_intron', 'distal_intron', 'distal_intron']	['NDUFA6-DT']	+	4	['distal_intron']
chr22	42130180	42130651	4	['proximal_intron', 'proximal_intron', 'proximal_intron', 'exon']	['CYP2D6']	-	4	['mixed']
chr22	42143852	42144323	4	['proximal_intron', 'proximal_intron', 'proximal_intron', 'five_prime_UTR']	['CYP2D7']	-	4	['mixed']
chr22	42275851	42276178	4	['distal_intron', 'distal_intron', 'distal_intron', 'distal_intron']	['TCF20']	-	4	['distal_intron']
chr22	42433319	42433789	4	['distal_intron', 'distal_intron', 'distal_intron', 'distal_intron']	['NFAM1']	-	4	['distal_intron']
chr22	42547024	42547422	4	['distal_intron', 'distal_intron', 'distal_intron', 'distal_intron']	['LOC124900479']	+	4	['distal_intron']
chr22	42700689	42700976	4	['distal_intron', 'distal_intron', 'distal_intron', 'distal_intron']	['A4GALT']	-	4	['distal_intron']
chr22	42843183	42844543	7	['distal_intron', 'distal_intron', 'distal_intron']['distal_intron', 'distal_intron', 'distal_intron', 'distal_intron']	['ARFGAP3']	-	4	['distal_intron']
chr22	42930087	42930336	5	['distal_intron', 'distal_intron', 'distal_intron', 'distal_intron', 'distal_intron']	['PACSIN2']	-	5	['distal_intron']
chr22	42999230	43000165	6	['distal_intron', 'distal_intron', 'distal_intron', 'distal_intron']['distal_intron', 'distal_intron']	['PACSIN2']	-	4	['distal_intron']
chr22	43123844	43124413	5	['proximal_intron', 'exon', 'exon', 'proximal_intron']['proximal_intron']	['BIK']	+	4	['mixed']
chr22	43125834	43126249	4	['distal_intron', 'distal_intron', 'distal_intron', 'distal_intron']	['BIK']	+	4	['distal_intron']
chr22	43175443	43175891	4	['distal_intron', 'distal_intron', 'distal_intron', 'distal_intron']	['TTLL12']	-	4	['distal_intron']
chr22	43228239	43228635	4	['distal_intron', 'distal_intron', 'distal_intron', 'distal_intron']	['SCUBE1']	-	4	['distal_intron']
chr22	43232817	43233238	4	['distal_intron', 'distal_intron', 'distal_intron', 'distal_intron']	['SCUBE1']	-	4	['distal_intron']
chr22	43323083	43323716	5	['distal_intron', 'distal_intron', 'distal_intron', 'distal_intron']['distal_intron']	['SCUBE1']	-	4	['distal_intron']
chr22	43408214	43409469	7	['distal_intron', 'distal_intron']['distal_intron', 'distal_intron', 'distal_intron', 'exon']['exon']	['LINC01639']	+	4	['mixed']
chr22	43445713	43446470	5	['distal_intron', 'distal_intron', 'distal_intron', 'distal_intron']['distal_intron']	['MPPED1']	+	4	['distal_intron']
chr22	43489195	43489666	4	['distal_intron', 'distal_intron', 'distal_intron', 'distal_intron']	['MPPED1']	+	4	['distal_intron']
chr22	43578702	43580644	24	['distal_intron', 'distal_intron', 'distal_intron', 'distal_intron', 'distal_intron', 'distal_intron', 'distal_intron', 'distal_intron', 'distal_intron']['distal_intron', 'distal_intron', 'distal_intron', 'distal_intron', 'distal_intron', 'distal_intron', 'distal_intron', 'distal_intron', 'distal_intron']['distal_intron', 'distal_intron', 'distal_intron']['proximal_intron', 'exon', 'exon']	['EFCAB6']	-	9	['mixed']
chr22	43660350	43660844	4	['distal_intron', 'distal_intron', 'distal_intron', 'distal_intron']	['EFCAB6']	-	4	['distal_intron']
chr22	43663849	43664784	7	['distal_intron', 'distal_intron', 'distal_intron', 'distal_intron']['distal_intron', 'distal_intron', 'distal_intron']	['EFCAB6']	-	4	['distal_intron']
chr22	43736984	43738560	17	['distal_intron', 'distal_intron', 'distal_intron', 'distal_intron']['distal_intron', 'distal_intron', 'distal_intron', 'distal_intron', 'distal_intron', 'distal_intron', 'distal_intron']['distal_intron', 'distal_intron', 'distal_intron', 'distal_intron', 'distal_intron', 'distal_intron']	['EFCAB6']	-	7	['distal_intron']
chr22	43741238	43742248	6	['distal_intron', 'distal_intron', 'distal_intron', 'distal_intron']['distal_intron', 'distal_intron']	['EFCAB6']	-	4	['distal_intron']
chr22	43749553	43750058	5	['distal_intron', 'distal_intron', 'distal_intron', 'distal_intron']['distal_intron']	['EFCAB6']	-	4	['distal_intron']
chr22	43779192	43779612	4	['distal_intron', 'distal_intron', 'distal_intron', 'distal_intron']	['EFCAB6']	-	4	['distal_intron']
chr22	43805899	43807122	6	['distal_intron']['distal_intron', 'distal_intron', 'distal_intron', 'distal_intron']['distal_intron']	['EFCAB6']	-	4	['distal_intron']
chr22	43855562	43856128	5	['distal_intron', 'distal_intron', 'distal_intron', 'distal_intron']['distal_intron']	['SULT4A1']	-	4	['distal_intron']
chr22	43926093	43926480	4	['distal_intron', 'distal_intron', 'distal_intron', 'distal_intron']	['PNPLA3']	+	4	['distal_intron']
chr22	44008011	44008714	5	['distal_intron', 'distal_intron', 'distal_intron', 'distal_intron']['distal_intron']	['PARVB']	+	4	['distal_intron']
chr22	44014108	44014417	4	['distal_intron', 'distal_intron', 'distal_intron', 'distal_intron']	['PARVB']	+	4	['distal_intron']
chr22	44123558	44123813	4	['distal_intron', 'distal_intron', 'distal_intron', 'distal_intron']	['PARVB']	+	4	['distal_intron']
chr22	44171086	44171414	4	['three_prime_UTR', 'three_prime_UTR', 'three_prime_UTR', 'three_prime_UTR']	['PARVB']	+	4	['three_prime_UTR']
chr22	44192451	44192830	4	['proximal_intron', 'distal_intron', 'distal_intron', 'distal_intron']	['PARVG']	+	4	['mixed']
chr22	44268857	44269757	14	['distal_intron', 'distal_intron', 'distal_intron', 'distal_intron', 'distal_intron']['distal_intron', 'distal_intron', 'distal_intron', 'distal_intron', 'distal_intron', 'distal_intron', 'distal_intron', 'distal_intron', 'distal_intron']	['SHISAL1']	-	9	['distal_intron']
chr22	44322767	44323730	8	['distal_intron', 'distal_intron', 'distal_intron']['distal_intron', 'distal_intron', 'distal_intron', 'distal_intron', 'distal_intron']	['SHISAL1']	-	5	['distal_intron']
chr22	44443892	44444709	5	['proximal_intron', 'proximal_intron', 'proximal_intron', 'distal_intron']['exon']	['LINC01656']	+	4	['mixed']
chr22	44546657	44547008	4	['distal_intron', 'distal_intron', 'distal_intron', 'distal_intron']	['LOC105373059']	-	4	['distal_intron']
chr22	44617115	44618641	8	['distal_intron', 'distal_intron']['distal_intron', 'distal_intron', 'distal_intron', 'distal_intron']['distal_intron', 'distal_intron']	['LINC00229']	-	4	['distal_intron']
chr22	44747444	44747858	4	['distal_intron', 'distal_intron', 'distal_intron', 'distal_intron']	['PRR5-ARHGAP8']	+	4	['distal_intron']
chr22	44760791	44761132	4	['distal_intron', 'distal_intron', 'distal_intron', 'distal_intron']	['ARHGAP8' 'PRR5-ARHGAP8']	+	4	['distal_intron']
chr22	44765170	44766584	11	['distal_intron', 'distal_intron']['distal_intron', 'distal_intron']['distal_intron', 'distal_intron', 'distal_intron', 'distal_intron', 'distal_intron', 'distal_intron', 'distal_intron']	['ARHGAP8' 'PRR5-ARHGAP8']	+	7	['distal_intron']
chr22	44888650	44889213	5	['distal_intron', 'distal_intron', 'distal_intron', 'distal_intron']['distal_intron']	['PHF21B']	-	4	['distal_intron']
chr22	44938183	44938392	4	['distal_intron', 'distal_intron', 'distal_intron', 'distal_intron']	['PHF21B']	-	4	['distal_intron']
chr22	44996692	44997308	14	['distal_intron', 'distal_intron', 'distal_intron', 'distal_intron', 'distal_intron', 'distal_intron', 'distal_intron', 'distal_intron', 'distal_intron', 'distal_intron', 'distal_intron', 'distal_intron', 'distal_intron']['distal_intron']	['PHF21B']	-	13	['distal_intron']
chr22	45181001	45181420	4	['proximal_intron', 'proximal_intron', 'proximal_intron', 'proximal_intron']	['NUP50']	+	4	['proximal_intron']
chr22	45312532	45312927	4	['distal_intron', 'distal_intron', 'distal_intron', 'distal_intron']	['FAM118A']	+	4	['distal_intron']
chr22	45508698	45509140	5	['distal_intron', 'distal_intron', 'distal_intron', 'distal_intron', 'distal_intron']	['FBLN1']	+	5	['distal_intron']
chr22	45510733	45511436	6	['distal_intron', 'distal_intron', 'distal_intron', 'distal_intron', 'distal_intron']['distal_intron']	['FBLN1']	+	5	['distal_intron']
chr22	45527411	45527953	5	['distal_intron', 'distal_intron', 'distal_intron', 'proximal_intron']['exon']	['FBLN1']	+	4	['mixed']
chr22	45599397	45600060	5	['distal_intron', 'distal_intron', 'distal_intron', 'distal_intron']['distal_intron']	['FBLN1']	+	4	['distal_intron']
chr22	45872426	45872792	5	['distal_intron', 'distal_intron', 'distal_intron', 'distal_intron', 'distal_intron']	['LOC105373071']	+	5	['distal_intron']
chr22	46225093	46226736	9	['distal_intron', 'distal_intron']['distal_intron', 'distal_intron', 'distal_intron', 'distal_intron']['distal_intron', 'distal_intron']['distal_intron']	['PPARA']	+	4	['distal_intron']
chr22	46230239	46230657	4	['distal_intron', 'distal_intron', 'distal_intron', 'distal_intron']	['PPARA']	+	4	['distal_intron']
chr22	46419799	46420831	9	['distal_intron', 'distal_intron', 'distal_intron']['distal_intron', 'distal_intron', 'distal_intron', 'distal_intron', 'distal_intron', 'distal_intron']	['CELSR1']	-	6	['distal_intron']
chr22	46449251	46450211	7	['distal_intron', 'distal_intron']['distal_intron', 'distal_intron', 'distal_intron', 'distal_intron', 'distal_intron']	['CELSR1']	-	5	['distal_intron']
chr22	46452830	46453275	5	['distal_intron', 'distal_intron', 'distal_intron', 'distal_intron', 'distal_intron']	['CELSR1']	-	5	['distal_intron']
chr22	46605717	46606690	41	['distal_intron', 'distal_intron', 'distal_intron', 'distal_intron', 'distal_intron', 'distal_intron', 'distal_intron', 'distal_intron', 'distal_intron', 'distal_intron', 'distal_intron', 'distal_intron', 'distal_intron', 'distal_intron', 'distal_intron', 'distal_intron', 'distal_intron', 'distal_intron', 'distal_intron']['distal_intron', 'distal_intron', 'distal_intron', 'distal_intron', 'distal…	['GRAMD4']	+	22	['distal_intron']
chr22	46614247	46615241	7	['proximal_intron', 'distal_intron']['distal_intron', 'distal_intron', 'distal_intron', 'distal_intron', 'distal_intron']	['GRAMD4']	+	5	['mixed']
chr22	46627579	46628366	6	['distal_intron', 'distal_intron', 'distal_intron', 'distal_intron']['distal_intron', 'distal_intron']	['GRAMD4']	+	4	['distal_intron']
chr22	46639209	46640355	8	['distal_intron', 'distal_intron', 'distal_intron', 'distal_intron', 'distal_intron']['distal_intron', 'distal_intron', 'distal_intron']	['GRAMD4']	+	5	['distal_intron']
chr22	46648697	46648938	9	['distal_intron', 'distal_intron', 'distal_intron', 'distal_intron', 'distal_intron', 'distal_intron', 'distal_intron', 'distal_intron', 'distal_intron']	['GRAMD4']	+	9	['distal_intron']
chr22	46665220	46665749	5	['proximal_intron', 'proximal_intron', 'proximal_intron', 'exon']['proximal_intron']	['GRAMD4']	+	4	['mixed']
chr22	46702820	46703724	7	['distal_intron', 'distal_intron', 'distal_intron', 'distal_intron', 'distal_intron']['distal_intron', 'distal_intron']	['CERK']	-	5	['distal_intron']
chr22	46718455	46720228	10	['distal_intron', 'distal_intron']['distal_intron', 'distal_intron']['distal_intron', 'proximal_intron', 'proximal_intron', 'proximal_intron']['proximal_intron', 'proximal_intron']	['CERK']	-	4	['mixed']
chr22	46725503	46728186	13	['distal_intron', 'distal_intron', 'distal_intron']['distal_intron', 'distal_intron', 'distal_intron']['distal_intron', 'distal_intron', 'distal_intron', 'distal_intron']['distal_intron', 'distal_intron', 'distal_intron']	['CERK']	-	4	['distal_intron']
chr22	46794101	46794515	4	['distal_intron', 'distal_intron', 'distal_intron', 'distal_intron']	['TBC1D22A']	+	4	['distal_intron']
chr22	46798922	46799318	4	['distal_intron', 'distal_intron', 'distal_intron', 'distal_intron']	['TBC1D22A']	+	4	['distal_intron']
chr22	46850088	46850350	4	['distal_intron', 'distal_intron', 'distal_intron', 'distal_intron']	['TBC1D22A']	+	4	['distal_intron']
chr22	46866815	46868210	6	['distal_intron', 'distal_intron', 'distal_intron', 'distal_intron']['distal_intron', 'distal_intron']	['TBC1D22A']	+	4	['distal_intron']
chr22	46940204	46941317	16	['distal_intron', 'distal_intron', 'distal_intron', 'distal_intron', 'distal_intron', 'distal_intron', 'distal_intron']['distal_intron', 'distal_intron', 'distal_intron', 'distal_intron', 'distal_intron', 'distal_intron', 'distal_intron']['distal_intron', 'distal_intron']	['TBC1D22A']	+	7	['distal_intron']
chr22	46968123	46968374	4	['distal_intron', 'distal_intron', 'distal_intron', 'distal_intron']	['TBC1D22A']	+	4	['distal_intron']
chr22	47003898	47004017	4	['distal_intron', 'distal_intron', 'distal_intron', 'distal_intron']	['TBC1D22A']	+	4	['distal_intron']
chr22	47107982	47108367	4	['distal_intron', 'distal_intron', 'distal_intron', 'distal_intron']	['TBC1D22A']	+	4	['distal_intron']
chr22	47116500	47117233	5	['exon', 'exon', 'exon', 'exon']['exon']	['TBC1D22A']	+	4	['exon']
chr22	47124445	47124649	4	['distal_intron', 'distal_intron', 'distal_intron', 'distal_intron']	['TBC1D22A']	+	4	['distal_intron']
chr22	47166724	47167180	6	['distal_intron', 'distal_intron', 'distal_intron', 'distal_intron', 'distal_intron', 'distal_intron']	['TBC1D22A']	+	6	['distal_intron']
chr22	47358116	47358761	6	['distal_intron', 'distal_intron', 'distal_intron', 'distal_intron', 'distal_intron']['distal_intron']	['LOC339685']	+	5	['distal_intron']
chr22	47370452	47370600	4	['exon', 'exon', 'exon', 'exon']	['LOC339685']	+	4	['exon']
chr22	47638928	47639082	5	['distal_intron', 'distal_intron', 'distal_intron', 'distal_intron', 'distal_intron']	['EPIC1']	+	5	['distal_intron']
chr22	47652890	47653282	4	['distal_intron', 'distal_intron', 'distal_intron', 'distal_intron']	['EPIC1']	+	4	['distal_intron']
chr22	47671042	47671350	4	['distal_intron', 'distal_intron', 'distal_intron', 'distal_intron']	['EPIC1']	+	4	['distal_intron']
chr22	47672062	47672686	6	['distal_intron', 'distal_intron']['distal_intron', 'distal_intron', 'distal_intron', 'distal_intron']	['EPIC1']	+	4	['distal_intron']
chr22	47673968	47674393	4	['distal_intron', 'distal_intron', 'distal_intron', 'distal_intron']	['EPIC1']	+	4	['distal_intron']
chr22	47746049	47746688	5	['distal_intron', 'distal_intron', 'distal_intron', 'distal_intron']['distal_intron']	['EPIC1']	+	4	['distal_intron']
chr22	47814422	47815142	28	['distal_intron', 'distal_intron', 'distal_intron', 'distal_intron', 'distal_intron', 'distal_intron', 'distal_intron', 'distal_intron', 'distal_intron', 'distal_intron', 'distal_intron', 'distal_intron', 'distal_intron', 'distal_intron', 'distal_intron', 'distal_intron', 'distal_intron', 'distal_intron', 'distal_intron', 'distal_intron', 'distal_intron', 'distal_intron', 'distal_intron', 'distal…	['EPIC1']	+	26	['distal_intron']
chr22	47823736	47824152	4	['distal_intron', 'distal_intron', 'distal_intron', 'distal_intron']	['EPIC1']	+	4	['distal_intron']
chr22	47827167	47827439	4	['distal_intron', 'distal_intron', 'distal_intron', 'distal_intron']	['EPIC1']	+	4	['distal_intron']
chr22	48535308	48536098	6	['distal_intron', 'distal_intron']['distal_intron', 'distal_intron', 'distal_intron', 'distal_intron']	['TAFA5']	+	4	['distal_intron']
chr22	48541888	48542525	6	['distal_intron', 'distal_intron', 'distal_intron', 'distal_intron']['distal_intron', 'distal_intron']	['TAFA5']	+	4	['distal_intron']
chr22	48637237	48637711	4	['distal_intron', 'distal_intron', 'distal_intron', 'distal_intron']	['TAFA5']	+	4	['distal_intron']
chr22	48702080	48703700	12	['distal_intron', 'distal_intron', 'distal_intron']['distal_intron', 'distal_intron', 'distal_intron', 'distal_intron', 'distal_intron', 'distal_intron', 'distal_intron']['distal_intron', 'distal_intron']	['TAFA5']	+	7	['distal_intron']
chr22	48742544	48742770	4	['distal_intron', 'distal_intron', 'distal_intron', 'distal_intron']	['TAFA5']	+	4	['distal_intron']
chr22	48745337	48745511	4	['distal_intron', 'distal_intron', 'distal_intron', 'distal_intron']	['TAFA5']	+	4	['distal_intron']
chr22	49048594	49049143	7	['exon', 'exon', 'exon', 'proximal_intron', 'proximal_intron', 'proximal_intron']['proximal_intron']	['NHIP']	-	6	['mixed']
chr22	49095873	49096388	5	['proximal_intron', 'proximal_intron', 'distal_intron', 'distal_intron']['proximal_intron']	['LOC105373086']	+	4	['mixed']
chr22	49375697	49376049	4	['distal_intron', 'distal_intron', 'distal_intron', 'distal_intron']	['LOC124905143']	+	4	['distal_intron']
chr22	49426816	49428225	9	['distal_intron', 'distal_intron', 'distal_intron', 'distal_intron']['distal_intron', 'distal_intron']['distal_intron', 'distal_intron', 'distal_intron']	['MIR3667HG']	-	4	['distal_intron']
chr22	49435724	49435986	7	['distal_intron', 'distal_intron', 'distal_intron', 'distal_intron', 'distal_intron', 'distal_intron', 'distal_intron']	['MIR3667HG']	-	7	['distal_intron']
chr22	49517777	49518118	4	['distal_intron', 'distal_intron', 'distal_intron', 'distal_intron']	['MIR3667HG']	-	4	['distal_intron']
chr22	49524197	49525031	14	['distal_intron', 'distal_intron', 'distal_intron']['distal_intron', 'distal_intron', 'distal_intron', 'distal_intron', 'distal_intron', 'distal_intron', 'distal_intron', 'distal_intron', 'distal_intron', 'distal_intron', 'distal_intron']	['MIR3667HG']	-	11	['distal_intron']
chr22	49527104	49527835	32	['distal_intron', 'distal_intron', 'distal_intron', 'distal_intron', 'distal_intron', 'distal_intron', 'distal_intron', 'distal_intron', 'distal_intron', 'distal_intron', 'distal_intron', 'distal_intron', 'distal_intron', 'distal_intron', 'distal_intron', 'distal_intron', 'distal_intron', 'distal_intron', 'distal_intron', 'distal_intron', 'distal_intron', 'distal_intron', 'distal_intron']['distal…	['MIR3667HG']	-	23	['distal_intron']
chr22	49529606	49530080	5	['distal_intron', 'distal_intron', 'distal_intron', 'distal_intron', 'distal_intron']	['MIR3667HG']	-	5	['distal_intron']
chr22	49610526	49611120	9	['distal_intron', 'distal_intron', 'distal_intron', 'distal_intron', 'distal_intron', 'distal_intron']['distal_intron', 'distal_intron', 'distal_intron']	['MIR3667HG']	-	6	['distal_intron']
chr22	49618209	49618541	4	['distal_intron', 'distal_intron', 'distal_intron', 'distal_intron']	['MIR3667HG']	-	4	['distal_intron']
chr22	49627203	49627355	5	['distal_intron', 'distal_intron', 'distal_intron', 'distal_intron', 'distal_intron']	['MIR3667HG']	-	5	['distal_intron']
chr22	49667686	49668356	6	['exon', 'distal_intron', 'distal_intron', 'distal_intron', 'distal_intron']['distal_intron']	['LOC124905145']	-	5	['mixed']
chr22	49815943	49816126	4	['distal_intron', 'distal_intron', 'distal_intron', 'distal_intron']	['BRD1']	-	4	['distal_intron']
chr22	49901614	49902081	5	['exon', 'exon', 'exon', 'exon', 'exon']	['ALG12']	-	5	['exon']
chr22	50019714	50022535	23	['distal_intron', 'distal_intron', 'distal_intron']['distal_intron', 'distal_intron', 'distal_intron', 'distal_intron', 'distal_intron']['distal_intron', 'distal_intron']['distal_intron', 'distal_intron', 'distal_intron', 'distal_intron', 'distal_intron']['distal_intron', 'distal_intron', 'distal_intron', 'distal_intron', 'distal_intron', 'distal_intron']['distal_intron', 'distal_intron']	['TTLL8']	-	6	['distal_intron']
chr22	50235274	50235681	4	['distal_intron', 'distal_intron', 'distal_intron', 'distal_intron']	['TUBGCP6']	-	4	['distal_intron']
chr22	50350509	50351188	5	['distal_intron', 'distal_intron', 'distal_intron', 'distal_intron']['distal_intron']	['PPP6R2']	+	4	['distal_intron']
chr22	50423386	50424171	6	['proximal_intron', 'exon', 'proximal_intron', 'proximal_intron']['distal_intron', 'distal_intron']	['PPP6R2']	+	4	['mixed']
chr22	50432896	50434981	17	['distal_intron', 'distal_intron', 'distal_intron']['distal_intron', 'distal_intron', 'distal_intron', 'distal_intron', 'distal_intron']['distal_intron', 'distal_intron', 'distal_intron', 'distal_intron', 'distal_intron']['proximal_intron', 'proximal_intron', 'proximal_intron', 'exon']	['PPP6R2']	+	5	['mixed']
chr22	50462854	50463361	5	['proximal_intron', 'exon', 'proximal_intron', 'proximal_intron']['exon']	['SBF1']	-	4	['mixed']
chr22	50570052	50570556	5	['proximal_intron', 'proximal_intron', 'proximal_intron', 'exon']['proximal_intron']	['CHKB-CPT1B' 'CPT1B']	-	4	['mixed']
chr22	50675536	50676563	9	['proximal_intron', 'distal_intron', 'distal_intron', 'distal_intron']['distal_intron', 'distal_intron', 'proximal_intron', 'proximal_intron', 'proximal_intron']	['SHANK3']	+	5	['mixed']
chr22	50679535	50683277	27	['proximal_intron', 'proximal_intron', 'proximal_intron', 'distal_intron', 'distal_intron']['distal_intron', 'distal_intron', 'distal_intron', 'distal_intron', 'distal_intron']['distal_intron', 'distal_intron', 'distal_intron', 'distal_intron', 'distal_intron']['distal_intron', 'distal_intron', 'distal_intron']['distal_intron', 'distal_intron', 'distal_intron', 'distal_intron']['distal_intron', '…	['SHANK3']	+	5	['mixed']
chr22	50684801	50685066	4	['proximal_intron', 'proximal_intron', 'proximal_intron', 'proximal_intron']	['SHANK3']	+	4	['proximal_intron']
chr22	50706358	50706983	5	['proximal_intron', 'proximal_intron', 'proximal_intron', 'distal_intron']['distal_intron']	['SHANK3']	+	4	['mixed']
chr22	50710061	50711965	17	['distal_intron', 'distal_intron', 'distal_intron']['distal_intron', 'distal_intron', 'distal_intron', 'distal_intron', 'distal_intron', 'distal_intron', 'distal_intron', 'proximal_intron', 'proximal_intron', 'proximal_intron']['proximal_intron', 'proximal_intron', 'proximal_intron']['proximal_intron']	['SHANK3']	+	10	['mixed']
chr22	50729658	50730159	5	['distal_intron', 'distal_intron', 'distal_intron', 'distal_intron']['distal_intron']	['SHANK3']	+	4	['distal_intron']
chr22	50779839	50780233	6	['distal_intron', 'distal_intron', 'distal_intron', 'distal_intron', 'distal_intron', 'distal_intron']	['RPL23AP82']	+	6	['distal_intron']
chr16	88481	88857	4	['proximal_intron', 'exon', 'exon', 'exon']	['NPRL3']	-	4	['mixed']
chr16	267542	268263	6	['distal_intron', 'distal_intron', 'distal_intron', 'distal_intron']['distal_intron', 'distal_intron']	['FAM234A']	+	4	['distal_intron']
chr16	333814	334824	17	['distal_intron', 'distal_intron', 'distal_intron', 'distal_intron', 'distal_intron', 'distal_intron', 'distal_intron', 'distal_intron', 'distal_intron']['distal_intron', 'distal_intron', 'distal_intron', 'distal_intron', 'distal_intron', 'distal_intron', 'distal_intron', 'distal_intron']	['AXIN1']	-	9	['distal_intron']
chr16	430701	431155	4	['distal_intron', 'distal_intron', 'distal_intron', 'distal_intron']	['RAB11FIP3']	+	4	['distal_intron']
chr16	484818	485044	4	['distal_intron', 'distal_intron', 'distal_intron', 'distal_intron']	['RAB11FIP3']	+	4	['distal_intron']
chr16	618729	619221	4	['distal_intron', 'distal_intron', 'distal_intron', 'distal_intron']	['RAB40C']	+	4	['distal_intron']
chr16	665763	666658	5	['exon', 'proximal_intron', 'exon', 'proximal_intron']['proximal_intron']	['WDR90']	+	4	['mixed']
chr16	725714	726566	6	['exon', 'exon', 'exon', 'exon', 'exon']['proximal_intron']	['CCDC78']	-	5	['mixed']
chr16	767423	768561	7	['exon', 'proximal_intron', 'proximal_intron', 'distal_intron']['distal_intron', 'proximal_intron']['exon']	['MSLN']	+	4	['mixed']
chr16	1340577	1340748	4	['proximal_intron', 'proximal_intron', 'proximal_intron', 'proximal_intron']	['BAIAP3']	+	4	['proximal_intron']
chr16	1387082	1387243	6	['distal_intron', 'distal_intron', 'distal_intron', 'distal_intron', 'distal_intron', 'distal_intron']	['UNKL']	-	6	['distal_intron']
chr16	1446975	1447391	4	['proximal_intron', 'proximal_intron', 'proximal_intron', 'proximal_intron']	['CLCN7']	-	4	['proximal_intron']
chr16	1515552	1516014	4	['distal_intron', 'distal_intron', 'distal_intron', 'distal_intron']	['IFT140']	-	4	['distal_intron']
chr16	1526490	1526963	4	['proximal_intron', 'exon', 'exon', 'proximal_intron']	['IFT140']	-	4	['mixed']
chr16	1559770	1560633	5	['distal_intron', 'distal_intron', 'distal_intron', 'distal_intron']['distal_intron']	['IFT140']	-	4	['distal_intron']
chr16	1575676	1576244	6	['distal_intron', 'distal_intron', 'distal_intron', 'distal_intron', 'distal_intron']['distal_intron']	['IFT140']	-	5	['distal_intron']
chr16	1643345	1644478	10	['distal_intron', 'distal_intron', 'distal_intron', 'distal_intron', 'distal_intron', 'distal_intron', 'distal_intron']['distal_intron', 'distal_intron', 'distal_intron']	['CRAMP1']	+	7	['distal_intron']
chr16	1669381	1670461	6	['proximal_intron', 'distal_intron']['distal_intron', 'distal_intron', 'proximal_intron', 'proximal_intron']	['CRAMP1']	+	4	['mixed']
chr16	1695684	1696092	4	['distal_intron', 'distal_intron', 'distal_intron', 'distal_intron']	['JPT2']	+	4	['distal_intron']
chr16	1711404	1711803	5	['distal_intron', 'distal_intron', 'distal_intron', 'distal_intron', 'distal_intron']	['MAPK8IP3']	+	5	['distal_intron']
chr16	1785462	1786246	5	['exon', 'exon', 'exon', 'exon']['proximal_intron']	['NUBP2']	+	4	['mixed']
chr16	1881386	1881680	4	['distal_intron', 'distal_intron', 'distal_intron', 'distal_intron']	['LINC00254']	-	4	['distal_intron']
chr16	2163918	2165805	45	['exon', 'proximal_intron', 'proximal_intron', 'proximal_intron', 'proximal_intron', 'proximal_intron', 'proximal_intron']['distal_intron', 'distal_intron', 'distal_intron', 'distal_intron', 'distal_intron', 'distal_intron', 'distal_intron', 'distal_intron', 'distal_intron', 'distal_intron', 'distal_intron', 'distal_intron', 'distal_intron', 'distal_intron']['distal_intron', 'distal_intron', 'dis…	['TRAF7']	+	16	['mixed']
chr16	2182113	2183230	6	['proximal_intron', 'proximal_intron', 'distal_intron', 'distal_intron']['distal_intron', 'distal_intron']	['CASKIN1']	-	4	['mixed']
chr16	2271999	2272530	5	['proximal_intron', 'proximal_intron', 'proximal_intron', 'proximal_intron']['distal_intron']	['MIR3677HG']	+	4	['mixed']
chr16	2309297	2310145	5	['distal_intron', 'distal_intron', 'distal_intron', 'distal_intron']['distal_intron']	['ABCA3']	-	4	['distal_intron']
chr16	2333842	2334043	4	['distal_intron', 'distal_intron', 'distal_intron', 'distal_intron']	['ABCA3']	-	4	['distal_intron']
chr16	2556423	2556895	4	['distal_intron', 'distal_intron', 'distal_intron', 'distal_intron']	['PDPK1']	+	4	['distal_intron']
chr16	2570191	2570683	4	['distal_intron', 'distal_intron', 'distal_intron', 'distal_intron']	['PDPK1']	+	4	['distal_intron']
chr16	2626912	2627366	4	['distal_intron', 'distal_intron', 'distal_intron', 'distal_intron']	['LOC652276']	+	4	['distal_intron']
chr16	2940117	2941686	11	['exon', 'proximal_intron', 'distal_intron']['distal_intron', 'distal_intron', 'distal_intron', 'distal_intron', 'distal_intron']['distal_intron', 'distal_intron', 'distal_intron']	['FLYWCH1']	+	5	['mixed']
chr16	2973799	2974631	5	['proximal_intron', 'proximal_intron', 'exon', 'exon']['exon']	['PKMYT1']	-	4	['mixed']
chr16	3073739	3074356	10	['three_prime_UTR', 'three_prime_UTR', 'three_prime_UTR', 'three_prime_UTR', 'three_prime_UTR', 'three_prime_UTR', 'three_prime_UTR', 'three_prime_UTR']['three_prime_UTR', 'three_prime_UTR']	['LOC107984896']	-	8	['three_prime_UTR']
chr16	3336767	3337451	5	['distal_intron', 'distal_intron', 'distal_intron', 'distal_intron']['distal_intron']	['OR2C1']	+	4	['distal_intron']
chr16	3459611	3460157	5	['distal_intron', 'distal_intron', 'distal_intron', 'distal_intron']['distal_intron']	['NAA60']	+	4	['distal_intron']
chr16	3528523	3528932	5	['distal_intron', 'distal_intron', 'distal_intron', 'distal_intron', 'distal_intron']	['CLUAP1']	+	5	['distal_intron']
chr16	3588542	3588884	4	['exon', 'exon', 'exon', 'exon']	['SLX4']	-	4	['exon']
chr16	3591665	3592531	6	['distal_intron', 'distal_intron', 'distal_intron', 'distal_intron']['distal_intron', 'proximal_intron']	['SLX4']	-	4	['mixed']
chr16	3598696	3600181	8	['exon', 'exon', 'exon', 'exon']['exon', 'distal_intron']['distal_intron', 'distal_intron']	['SLX4']	-	4	['mixed']
chr16	3728296	3729303	10	['exon', 'exon', 'exon', 'exon', 'exon', 'exon']['exon', 'exon', 'exon', 'exon']	['CREBBP']	-	6	['exon']
chr16	3744098	3744462	4	['distal_intron', 'distal_intron', 'distal_intron', 'proximal_intron']	['CREBBP']	-	4	['mixed']
chr16	3842464	3842924	4	['distal_intron', 'distal_intron', 'distal_intron', 'distal_intron']	['CREBBP']	-	4	['distal_intron']
chr16	4017689	4019817	11	['distal_intron', 'distal_intron']['distal_intron', 'distal_intron', 'distal_intron', 'distal_intron', 'distal_intron']['distal_intron', 'distal_intron']['distal_intron', 'distal_intron']	['ADCY9']	-	5	['distal_intron']
chr16	4022114	4022668	5	['distal_intron', 'distal_intron', 'distal_intron', 'distal_intron']['distal_intron']	['ADCY9']	-	4	['distal_intron']
chr16	4036750	4037192	4	['distal_intron', 'distal_intron', 'distal_intron', 'distal_intron']	['ADCY9']	-	4	['distal_intron']
chr16	4050405	4050681	4	['exon', 'exon', 'exon', 'exon']	['ADCY9' 'LOC124900373']	-	4	['exon']
chr16	4058112	4058592	4	['distal_intron', 'distal_intron', 'distal_intron', 'distal_intron']	['ADCY9']	-	4	['distal_intron']
chr16	4082576	4083702	15	['distal_intron', 'distal_intron', 'distal_intron', 'distal_intron', 'distal_intron', 'distal_intron', 'distal_intron', 'distal_intron', 'distal_intron', 'distal_intron', 'distal_intron', 'distal_intron', 'distal_intron']['distal_intron', 'distal_intron']	['ADCY9']	-	13	['distal_intron']
chr16	4195048	4196639	8	['distal_intron', 'proximal_intron', 'proximal_intron', 'proximal_intron']['exon', 'distal_intron']['distal_intron', 'distal_intron']	['SRL']	-	4	['mixed']
chr16	4250480	4250867	5	['distal_intron', 'distal_intron', 'distal_intron', 'distal_intron', 'distal_intron']	['LINC01569']	-	5	['distal_intron']
chr16	4384006	4384506	4	['distal_intron', 'distal_intron', 'distal_intron', 'distal_intron']	['CORO7' 'CORO7-PAM16']	-	4	['distal_intron']
chr16	4395743	4396126	5	['proximal_intron', 'distal_intron', 'distal_intron', 'distal_intron', 'distal_intron']	['CORO7' 'CORO7-PAM16']	-	5	['mixed']
chr16	4449932	4451933	10	['distal_intron', 'proximal_intron', 'proximal_intron']['proximal_intron', 'proximal_intron']['distal_intron', 'distal_intron', 'distal_intron', 'distal_intron']['distal_intron']	['DNAJA3']	+	4	['mixed']
chr16	4467127	4468270	6	['distal_intron', 'distal_intron']['distal_intron', 'distal_intron', 'distal_intron', 'distal_intron']	['NMRAL1']	-	4	['distal_intron']
chr16	4491510	4491833	4	['distal_intron', 'distal_intron', 'distal_intron', 'distal_intron']	['HMOX2']	+	4	['distal_intron']
chr16	4502292	4502782	4	['distal_intron', 'distal_intron', 'proximal_intron', 'exon']	['HMOX2']	+	4	['mixed']
chr16	4676900	4677720	7	['distal_intron', 'distal_intron', 'proximal_intron']['exon', 'proximal_intron', 'proximal_intron', 'proximal_intron']	['MGRN1']	+	4	['mixed']
chr16	4812590	4814011	6	['distal_intron', 'distal_intron', 'distal_intron', 'distal_intron']['proximal_intron', 'proximal_intron']	['GLYR1']	-	4	['mixed']
chr16	4932967	4933284	4	['distal_intron', 'distal_intron', 'distal_intron', 'distal_intron']	['PPL']	-	4	['distal_intron']
chr16	4998823	4999788	6	['distal_intron', 'distal_intron']['distal_intron', 'distal_intron', 'distal_intron', 'distal_intron']	['SEC14L5']	+	4	['distal_intron']
chr16	5125477	5125815	4	['distal_intron', 'distal_intron', 'distal_intron', 'distal_intron']	['ENPP7P14']	-	4	['distal_intron']
chr16	5133954	5134841	6	['distal_intron', 'distal_intron', 'distal_intron', 'distal_intron']['distal_intron', 'distal_intron']	['ENPP7P14']	-	4	['distal_intron']
chr16	5262717	5263482	5	['distal_intron', 'distal_intron', 'distal_intron', 'distal_intron']['distal_intron']	['RBFOX1']	+	4	['distal_intron']
chr16	5283571	5284031	4	['distal_intron', 'distal_intron', 'distal_intron', 'distal_intron']	['RBFOX1']	+	4	['distal_intron']
chr16	5365527	5366239	6	['distal_intron', 'distal_intron', 'distal_intron', 'distal_intron']['distal_intron', 'distal_intron']	['NPM1P3' 'RBFOX1']	+	4	['distal_intron']
chr16	5394166	5395653	7	['distal_intron', 'distal_intron']['distal_intron', 'distal_intron', 'distal_intron', 'distal_intron']['distal_intron']	['RBFOX1']	+	4	['distal_intron']
chr16	5398284	5398520	8	['distal_intron', 'distal_intron', 'distal_intron', 'distal_intron', 'distal_intron', 'distal_intron', 'distal_intron', 'distal_intron']	['RBFOX1']	+	8	['distal_intron']
chr16	5403001	5404724	11	['distal_intron', 'distal_intron', 'distal_intron', 'distal_intron', 'distal_intron']['distal_intron', 'distal_intron', 'distal_intron']['distal_intron', 'distal_intron', 'distal_intron']	['RBFOX1']	+	5	['distal_intron']
chr16	5409592	5411241	9	['distal_intron', 'distal_intron']['distal_intron', 'distal_intron', 'distal_intron']['distal_intron', 'distal_intron', 'distal_intron', 'distal_intron']	['RBFOX1']	+	4	['distal_intron']
chr16	5439512	5439873	4	['distal_intron', 'distal_intron', 'distal_intron', 'distal_intron']	['RBFOX1']	+	4	['distal_intron']
chr16	5446837	5448234	8	['distal_intron', 'distal_intron', 'distal_intron']['distal_intron', 'distal_intron', 'distal_intron', 'distal_intron']['distal_intron']	['RBFOX1']	+	4	['distal_intron']
chr16	5558812	5559280	4	['distal_intron', 'distal_intron', 'distal_intron', 'distal_intron']	['RBFOX1']	+	4	['distal_intron']
chr16	5639325	5641704	13	['distal_intron', 'distal_intron']['distal_intron', 'distal_intron', 'distal_intron', 'distal_intron', 'distal_intron']['distal_intron', 'distal_intron', 'distal_intron']['distal_intron', 'distal_intron']['distal_intron']	['RBFOX1']	+	5	['distal_intron']
chr16	5647918	5648352	4	['distal_intron', 'distal_intron', 'distal_intron', 'distal_intron']	['RBFOX1']	+	4	['distal_intron']
chr16	5702753	5703877	7	['distal_intron', 'distal_intron', 'distal_intron', 'distal_intron']['distal_intron', 'distal_intron', 'distal_intron']	['RBFOX1']	+	4	['distal_intron']
chr16	5784721	5785675	6	['distal_intron', 'distal_intron']['distal_intron', 'distal_intron', 'distal_intron', 'distal_intron']	['RBFOX1']	+	4	['distal_intron']
chr16	5793433	5794607	9	['distal_intron', 'distal_intron', 'distal_intron', 'distal_intron', 'distal_intron', 'distal_intron', 'distal_intron']['distal_intron', 'distal_intron']	['RBFOX1']	+	7	['distal_intron']
chr16	5842457	5843445	7	['distal_intron', 'distal_intron', 'distal_intron', 'distal_intron']['distal_intron', 'distal_intron', 'distal_intron']	['RBFOX1']	+	4	['distal_intron']
chr16	5930379	5930988	17	['distal_intron', 'distal_intron', 'distal_intron', 'distal_intron', 'distal_intron', 'distal_intron', 'distal_intron', 'distal_intron', 'distal_intron', 'distal_intron', 'distal_intron', 'distal_intron', 'distal_intron']['distal_intron', 'distal_intron', 'distal_intron', 'distal_intron']	['RBFOX1']	+	13	['distal_intron']
chr16	5956812	5957743	6	['distal_intron', 'distal_intron']['distal_intron', 'distal_intron', 'distal_intron', 'distal_intron']	['RBFOX1']	+	4	['distal_intron']
chr16	6002025	6002448	4	['distal_intron', 'distal_intron', 'distal_intron', 'distal_intron']	['RBFOX1']	+	4	['distal_intron']
chr16	6027932	6028401	5	['distal_intron', 'distal_intron', 'distal_intron', 'distal_intron', 'distal_intron']	['RBFOX1']	+	5	['distal_intron']
chr16	6031528	6031788	5	['distal_intron', 'distal_intron', 'distal_intron', 'distal_intron', 'distal_intron']	['RBFOX1']	+	5	['distal_intron']
chr16	6132358	6133378	7	['distal_intron', 'distal_intron', 'distal_intron', 'distal_intron']['distal_intron', 'distal_intron']['distal_intron']	['RBFOX1']	+	4	['distal_intron']
chr16	6150391	6150861	4	['distal_intron', 'distal_intron', 'distal_intron', 'distal_intron']	['RBFOX1']	+	4	['distal_intron']
chr16	6169907	6170374	4	['distal_intron', 'distal_intron', 'distal_intron', 'distal_intron']	['RBFOX1']	+	4	['distal_intron']
chr16	6171880	6172161	4	['distal_intron', 'distal_intron', 'distal_intron', 'distal_intron']	['RBFOX1']	+	4	['distal_intron']
chr16	6260579	6260915	4	['distal_intron', 'distal_intron', 'distal_intron', 'distal_intron']	['RBFOX1']	+	4	['distal_intron']
chr16	6356073	6356325	4	['distal_intron', 'distal_intron', 'distal_intron', 'distal_intron']	['RBFOX1']	+	4	['distal_intron']
chr16	6449819	6450132	4	['distal_intron', 'distal_intron', 'distal_intron', 'distal_intron']	['RBFOX1']	+	4	['distal_intron']
chr16	6512142	6512478	4	['distal_intron', 'distal_intron', 'distal_intron', 'distal_intron']	['RBFOX1']	+	4	['distal_intron']
chr16	6648120	6648617	4	['distal_intron', 'distal_intron', 'distal_intron', 'distal_intron']	['RBFOX1']	+	4	['distal_intron']
chr16	6655854	6656225	4	['distal_intron', 'distal_intron', 'distal_intron', 'distal_intron']	['RBFOX1']	+	4	['distal_intron']
chr16	6668262	6668562	5	['distal_intron', 'distal_intron', 'distal_intron', 'distal_intron', 'distal_intron']	['RBFOX1']	+	5	['distal_intron']
chr16	6772455	6774494	13	['distal_intron', 'distal_intron']['distal_intron', 'distal_intron', 'distal_intron', 'distal_intron']['proximal_intron', 'proximal_intron', 'proximal_intron', 'exon', 'exon']['proximal_intron', 'distal_intron']	['RBFOX1']	+	5	['mixed']
chr16	6785687	6786124	4	['distal_intron', 'distal_intron', 'distal_intron', 'distal_intron']	['RBFOX1']	+	4	['distal_intron']
chr16	6852578	6852908	7	['distal_intron', 'distal_intron', 'distal_intron', 'distal_intron', 'distal_intron', 'distal_intron', 'distal_intron']	['RBFOX1']	+	7	['distal_intron']
chr16	6898786	6899722	10	['distal_intron', 'distal_intron', 'distal_intron', 'distal_intron', 'distal_intron', 'distal_intron', 'distal_intron']['distal_intron', 'distal_intron', 'distal_intron']	['RBFOX1']	+	7	['distal_intron']
chr16	6907713	6908567	6	['distal_intron', 'distal_intron', 'distal_intron', 'distal_intron']['distal_intron', 'distal_intron']	['RBFOX1']	+	4	['distal_intron']
chr16	7152690	7153597	6	['distal_intron', 'distal_intron', 'distal_intron', 'distal_intron']['distal_intron', 'distal_intron']	['RBFOX1']	+	4	['distal_intron']
chr16	7156514	7156735	4	['distal_intron', 'distal_intron', 'distal_intron', 'distal_intron']	['RBFOX1']	+	4	['distal_intron']
chr16	7158626	7159186	6	['distal_intron', 'distal_intron', 'distal_intron', 'distal_intron', 'distal_intron']['distal_intron']	['RBFOX1']	+	5	['distal_intron']
chr16	7175022	7175412	4	['distal_intron', 'distal_intron', 'distal_intron', 'distal_intron']	['RBFOX1']	+	4	['distal_intron']
chr16	7217406	7218055	12	['distal_intron', 'distal_intron', 'distal_intron', 'distal_intron', 'distal_intron', 'distal_intron']['distal_intron', 'distal_intron', 'distal_intron', 'distal_intron', 'distal_intron', 'distal_intron']	['RBFOX1']	+	6	['distal_intron']
chr16	7222424	7223397	6	['distal_intron', 'distal_intron']['distal_intron', 'distal_intron', 'distal_intron', 'distal_intron']	['RBFOX1']	+	4	['distal_intron']
chr16	7237810	7238458	5	['distal_intron', 'distal_intron', 'distal_intron', 'distal_intron']['distal_intron']	['RBFOX1']	+	4	['distal_intron']
chr16	7242270	7243611	6	['distal_intron', 'distal_intron', 'distal_intron', 'distal_intron']['distal_intron', 'distal_intron']	['RBFOX1']	+	4	['distal_intron']
chr16	7359173	7360204	7	['distal_intron', 'distal_intron']['distal_intron', 'distal_intron', 'distal_intron', 'distal_intron', 'distal_intron']	['RBFOX1']	+	5	['distal_intron']
chr16	7362502	7362845	5	['distal_intron', 'distal_intron', 'distal_intron', 'distal_intron', 'distal_intron']	['RBFOX1']	+	5	['distal_intron']
chr16	7370556	7370947	5	['distal_intron', 'distal_intron', 'distal_intron', 'distal_intron', 'distal_intron']	['RBFOX1']	+	5	['distal_intron']
chr16	7440897	7441207	4	['distal_intron', 'distal_intron', 'distal_intron', 'distal_intron']	['RBFOX1']	+	4	['distal_intron']
chr16	7579631	7580096	4	['proximal_intron', 'proximal_intron', 'exon', 'proximal_intron']	['RBFOX1']	+	4	['mixed']
chr16	7595050	7595648	7	['distal_intron', 'distal_intron', 'proximal_intron', 'proximal_intron', 'proximal_intron', 'proximal_intron']['proximal_intron']	['RBFOX1']	+	6	['mixed']
chr16	7652006	7653130	7	['distal_intron', 'distal_intron']['distal_intron', 'distal_intron', 'distal_intron', 'distal_intron']['distal_intron']	['RBFOX1']	+	4	['distal_intron']
chr16	7694525	7695239	7	['distal_intron', 'distal_intron', 'distal_intron', 'distal_intron']['distal_intron', 'distal_intron', 'distal_intron']	['RBFOX1']	+	4	['distal_intron']
chr16	7697518	7698017	4	['distal_intron', 'distal_intron', 'distal_intron', 'distal_intron']	['RBFOX1']	+	4	['distal_intron']
chr16	7879325	7879700	4	['exon', 'exon', 'exon', 'exon']	['LOC105371069']	-	4	['exon']
chr16	8398716	8399193	4	['distal_intron', 'distal_intron', 'distal_intron', 'distal_intron']	['LOC105371072']	+	4	['distal_intron']
chr16	8528062	8528538	6	['distal_intron', 'distal_intron', 'distal_intron', 'distal_intron', 'distal_intron', 'distal_intron']	['TMEM114']	-	6	['distal_intron']
chr16	8543447	8544220	5	['distal_intron', 'distal_intron', 'distal_intron', 'distal_intron']['distal_intron']	['TMEM114']	-	4	['distal_intron']
chr16	8633081	8633477	4	['distal_intron', 'distal_intron', 'distal_intron', 'distal_intron']	['METTL22']	+	4	['distal_intron']
chr16	8647732	8648356	5	['exon', 'exon', 'exon', 'exon']['exon']	['METTL22']	+	4	['exon']
chr16	8706068	8706439	4	['distal_intron', 'distal_intron', 'distal_intron', 'distal_intron']	['ABAT']	+	4	['distal_intron']
chr16	8779874	8780238	4	['proximal_intron', 'proximal_intron', 'distal_intron', 'distal_intron']	['ABAT']	+	4	['mixed']
chr16	8791758	8792124	4	['distal_intron', 'distal_intron', 'distal_intron', 'distal_intron']	['LOC124903642']	+	4	['distal_intron']
chr16	8818825	8819142	4	['distal_intron', 'distal_intron', 'distal_intron', 'distal_intron']	['PMM2']	+	4	['distal_intron']
chr16	8930608	8932055	9	['proximal_intron', 'proximal_intron', 'distal_intron', 'distal_intron', 'distal_intron']['distal_intron', 'distal_intron', 'distal_intron']['distal_intron']	['USP7']	-	5	['mixed']
chr16	8947491	8948061	6	['distal_intron', 'distal_intron', 'distal_intron', 'distal_intron', 'distal_intron']['distal_intron']	['USP7']	-	5	['distal_intron']
chr16	8953507	8954097	6	['distal_intron', 'distal_intron', 'distal_intron', 'distal_intron']['distal_intron', 'distal_intron']	['USP7']	-	4	['distal_intron']
chr16	8959762	8960231	4	['distal_intron', 'distal_intron', 'distal_intron', 'distal_intron']	['USP7']	-	4	['distal_intron']
chr16	9207431	9208975	9	['distal_intron', 'distal_intron', 'distal_intron', 'distal_intron', 'distal_intron']['distal_intron', 'distal_intron', 'distal_intron']['distal_intron']	['LOC101927026']	+	5	['distal_intron']
chr16	9251483	9253051	12	['distal_intron', 'distal_intron', 'distal_intron', 'distal_intron', 'distal_intron']['distal_intron', 'distal_intron', 'distal_intron', 'distal_intron']['distal_intron', 'distal_intron', 'distal_intron']	['LOC101927026']	+	5	['distal_intron']
chr16	9287311	9287920	5	['proximal_intron', 'proximal_intron', 'proximal_intron', 'distal_intron']['distal_intron']	['LOC101927026']	+	4	['mixed']
chr16	9404435	9405144	6	['exon', 'exon']['exon', 'exon', 'exon', 'exon']	['LINC02177' 'LOC101927026']	+	4	['exon']
chr16	9500899	9501178	5	['distal_intron', 'distal_intron', 'distal_intron', 'proximal_intron', 'proximal_intron']	['LOC101927026']	+	5	['mixed']
chr16	9522894	9523364	4	['distal_intron', 'distal_intron', 'distal_intron', 'distal_intron']	['LOC101927026']	+	4	['distal_intron']
chr16	9530017	9530203	4	['distal_intron', 'distal_intron', 'distal_intron', 'distal_intron']	['LOC101927026']	+	4	['distal_intron']
chr16	9563179	9563769	6	['distal_intron', 'distal_intron', 'distal_intron', 'distal_intron', 'distal_intron']['distal_intron']	['LOC101927026']	+	5	['distal_intron']
chr16	9578027	9578194	4	['distal_intron', 'distal_intron', 'distal_intron', 'distal_intron']	['LOC101927026']	+	4	['distal_intron']
chr16	9635470	9636304	5	['distal_intron', 'distal_intron', 'distal_intron', 'distal_intron']['distal_intron']	['LOC101927026']	+	4	['distal_intron']
chr16	9653783	9654992	9	['distal_intron', 'distal_intron', 'distal_intron', 'distal_intron', 'distal_intron', 'distal_intron', 'distal_intron']['distal_intron', 'distal_intron']	['LOC101927026']	+	7	['distal_intron']
chr16	9941230	9943288	10	['distal_intron', 'distal_intron']['distal_intron', 'distal_intron', 'distal_intron']['distal_intron', 'distal_intron', 'distal_intron', 'distal_intron']['distal_intron']	['GRIN2A']	-	4	['distal_intron']
chr16	9948453	9949195	5	['distal_intron', 'distal_intron', 'distal_intron', 'distal_intron']['distal_intron']	['GRIN2A']	-	4	['distal_intron']
chr16	9957469	9958431	6	['distal_intron', 'distal_intron']['distal_intron', 'distal_intron', 'distal_intron', 'distal_intron']	['GRIN2A']	-	4	['distal_intron']
chr16	10021911	10022306	4	['distal_intron', 'distal_intron', 'distal_intron', 'distal_intron']	['GRIN2A']	-	4	['distal_intron']
chr16	10039923	10040337	5	['distal_intron', 'distal_intron', 'distal_intron', 'distal_intron', 'distal_intron']	['GRIN2A']	-	5	['distal_intron']
chr16	10064250	10065272	7	['distal_intron', 'distal_intron', 'distal_intron']['distal_intron', 'distal_intron', 'distal_intron', 'distal_intron']	['GRIN2A']	-	4	['distal_intron']
chr16	10071004	10071228	4	['distal_intron', 'distal_intron', 'distal_intron', 'distal_intron']	['GRIN2A']	-	4	['distal_intron']
chr16	10083689	10084059	4	['distal_intron', 'distal_intron', 'distal_intron', 'distal_intron']	['GRIN2A']	-	4	['distal_intron']
chr16	10102358	10102705	4	['distal_intron', 'distal_intron', 'distal_intron', 'distal_intron']	['GRIN2A']	-	4	['distal_intron']
chr16	10150926	10151237	4	['distal_intron', 'distal_intron', 'distal_intron', 'distal_intron']	['GRIN2A']	-	4	['distal_intron']
chr16	10248237	10248383	4	['distal_intron', 'distal_intron', 'distal_intron', 'distal_intron']	['LOC105371078']	-	4	['distal_intron']
chr16	10402351	10402746	4	['distal_intron', 'distal_intron', 'distal_intron', 'distal_intron']	['ATF7IP2']	+	4	['distal_intron']
chr16	10556615	10556891	4	['distal_intron', 'distal_intron', 'distal_intron', 'distal_intron']	['EMP2']	-	4	['distal_intron']
chr16	10565820	10566084	4	['distal_intron', 'distal_intron', 'distal_intron', 'distal_intron']	['EMP2']	-	4	['distal_intron']
chr16	10569464	10569878	4	['distal_intron', 'distal_intron', 'distal_intron', 'distal_intron']	['EMP2']	-	4	['distal_intron']
chr16	10627627	10628049	4	['exon', 'exon', 'proximal_intron', 'distal_intron']	['TEKT5']	-	4	['mixed']
chr16	10632441	10633100	6	['distal_intron', 'distal_intron', 'distal_intron', 'distal_intron', 'distal_intron']['distal_intron']	['TEKT5']	-	5	['distal_intron']
chr16	10656730	10657692	6	['distal_intron', 'distal_intron']['distal_intron', 'distal_intron', 'distal_intron', 'distal_intron']	['TEKT5']	-	4	['distal_intron']
chr16	10745035	10746604	9	['distal_intron', 'distal_intron', 'distal_intron']['distal_intron', 'distal_intron', 'distal_intron', 'distal_intron']['distal_intron', 'distal_intron']	['NUBP1']	+	4	['distal_intron']
chr16	10816479	10817494	6	['distal_intron', 'distal_intron']['distal_intron', 'distal_intron', 'distal_intron', 'distal_intron']	['TVP23A']	-	4	['distal_intron']
chr16	10905216	10905489	4	['proximal_intron', 'distal_intron', 'distal_intron', 'distal_intron']	['CIITA']	+	4	['mixed']
chr16	10917317	10917762	4	['distal_intron', 'distal_intron', 'distal_intron', 'distal_intron']	['CIITA']	+	4	['distal_intron']
chr16	11044654	11045267	6	['distal_intron', 'distal_intron', 'distal_intron', 'distal_intron']['distal_intron', 'distal_intron']	['CLEC16A']	+	4	['distal_intron']
chr16	11055264	11055722	5	['distal_intron', 'distal_intron', 'distal_intron', 'distal_intron', 'distal_intron']	['CLEC16A']	+	5	['distal_intron']
chr16	11068959	11069724	5	['distal_intron', 'distal_intron', 'distal_intron', 'distal_intron']['distal_intron']	['CLEC16A']	+	4	['distal_intron']
chr16	11089621	11089811	4	['distal_intron', 'distal_intron', 'distal_intron', 'distal_intron']	['CLEC16A']	+	4	['distal_intron']
chr16	11158778	11159269	4	['distal_intron', 'distal_intron', 'distal_intron', 'distal_intron']	['CLEC16A']	+	4	['distal_intron']
chr16	11171797	11172110	5	['distal_intron', 'distal_intron', 'distal_intron', 'distal_intron', 'distal_intron']	['CLEC16A']	+	5	['distal_intron']
chr16	11219784	11220283	5	['distal_intron', 'distal_intron', 'distal_intron', 'distal_intron', 'distal_intron']	['LOC107984859']	+	5	['distal_intron']
chr16	11261702	11262000	4	['distal_intron', 'distal_intron', 'distal_intron', 'distal_intron']	['LOC105371082']	+	4	['distal_intron']
chr16	11321781	11321951	4	['distal_intron', 'distal_intron', 'distal_intron', 'distal_intron']	['LOC105371082']	+	4	['distal_intron']
chr16	11325071	11326003	7	['distal_intron', 'distal_intron']['distal_intron', 'distal_intron', 'distal_intron', 'distal_intron', 'distal_intron']	['LOC105371082']	+	5	['distal_intron']
chr16	11327150	11327376	4	['distal_intron', 'distal_intron', 'distal_intron', 'distal_intron']	['LOC105371082']	+	4	['distal_intron']
chr16	11410575	11410880	5	['distal_intron', 'distal_intron', 'distal_intron', 'distal_intron', 'proximal_intron']	['LOC400499']	-	5	['mixed']
chr16	11416099	11416502	4	['distal_intron', 'distal_intron', 'distal_intron', 'distal_intron']	['LOC400499']	-	4	['distal_intron']
chr16	11437426	11439061	10	['distal_intron', 'distal_intron', 'distal_intron', 'distal_intron']['distal_intron', 'distal_intron', 'distal_intron']['distal_intron', 'distal_intron']['distal_intron']	['LOC400499']	-	4	['distal_intron']
chr16	11476334	11477089	8	['distal_intron', 'proximal_intron', 'proximal_intron', 'proximal_intron', 'proximal_intron', 'proximal_intron', 'proximal_intron']['proximal_intron']	['LOC400499']	-	7	['mixed']
chr16	11483558	11483888	4	['distal_intron', 'distal_intron', 'distal_intron', 'distal_intron']	['LOC400499']	-	4	['distal_intron']
chr16	11597595	11598226	5	['distal_intron', 'distal_intron', 'distal_intron', 'distal_intron']['distal_intron']	['LITAF']	-	4	['distal_intron']
chr16	11784723	11785297	5	['distal_intron', 'distal_intron', 'distal_intron', 'distal_intron']['distal_intron']	['ZC3H7A']	-	4	['distal_intron']
chr16	11834563	11835340	5	['three_prime_UTR', 'three_prime_UTR', 'three_prime_UTR', 'three_prime_UTR']['three_prime_UTR']	['RSL1D1']	-	4	['three_prime_UTR']
chr16	12026427	12026832	4	['distal_intron', 'distal_intron', 'distal_intron', 'distal_intron']	['SNX29']	+	4	['distal_intron']
chr16	12034235	12034874	5	['distal_intron', 'distal_intron', 'distal_intron', 'distal_intron']['distal_intron']	['SNX29']	+	4	['distal_intron']
chr16	12063259	12063661	4	['distal_intron', 'distal_intron', 'distal_intron', 'distal_intron']	['SNX29']	+	4	['distal_intron']
chr16	12195890	12196684	5	['distal_intron', 'distal_intron', 'distal_intron', 'distal_intron']['distal_intron']	['SNX29']	+	4	['distal_intron']
chr16	12260783	12261112	4	['distal_intron', 'distal_intron', 'distal_intron', 'distal_intron']	['SNX29']	+	4	['distal_intron']
chr16	12326404	12326821	4	['distal_intron', 'distal_intron', 'distal_intron', 'distal_intron']	['SNX29']	+	4	['distal_intron']
chr16	12368610	12369470	6	['distal_intron', 'distal_intron']['distal_intron', 'distal_intron', 'distal_intron', 'distal_intron']	['SNX29']	+	4	['distal_intron']
chr16	12399682	12400178	4	['distal_intron', 'distal_intron', 'distal_intron', 'distal_intron']	['SNX29']	+	4	['distal_intron']
chr16	12443454	12444318	8	['distal_intron', 'distal_intron', 'distal_intron']['distal_intron', 'distal_intron', 'distal_intron', 'distal_intron', 'distal_intron']	['SNX29']	+	5	['distal_intron']
chr16	12456494	12457216	6	['distal_intron', 'distal_intron', 'distal_intron', 'distal_intron', 'distal_intron']['distal_intron']	['SNX29']	+	5	['distal_intron']
chr16	12482444	12482933	5	['distal_intron', 'distal_intron', 'distal_intron', 'distal_intron', 'distal_intron']	['SNX29']	+	5	['distal_intron']
chr16	12489567	12489967	4	['distal_intron', 'distal_intron', 'distal_intron', 'distal_intron']	['SNX29']	+	4	['distal_intron']
chr16	12496892	12497044	4	['distal_intron', 'distal_intron', 'distal_intron', 'distal_intron']	['SNX29']	+	4	['distal_intron']
chr16	12711176	12711511	4	['distal_intron', 'distal_intron', 'distal_intron', 'distal_intron']	['CPPED1']	-	4	['distal_intron']
chr16	12733157	12734228	8	['distal_intron', 'distal_intron', 'distal_intron', 'distal_intron']['distal_intron', 'distal_intron', 'distal_intron', 'distal_intron']	['CPPED1']	-	4	['distal_intron']
chr16	12764061	12764406	4	['distal_intron', 'distal_intron', 'distal_intron', 'distal_intron']	['CPPED1']	-	4	['distal_intron']
chr16	12923396	12924215	5	['distal_intron', 'distal_intron', 'distal_intron', 'distal_intron']['distal_intron']	['SHISA9']	+	4	['distal_intron']
chr16	12949035	12949522	4	['distal_intron', 'distal_intron', 'distal_intron', 'distal_intron']	['SHISA9']	+	4	['distal_intron']
chr16	12961918	12962371	4	['distal_intron', 'distal_intron', 'distal_intron', 'distal_intron']	['SHISA9']	+	4	['distal_intron']
chr16	13068833	13069605	13	['distal_intron', 'distal_intron', 'distal_intron', 'distal_intron', 'distal_intron']['distal_intron', 'distal_intron', 'distal_intron', 'distal_intron', 'distal_intron', 'distal_intron', 'distal_intron', 'distal_intron']	['SHISA9']	+	8	['distal_intron']
chr16	13156307	13156919	5	['distal_intron', 'distal_intron', 'distal_intron', 'distal_intron']['distal_intron']	['SHISA9']	+	4	['distal_intron']
chr16	13363412	13363890	4	['distal_intron', 'distal_intron', 'distal_intron', 'distal_intron']	['SHISA9']	+	4	['distal_intron']
chr16	13401556	13402033	4	['distal_intron', 'distal_intron', 'distal_intron', 'distal_intron']	['SHISA9']	+	4	['distal_intron']
chr16	13417826	13418806	6	['distal_intron', 'distal_intron']['distal_intron', 'distal_intron', 'distal_intron', 'distal_intron']	['SHISA9']	+	4	['distal_intron']
chr16	13506511	13506906	4	['distal_intron', 'distal_intron', 'distal_intron', 'distal_intron']	['SHISA9']	+	4	['distal_intron']
chr16	13515900	13516102	4	['distal_intron', 'distal_intron', 'distal_intron', 'distal_intron']	['SHISA9']	+	4	['distal_intron']
chr16	13523208	13523588	4	['distal_intron', 'distal_intron', 'distal_intron', 'distal_intron']	['SHISA9']	+	4	['distal_intron']
chr16	14164913	14165400	4	['distal_intron', 'distal_intron', 'distal_intron', 'distal_intron']	['MRTFB']	+	4	['distal_intron']
chr16	14169415	14170185	5	['distal_intron', 'distal_intron', 'distal_intron', 'distal_intron']['distal_intron']	['MRTFB']	+	4	['distal_intron']
chr16	14177243	14177694	5	['distal_intron', 'distal_intron', 'distal_intron', 'distal_intron', 'distal_intron']	['MRTFB']	+	5	['distal_intron']
chr16	14489903	14490400	4	['distal_intron', 'distal_intron', 'distal_intron', 'distal_intron']	['PARN']	-	4	['distal_intron']
chr16	14530720	14532391	10	['exon', 'exon', 'proximal_intron', 'exon']['exon', 'exon', 'exon', 'exon', 'exon']['exon']	['LOC107984865' 'PARN']	-	5	['mixed']
chr16	14540045	14542163	11	['exon', 'exon', 'exon', 'exon']['exon', 'exon', 'exon']['exon', 'exon']['exon', 'exon']	['LOC107984865' 'PARN']	-	4	['exon']
chr16	14570384	14571123	6	['distal_intron', 'distal_intron', 'distal_intron', 'distal_intron', 'distal_intron']['distal_intron']	['PARN']	-	5	['distal_intron']
chr16	14572248	14572662	4	['distal_intron', 'distal_intron', 'distal_intron', 'distal_intron']	['PARN']	-	4	['distal_intron']
chr16	14609804	14610212	4	['distal_intron', 'distal_intron', 'distal_intron', 'distal_intron']	['PARN']	-	4	['distal_intron']
chr16	14616236	14616823	5	['distal_intron', 'distal_intron', 'distal_intron', 'distal_intron']['distal_intron']	['PARN']	-	4	['distal_intron']
chr16	15017937	15018272	4	['distal_intron', 'distal_intron', 'distal_intron', 'distal_intron']	['PDXDC1']	+	4	['distal_intron']
chr16	15018949	15019841	6	['exon', 'proximal_intron', 'proximal_intron', 'distal_intron']['distal_intron', 'distal_intron']	['PDXDC1']	+	4	['mixed']
chr16	15043043	15043415	5	['distal_intron', 'distal_intron', 'distal_intron', 'distal_intron', 'distal_intron']	['PDXDC1']	+	5	['distal_intron']
chr16	15411090	15411763	5	['three_prime_UTR', 'three_prime_UTR', 'three_prime_UTR', 'three_prime_UTR']['three_prime_UTR']	['MPV17L']	+	4	['three_prime_UTR']
chr16	15480756	15482013	8	['distal_intron', 'distal_intron', 'distal_intron', 'distal_intron']['distal_intron', 'distal_intron', 'distal_intron']['distal_intron']	['BMERB1']	+	4	['distal_intron']
chr16	15553150	15553597	4	['distal_intron', 'distal_intron', 'distal_intron', 'distal_intron']	['BMERB1']	+	4	['distal_intron']
chr16	15651966	15652338	4	['proximal_intron', 'proximal_intron', 'proximal_intron', 'proximal_intron']	['NDE1']	+	4	['proximal_intron']
chr16	15653432	15654472	7	['distal_intron', 'distal_intron']['distal_intron', 'distal_intron', 'distal_intron', 'distal_intron', 'distal_intron']	['NDE1']	+	5	['distal_intron']
chr16	15667114	15667500	4	['proximal_intron', 'exon', 'proximal_intron', 'proximal_intron']	['NDE1']	+	4	['mixed']
chr16	15783423	15785889	11	['distal_intron', 'distal_intron']['distal_intron', 'distal_intron', 'proximal_intron', 'proximal_intron']['proximal_intron', 'proximal_intron', 'distal_intron']['distal_intron', 'distal_intron']	['MYH11']	-	4	['mixed']
chr16	15833030	15833801	6	['distal_intron', 'distal_intron', 'distal_intron', 'distal_intron']['distal_intron', 'distal_intron']	['MYH11']	-	4	['distal_intron']
chr16	15904211	15906046	10	['proximal_intron', 'proximal_intron', 'proximal_intron']['proximal_intron', 'distal_intron']['distal_intron', 'distal_intron', 'distal_intron', 'distal_intron', 'distal_intron']	['LOC107984869']	-	5	['mixed']
chr16	15934215	15934715	5	['distal_intron', 'distal_intron', 'distal_intron', 'distal_intron', 'distal_intron']	['LOC107984869']	-	5	['distal_intron']
chr16	15935932	15936405	4	['distal_intron', 'distal_intron', 'distal_intron', 'distal_intron']	['LOC107984869']	-	4	['distal_intron']
chr16	16011624	16012746	7	['distal_intron', 'distal_intron', 'distal_intron']['distal_intron', 'distal_intron', 'distal_intron', 'distal_intron']	['ABCC1']	+	4	['distal_intron']
chr16	16018407	16019168	6	['distal_intron', 'distal_intron', 'distal_intron', 'distal_intron', 'distal_intron']['distal_intron']	['ABCC1']	+	5	['distal_intron']
chr16	16034454	16034955	5	['distal_intron', 'distal_intron', 'distal_intron', 'distal_intron']['distal_intron']	['ABCC1']	+	4	['distal_intron']
chr16	16041745	16042134	4	['distal_intron', 'distal_intron', 'distal_intron', 'distal_intron']	['ABCC1']	+	4	['distal_intron']
chr16	16065054	16067113	12	['distal_intron', 'distal_intron']['distal_intron', 'distal_intron']['distal_intron', 'distal_intron', 'distal_intron', 'distal_intron', 'distal_intron']['distal_intron', 'distal_intron', 'distal_intron']	['ABCC1']	+	5	['distal_intron']
chr16	16088150	16090702	12	['distal_intron', 'distal_intron']['distal_intron', 'distal_intron', 'distal_intron']['distal_intron', 'distal_intron', 'distal_intron']['proximal_intron', 'proximal_intron', 'exon', 'proximal_intron']	['ABCC1']	+	4	['mixed']
chr16	16101090	16101534	4	['distal_intron', 'distal_intron', 'distal_intron', 'distal_intron']	['ABCC1']	+	4	['distal_intron']
chr16	16133548	16133895	4	['distal_intron', 'distal_intron', 'distal_intron', 'distal_intron']	['ABCC1']	+	4	['distal_intron']
chr16	16137160	16138000	5	['distal_intron', 'distal_intron', 'distal_intron', 'distal_intron']['distal_intron']	['ABCC1']	+	4	['distal_intron']
chr16	16155654	16156687	6	['proximal_intron', 'proximal_intron']['proximal_intron', 'distal_intron', 'distal_intron', 'distal_intron']	['ABCC6']	-	4	['mixed']
chr16	16183119	16183279	7	['proximal_intron', 'proximal_intron', 'proximal_intron', 'proximal_intron', 'proximal_intron', 'proximal_intron', 'proximal_intron']	['ABCC6']	-	7	['proximal_intron']
chr16	16183935	16184301	4	['distal_intron', 'distal_intron', 'distal_intron', 'distal_intron']	['ABCC6']	-	4	['distal_intron']
chr16	16187629	16188472	6	['distal_intron', 'distal_intron', 'distal_intron', 'distal_intron']['distal_intron', 'distal_intron']	['ABCC6']	-	4	['distal_intron']
chr16	16874660	16874854	4	['exon', 'exon', 'exon', 'exon']	['LOC124903653']	+	4	['exon']
chr16	17324080	17325137	6	['distal_intron', 'distal_intron', 'distal_intron', 'distal_intron']['distal_intron', 'distal_intron']	['XYLT1']	-	4	['distal_intron']
chr16	17342157	17342737	6	['distal_intron', 'distal_intron', 'distal_intron', 'distal_intron', 'distal_intron']['distal_intron']	['XYLT1']	-	5	['distal_intron']
chr16	17371892	17372264	4	['distal_intron', 'distal_intron', 'distal_intron', 'distal_intron']	['XYLT1']	-	4	['distal_intron']
chr16	17444481	17445154	5	['distal_intron', 'distal_intron', 'distal_intron', 'distal_intron']['distal_intron']	['XYLT1']	-	4	['distal_intron']
chr16	17449086	17449180	4	['distal_intron', 'distal_intron', 'distal_intron', 'distal_intron']	['XYLT1']	-	4	['distal_intron']
chr16	17969557	17970405	6	['distal_intron', 'distal_intron', 'distal_intron', 'distal_intron']['distal_intron', 'distal_intron']	['LOC107984893']	-	4	['distal_intron']
chr16	18535950	18536258	4	['distal_intron', 'distal_intron', 'distal_intron', 'distal_intron']	['NOMO2']	-	4	['distal_intron']
chr16	18893001	18893499	4	['distal_intron', 'distal_intron', 'distal_intron', 'distal_intron']	['SMG1']	-	4	['distal_intron']
chr16	18909786	18910647	6	['distal_intron', 'distal_intron']['distal_intron', 'distal_intron', 'distal_intron', 'distal_intron']	['SMG1']	-	4	['distal_intron']
chr16	18917306	18917726	4	['distal_intron', 'distal_intron', 'distal_intron', 'distal_intron']	['SMG1']	-	4	['distal_intron']
chr16	19017043	19017303	4	['distal_intron', 'distal_intron', 'distal_intron', 'distal_intron']	['TMC7']	+	4	['distal_intron']
chr16	19056997	19057423	5	['proximal_intron', 'proximal_intron', 'proximal_intron', 'distal_intron', 'distal_intron']	['TMC7']	+	5	['mixed']
chr16	19178436	19178931	5	['distal_intron', 'distal_intron', 'distal_intron', 'distal_intron', 'distal_intron']	['SYT17']	+	5	['distal_intron']
chr16	19194984	19196390	8	['distal_intron', 'distal_intron', 'distal_intron', 'distal_intron']['distal_intron', 'distal_intron']['distal_intron', 'distal_intron']	['SYT17']	+	4	['distal_intron']
chr16	19318095	19319079	6	['distal_intron', 'distal_intron']['distal_intron', 'distal_intron', 'distal_intron', 'distal_intron']	['LOC105371114']	-	4	['distal_intron']
chr16	19340286	19340750	4	['distal_intron', 'distal_intron', 'distal_intron', 'distal_intron']	['LOC105371114']	-	4	['distal_intron']
chr16	19384190	19384642	4	['distal_intron', 'distal_intron', 'distal_intron', 'distal_intron']	['LOC105371114']	-	4	['distal_intron']
chr16	19385688	19387716	10	['distal_intron', 'distal_intron', 'distal_intron']['distal_intron', 'distal_intron', 'distal_intron', 'distal_intron']['distal_intron', 'distal_intron']['distal_intron']	['LOC105371114']	-	4	['distal_intron']
chr16	19489611	19490067	4	['distal_intron', 'distal_intron', 'distal_intron', 'distal_intron']	['TMC5']	+	4	['distal_intron']
chr16	19503123	19503501	4	['three_prime_UTR', 'three_prime_UTR', 'three_prime_UTR', 'exon']	['GDE1']	-	4	['mixed']
chr16	19552036	19552400	4	['three_prime_UTR', 'three_prime_UTR', 'three_prime_UTR', 'three_prime_UTR']	['CCP110']	+	4	['three_prime_UTR']
chr16	19626914	19627156	4	['distal_intron', 'distal_intron', 'distal_intron', 'distal_intron']	['VPS35L']	+	4	['distal_intron']
chr16	19746035	19746273	4	['distal_intron', 'distal_intron', 'distal_intron', 'distal_intron']	['IQCK']	+	4	['distal_intron']
chr16	19823552	19823806	4	['distal_intron', 'distal_intron', 'distal_intron', 'distal_intron']	['IQCK']	+	4	['distal_intron']
chr16	19858634	19859174	5	['three_prime_UTR', 'three_prime_UTR', 'three_prime_UTR', 'three_prime_UTR']['three_prime_UTR']	['GPRC5B']	-	4	['three_prime_UTR']
chr16	19980122	19981265	6	['distal_intron', 'distal_intron']['distal_intron', 'distal_intron', 'distal_intron', 'proximal_intron']	['LOC105371117']	+	4	['mixed']
chr16	20039857	20040043	4	['distal_intron', 'distal_intron', 'distal_intron', 'distal_intron']	['GPR139']	-	4	['distal_intron']
chr16	20430929	20431814	5	['proximal_intron', 'exon', 'proximal_intron', 'proximal_intron']['distal_intron']	['ACSM5']	+	4	['mixed']
chr16	20580092	20580617	6	['exon', 'exon', 'exon', 'exon', 'exon']['exon']	['LOC105371120']	+	5	['exon']
chr16	20683271	20683578	4	['distal_intron', 'distal_intron', 'distal_intron', 'distal_intron']	['ACSM1']	-	4	['distal_intron']
chr16	20935796	20936758	7	['proximal_intron', 'distal_intron', 'distal_intron', 'distal_intron']['proximal_intron', 'proximal_intron', 'exon']	['DNAH3']	-	4	['mixed']
chr16	20969051	20969321	5	['distal_intron', 'distal_intron', 'distal_intron', 'distal_intron', 'distal_intron']	['DNAH3']	-	5	['distal_intron']
chr16	20996964	20997167	4	['proximal_intron', 'proximal_intron', 'proximal_intron', 'proximal_intron']	['DNAH3']	-	4	['proximal_intron']
chr16	21022893	21023387	4	['distal_intron', 'distal_intron', 'distal_intron', 'distal_intron']	['DNAH3']	-	4	['distal_intron']
chr16	21025887	21026837	6	['distal_intron', 'distal_intron']['distal_intron', 'proximal_intron', 'proximal_intron', 'proximal_intron']	['DNAH3']	-	4	['mixed']
chr16	21048847	21049806	6	['distal_intron', 'proximal_intron']['proximal_intron', 'proximal_intron', 'exon', 'proximal_intron']	['DNAH3']	-	4	['mixed']
chr16	21087766	21088224	4	['proximal_intron', 'distal_intron', 'distal_intron', 'distal_intron']	['DNAH3']	-	4	['mixed']
chr16	21241136	21241373	4	['distal_intron', 'distal_intron', 'distal_intron', 'distal_intron']	['ANKS4B']	+	4	['distal_intron']
chr16	21281370	21281839	4	['distal_intron', 'distal_intron', 'distal_intron', 'distal_intron']	['CRYM']	-	4	['distal_intron']
chr16	21384694	21385140	4	['distal_intron', 'distal_intron', 'distal_intron', 'distal_intron']	['SNX29P1']	+	4	['distal_intron']
chr16	21424527	21425276	6	['distal_intron', 'proximal_intron', 'proximal_intron', 'exon']['proximal_intron', 'proximal_intron']	['NPIPB3']	-	4	['mixed']
chr16	21474842	21475249	4	['distal_intron', 'distal_intron', 'distal_intron', 'distal_intron']	['SMG1P3']	-	4	['distal_intron']
chr16	21539311	21540566	9	['distal_intron', 'distal_intron', 'distal_intron']['distal_intron', 'distal_intron', 'distal_intron', 'distal_intron', 'distal_intron']['distal_intron']	['LOC646828']	-	5	['distal_intron']
chr16	21592331	21592963	5	['distal_intron', 'distal_intron', 'distal_intron', 'distal_intron']['distal_intron']	['LOC101927814']	-	4	['distal_intron']
chr16	21717299	21717472	4	['proximal_intron', 'proximal_intron', 'proximal_intron', 'distal_intron']	['OTOA']	+	4	['mixed']
chr16	21726202	21726355	4	['proximal_intron', 'proximal_intron', 'proximal_intron', 'proximal_intron']	['OTOA']	+	4	['proximal_intron']
chr16	21737178	21737880	5	['distal_intron', 'distal_intron', 'distal_intron', 'distal_intron']['distal_intron']	['OTOA']	+	4	['distal_intron']
chr16	21785561	21786197	5	['distal_intron', 'distal_intron', 'distal_intron', 'distal_intron']['distal_intron']	['LOC105371126']	-	4	['distal_intron']
chr16	21814140	21814499	4	['distal_intron', 'distal_intron', 'distal_intron', 'distal_intron']	['RRN3P1']	-	4	['distal_intron']
chr16	21857273	21857556	4	['exon', 'exon', 'proximal_intron', 'proximal_intron']	['LOC112268174' 'NPIPB4']	+	4	['mixed']
chr16	21906638	21907045	4	['distal_intron', 'distal_intron', 'distal_intron', 'distal_intron']	['SMG1P4']	-	4	['distal_intron']
chr16	22053173	22053426	5	['distal_intron', 'distal_intron', 'distal_intron', 'distal_intron', 'distal_intron']	['MOSMO']	+	5	['distal_intron']
chr16	22121949	22122580	5	['proximal_intron', 'distal_intron', 'distal_intron', 'distal_intron']['distal_intron']	['VWA3A']	+	4	['mixed']
chr16	22127714	22129435	9	['distal_intron', 'distal_intron', 'distal_intron', 'distal_intron']['distal_intron', 'distal_intron', 'distal_intron']['distal_intron', 'distal_intron']	['VWA3A']	+	4	['distal_intron']
chr16	22168543	22169679	7	['distal_intron', 'distal_intron', 'distal_intron', 'distal_intron']['proximal_intron', 'proximal_intron', 'proximal_intron']	['SDR42E2']	+	4	['mixed']
chr16	22173057	22173502	4	['distal_intron', 'distal_intron', 'distal_intron', 'distal_intron']	['SDR42E2']	+	4	['distal_intron']
chr16	22339626	22339929	4	['distal_intron', 'distal_intron', 'distal_intron', 'distal_intron']	['LOC124903664']	-	4	['distal_intron']
chr16	22423451	22424305	10	['distal_intron', 'distal_intron', 'distal_intron', 'distal_intron', 'distal_intron', 'distal_intron']['distal_intron', 'distal_intron', 'distal_intron', 'distal_intron']	['RRN3P3']	-	6	['distal_intron']
chr16	22463681	22464095	4	['distal_intron', 'distal_intron', 'distal_intron', 'distal_intron']	['SMG1P1']	+	4	['distal_intron']
chr16	22510929	22511149	4	['five_prime_UTR', 'five_prime_UTR', 'five_prime_UTR', 'five_prime_UTR']	['NPIPB5']	+	4	['five_prime_UTR']
chr16	22553301	22554003	5	['distal_intron', 'distal_intron', 'distal_intron', 'distal_intron']['distal_intron']	['OTOAP1']	+	4	['distal_intron']
chr16	22811543	22811834	4	['proximal_intron', 'proximal_intron', 'exon', 'exon']	['LOC107984851']	-	4	['mixed']
chr16	22820057	22822178	11	['distal_intron', 'distal_intron', 'distal_intron', 'distal_intron']['distal_intron', 'distal_intron', 'distal_intron']['distal_intron', 'distal_intron', 'distal_intron']['distal_intron']	['HS3ST2']	+	4	['distal_intron']
chr16	22825030	22825526	4	['distal_intron', 'distal_intron', 'distal_intron', 'distal_intron']	['HS3ST2']	+	4	['distal_intron']
chr16	22881886	22882904	7	['distal_intron', 'distal_intron', 'distal_intron']['distal_intron', 'distal_intron', 'distal_intron', 'distal_intron']	['HS3ST2']	+	4	['distal_intron']
chr16	22906229	22907437	7	['distal_intron', 'distal_intron', 'distal_intron']['distal_intron', 'distal_intron', 'distal_intron', 'distal_intron']	['HS3ST2']	+	4	['distal_intron']
chr16	23103411	23104550	7	['distal_intron', 'distal_intron', 'distal_intron']['distal_intron', 'distal_intron', 'distal_intron', 'distal_intron']	['USP31']	-	4	['distal_intron']
chr16	23106847	23107275	4	['proximal_intron', 'proximal_intron', 'proximal_intron', 'proximal_intron']	['USP31']	-	4	['proximal_intron']
chr16	23285449	23285847	4	['distal_intron', 'distal_intron', 'distal_intron', 'distal_intron']	['SCNN1B']	+	4	['distal_intron']
chr16	23304040	23304858	5	['distal_intron', 'distal_intron', 'distal_intron', 'distal_intron']['distal_intron']	['SCNN1B']	+	4	['distal_intron']
chr16	23323066	23323797	5	['distal_intron', 'proximal_intron', 'proximal_intron', 'proximal_intron']['proximal_intron']	['SCNN1B']	+	4	['mixed']
chr16	23354844	23355546	5	['distal_intron', 'distal_intron', 'proximal_intron', 'proximal_intron']['proximal_intron']	['SCNN1B']	+	4	['mixed']
chr16	23376065	23376498	5	['proximal_intron', 'proximal_intron', 'distal_intron', 'distal_intron', 'distal_intron']	['SCNN1B']	+	5	['mixed']
chr16	23379879	23380014	4	['proximal_intron', 'proximal_intron', 'proximal_intron', 'proximal_intron']	['SCNN1B']	+	4	['proximal_intron']
chr16	23428044	23428307	4	['distal_intron', 'distal_intron', 'distal_intron', 'distal_intron']	['COG7']	-	4	['distal_intron']
chr16	23612507	23612901	4	['distal_intron', 'distal_intron', 'distal_intron', 'distal_intron']	['PALB2']	-	4	['distal_intron']
chr16	23894090	23894603	5	['distal_intron', 'distal_intron', 'distal_intron', 'distal_intron']['distal_intron']	['PRKCB']	+	4	['distal_intron']
chr16	23910979	23911447	4	['distal_intron', 'distal_intron', 'distal_intron', 'distal_intron']	['PRKCB']	+	4	['distal_intron']
chr16	23979943	23980457	5	['distal_intron', 'distal_intron', 'distal_intron', 'distal_intron']['distal_intron']	['PRKCB']	+	4	['distal_intron']
chr16	23998691	23999218	6	['distal_intron', 'distal_intron', 'distal_intron', 'distal_intron', 'distal_intron']['distal_intron']	['PRKCB']	+	5	['distal_intron']
chr16	24024778	24026274	9	['distal_intron', 'distal_intron', 'distal_intron']['distal_intron', 'distal_intron']['distal_intron', 'distal_intron', 'distal_intron', 'distal_intron']	['PRKCB']	+	4	['distal_intron']
chr16	24027912	24030935	13	['distal_intron', 'distal_intron', 'distal_intron', 'distal_intron', 'distal_intron']['distal_intron', 'distal_intron']['distal_intron', 'distal_intron']['distal_intron', 'distal_intron', 'distal_intron']['distal_intron']	['PRKCB']	+	5	['distal_intron']
chr16	24031737	24032946	9	['distal_intron', 'proximal_intron', 'proximal_intron']['proximal_intron', 'proximal_intron', 'distal_intron', 'distal_intron', 'distal_intron', 'distal_intron']	['PRKCB']	+	6	['mixed']
chr16	24046024	24047591	9	['distal_intron', 'distal_intron', 'distal_intron', 'distal_intron', 'distal_intron']['distal_intron', 'distal_intron']['distal_intron', 'distal_intron']	['PRKCB']	+	5	['distal_intron']
chr16	24136936	24137338	4	['distal_intron', 'distal_intron', 'distal_intron', 'distal_intron']	['PRKCB']	+	4	['distal_intron']
chr16	24153048	24153460	4	['distal_intron', 'distal_intron', 'distal_intron', 'distal_intron']	['PRKCB']	+	4	['distal_intron']
chr16	24160423	24160914	4	['distal_intron', 'distal_intron', 'distal_intron', 'distal_intron']	['PRKCB']	+	4	['distal_intron']
chr16	24281340	24281772	4	['distal_intron', 'distal_intron', 'distal_intron', 'distal_intron']	['CACNG3']	+	4	['distal_intron']
chr16	24287010	24287426	5	['distal_intron', 'distal_intron', 'distal_intron', 'distal_intron', 'distal_intron']	['CACNG3']	+	5	['distal_intron']
chr16	24486432	24486908	4	['distal_intron', 'distal_intron', 'distal_intron', 'distal_intron']	['LOC105371143']	-	4	['distal_intron']
chr16	24488434	24489743	8	['distal_intron', 'distal_intron', 'distal_intron']['distal_intron', 'distal_intron', 'distal_intron', 'distal_intron']['distal_intron']	['LOC105371143']	-	4	['distal_intron']
chr16	24490653	24491199	5	['distal_intron', 'distal_intron', 'distal_intron', 'distal_intron']['distal_intron']	['LOC105371143']	-	4	['distal_intron']
chr16	24633841	24634303	4	['distal_intron', 'distal_intron', 'distal_intron', 'distal_intron']	['TNRC6A']	+	4	['distal_intron']
chr16	24678214	24678578	5	['distal_intron', 'distal_intron', 'distal_intron', 'distal_intron', 'distal_intron']	['TNRC6A']	+	5	['distal_intron']
chr16	24693445	24693873	4	['distal_intron', 'distal_intron', 'distal_intron', 'distal_intron']	['TNRC6A']	+	4	['distal_intron']
chr16	24698537	24699582	6	['distal_intron', 'distal_intron', 'distal_intron', 'distal_intron']['distal_intron', 'distal_intron']	['TNRC6A']	+	4	['distal_intron']
chr16	24739537	24739984	4	['distal_intron', 'distal_intron', 'distal_intron', 'distal_intron']	['TNRC6A']	+	4	['distal_intron']
chr16	24772686	24773673	6	['distal_intron', 'distal_intron']['distal_intron', 'distal_intron', 'distal_intron', 'distal_intron']	['TNRC6A']	+	4	['distal_intron']
chr16	24847502	24848643	7	['distal_intron', 'distal_intron', 'distal_intron']['distal_intron', 'distal_intron', 'distal_intron', 'distal_intron']	['SLC5A11']	+	4	['distal_intron']
chr16	24852825	24853887	8	['distal_intron', 'distal_intron', 'distal_intron', 'distal_intron', 'distal_intron']['distal_intron', 'distal_intron', 'distal_intron']	['SLC5A11']	+	5	['distal_intron']
chr16	24977237	24977411	4	['exon', 'exon', 'proximal_intron', 'proximal_intron']	['ARHGAP17']	-	4	['mixed']
chr16	25108610	25109254	5	['distal_intron', 'distal_intron', 'distal_intron', 'distal_intron']['distal_intron']	['LCMT1-AS1']	-	4	['distal_intron']
chr16	25422880	25423345	4	['distal_intron', 'distal_intron', 'distal_intron', 'distal_intron']	['LINC02191']	-	4	['distal_intron']
chr16	25843333	25843787	4	['distal_intron', 'distal_intron', 'distal_intron', 'distal_intron']	['HS3ST4']	+	4	['distal_intron']
chr16	25903704	25904090	4	['distal_intron', 'distal_intron', 'distal_intron', 'distal_intron']	['HS3ST4']	+	4	['distal_intron']
chr16	25940315	25940727	4	['distal_intron', 'distal_intron', 'distal_intron', 'distal_intron']	['HS3ST4']	+	4	['distal_intron']
chr16	25956649	25957741	6	['distal_intron', 'distal_intron', 'distal_intron', 'distal_intron']['distal_intron', 'distal_intron']	['HS3ST4']	+	4	['distal_intron']
chr16	26133049	26133834	7	['distal_intron', 'distal_intron', 'distal_intron', 'distal_intron', 'distal_intron']['distal_intron', 'distal_intron']	['HS3ST4']	+	5	['distal_intron']
chr16	26339833	26340328	6	['distal_intron', 'distal_intron', 'distal_intron', 'distal_intron', 'distal_intron', 'proximal_intron']	['LOC102723536']	+	6	['mixed']
chr16	27227439	27227934	5	['distal_intron', 'distal_intron', 'distal_intron', 'distal_intron', 'distal_intron']	['NSMCE1']	-	5	['distal_intron']
chr16	27236440	27237428	6	['distal_intron', 'distal_intron']['distal_intron', 'distal_intron', 'distal_intron', 'distal_intron']	['NSMCE1']	-	4	['distal_intron']
chr16	27438896	27439294	4	['distal_intron', 'distal_intron', 'distal_intron', 'distal_intron']	['IL21R']	+	4	['distal_intron']
chr16	27442157	27442644	9	['distal_intron', 'distal_intron', 'distal_intron', 'distal_intron', 'distal_intron', 'distal_intron', 'distal_intron', 'distal_intron', 'proximal_intron']	['IL21R']	+	9	['mixed']
chr16	27518764	27519005	4	['distal_intron', 'distal_intron', 'distal_intron', 'distal_intron']	['GTF3C1']	-	4	['distal_intron']
chr16	27619527	27620009	4	['distal_intron', 'distal_intron', 'distal_intron', 'distal_intron']	['KATNIP']	+	4	['distal_intron']
chr16	27629026	27629248	5	['proximal_intron', 'proximal_intron', 'proximal_intron', 'distal_intron', 'distal_intron']	['KATNIP']	+	5	['mixed']
chr16	27702492	27703339	7	['distal_intron', 'distal_intron', 'distal_intron', 'distal_intron']['distal_intron', 'distal_intron', 'distal_intron']	['KATNIP']	+	4	['distal_intron']
chr16	27725943	27726134	4	['distal_intron', 'distal_intron', 'distal_intron', 'distal_intron']	['KATNIP']	+	4	['distal_intron']
chr16	27738525	27738887	4	['distal_intron', 'distal_intron', 'distal_intron', 'distal_intron']	['KATNIP']	+	4	['distal_intron']
chr16	27765265	27765604	4	['distal_intron', 'distal_intron', 'distal_intron', 'distal_intron']	['KATNIP']	+	4	['distal_intron']
chr16	27791587	27792006	5	['distal_intron', 'distal_intron', 'distal_intron', 'distal_intron', 'distal_intron']	['GSG1L']	-	5	['distal_intron']
chr16	27801910	27803313	9	['distal_intron', 'distal_intron', 'distal_intron', 'distal_intron']['distal_intron', 'distal_intron', 'distal_intron', 'distal_intron']['distal_intron']	['GSG1L']	-	4	['distal_intron']
chr16	27887099	27887500	5	['distal_intron', 'distal_intron', 'distal_intron', 'distal_intron', 'distal_intron']	['GSG1L']	-	5	['distal_intron']
chr16	27893723	27893913	4	['distal_intron', 'distal_intron', 'distal_intron', 'distal_intron']	['GSG1L']	-	4	['distal_intron']
chr16	27909210	27910885	10	['distal_intron', 'distal_intron']['distal_intron', 'distal_intron', 'distal_intron', 'distal_intron', 'distal_intron']['distal_intron', 'distal_intron']['distal_intron']	['GSG1L']	-	5	['distal_intron']
chr16	27922941	27923440	4	['distal_intron', 'distal_intron', 'distal_intron', 'distal_intron']	['GSG1L']	-	4	['distal_intron']
chr16	27930868	27931357	4	['distal_intron', 'distal_intron', 'distal_intron', 'distal_intron']	['GSG1L']	-	4	['distal_intron']
chr16	27939485	27939820	4	['distal_intron', 'distal_intron', 'distal_intron', 'distal_intron']	['GSG1L']	-	4	['distal_intron']
chr16	27958358	27959197	5	['distal_intron', 'distal_intron', 'distal_intron', 'distal_intron']['distal_intron']	['GSG1L']	-	4	['distal_intron']
chr16	27961167	27962065	8	['distal_intron', 'distal_intron', 'distal_intron', 'distal_intron', 'distal_intron', 'distal_intron', 'distal_intron']['distal_intron']	['GSG1L']	-	7	['distal_intron']
chr16	28031501	28032397	5	['distal_intron', 'distal_intron', 'distal_intron', 'distal_intron']['distal_intron']	['GSG1L']	-	4	['distal_intron']
chr16	28039245	28039811	11	['distal_intron', 'distal_intron', 'distal_intron', 'distal_intron', 'distal_intron', 'distal_intron', 'distal_intron', 'distal_intron', 'distal_intron']['distal_intron', 'distal_intron']	['GSG1L']	-	9	['distal_intron']
chr16	28046316	28047341	6	['distal_intron', 'distal_intron']['distal_intron', 'distal_intron', 'distal_intron', 'distal_intron']	['GSG1L']	-	4	['distal_intron']
chr16	28103225	28103892	7	['distal_intron', 'distal_intron', 'distal_intron']['distal_intron', 'distal_intron', 'distal_intron', 'distal_intron']	['LOC124903669']	+	4	['distal_intron']
chr16	28141549	28142729	6	['distal_intron', 'distal_intron']['distal_intron', 'distal_intron', 'distal_intron', 'distal_intron']	['XPO6']	-	4	['distal_intron']
chr16	28362251	28362999	7	['distal_intron', 'proximal_intron', 'proximal_intron', 'exon']['exon', 'proximal_intron', 'proximal_intron']	['NPIPB6']	-	4	['mixed']
chr16	28502626	28502769	4	['distal_intron', 'distal_intron', 'distal_intron', 'distal_intron']	['IL27']	-	4	['distal_intron']
chr16	28567695	28570192	12	['distal_intron', 'distal_intron']['distal_intron', 'distal_intron']['distal_intron', 'distal_intron', 'distal_intron', 'distal_intron']['distal_intron', 'distal_intron', 'distal_intron', 'distal_intron']	['SGF29']	+	4	['distal_intron']
chr16	28752295	28753043	7	['five_prime_UTR', 'five_prime_UTR', 'exon', 'exon']['proximal_intron', 'proximal_intron', 'distal_intron']	['NPIPB9']	+	4	['mixed']
chr16	28819994	28820691	5	['exon', 'distal_intron', 'distal_intron', 'distal_intron']['distal_intron']	['LOC124903672']	-	4	['mixed']
chr16	28979891	28980198	4	['proximal_intron', 'distal_intron', 'distal_intron', 'distal_intron']	['SPNS1']	+	4	['mixed']
chr16	29218983	29220029	11	['exon', 'exon', 'exon', 'exon', 'exon']['exon', 'exon', 'exon', 'exon', 'exon']['exon']	['LOC101928188']	-	5	['exon']
chr16	29258000	29258231	4	['distal_intron', 'distal_intron', 'distal_intron', 'distal_intron']	['LOC124903676']	-	4	['distal_intron']
chr16	29303211	29304137	7	['distal_intron', 'distal_intron', 'distal_intron', 'distal_intron', 'distal_intron']['distal_intron', 'distal_intron']	['SNX29P2']	+	5	['distal_intron']
chr16	29309908	29310294	4	['distal_intron', 'distal_intron', 'distal_intron', 'distal_intron']	['SNX29P2']	+	4	['distal_intron']
chr16	29311684	29311949	4	['distal_intron', 'distal_intron', 'distal_intron', 'distal_intron']	['SNX29P2']	+	4	['distal_intron']
chr16	29314137	29315095	7	['distal_intron', 'distal_intron', 'distal_intron', 'distal_intron']['distal_intron', 'distal_intron', 'distal_intron']	['SNX29P2']	+	4	['distal_intron']
chr16	29406452	29406672	4	['five_prime_UTR', 'five_prime_UTR', 'five_prime_UTR', 'five_prime_UTR']	['NPIPB11']	-	4	['five_prime_UTR']
chr16	29505021	29505770	6	['distal_intron', 'proximal_intron', 'proximal_intron', 'exon']['proximal_intron', 'proximal_intron']	['NPIPB12']	-	4	['mixed']
chr16	29579673	29579946	4	['distal_intron', 'distal_intron', 'distal_intron', 'distal_intron']	['SMG1P2']	-	4	['distal_intron']
chr16	29619571	29620748	7	['distal_intron', 'distal_intron']['distal_intron', 'distal_intron', 'distal_intron', 'distal_intron']['distal_intron']	['CA5AP1']	-	4	['distal_intron']
chr16	29625335	29626590	9	['distal_intron', 'distal_intron', 'distal_intron']['distal_intron', 'distal_intron', 'distal_intron', 'distal_intron', 'distal_intron']['distal_intron']	['CA5AP1']	-	5	['distal_intron']
chr16	29667634	29668390	10	['three_prime_UTR', 'three_prime_UTR', 'three_prime_UTR', 'three_prime_UTR', 'three_prime_UTR', 'three_prime_UTR', 'three_prime_UTR', 'three_prime_UTR']['three_prime_UTR', 'three_prime_UTR']	['SPN']	+	8	['three_prime_UTR']
chr16	29829134	29829607	4	['distal_intron', 'distal_intron', 'distal_intron', 'distal_intron']	['MVP']	+	4	['distal_intron']
chr16	29920412	29920758	4	['exon', 'exon', 'exon', 'exon']	['KCTD13']	-	4	['exon']
chr16	30215516	30216596	7	['distal_intron', 'distal_intron', 'distal_intron']['distal_intron', 'distal_intron', 'distal_intron', 'distal_intron']	['LOC101929894']	+	4	['distal_intron']
chr16	30245468	30245751	4	['exon', 'exon', 'five_prime_UTR', 'five_prime_UTR']	['LOC101929894' 'NPIPB13']	+	4	['mixed']
chr16	30248220	30248440	4	['five_prime_UTR', 'five_prime_UTR', 'five_prime_UTR', 'five_prime_UTR']	['NPIPB13']	-	4	['five_prime_UTR']
chr16	30296276	30297113	5	['distal_intron', 'distal_intron', 'distal_intron', 'distal_intron']['distal_intron']	['SMG1P5']	-	4	['distal_intron']
chr16	30319426	30319699	4	['distal_intron', 'distal_intron', 'distal_intron', 'distal_intron']	['SMG1P5']	-	4	['distal_intron']
chr16	30336807	30338414	9	['proximal_intron', 'distal_intron', 'distal_intron']['distal_intron', 'distal_intron', 'distal_intron', 'distal_intron']['distal_intron', 'distal_intron']	['LOC100421031']	+	4	['mixed']
chr16	30358458	30358736	4	['exon', 'exon', 'exon', 'exon']	['TBC1D10B']	-	4	['exon']
chr16	30489485	30491272	10	['proximal_intron', 'proximal_intron', 'distal_intron', 'distal_intron']['distal_intron', 'distal_intron']['distal_intron', 'distal_intron', 'distal_intron', 'distal_intron']	['ITGAL']	+	4	['mixed']
chr16	30497619	30498627	6	['distal_intron', 'distal_intron']['distal_intron', 'distal_intron', 'distal_intron', 'distal_intron']	['ITGAL']	+	4	['distal_intron']
chr16	30500026	30501128	6	['distal_intron', 'distal_intron', 'distal_intron', 'distal_intron']['distal_intron', 'distal_intron']	['ITGAL']	+	4	['distal_intron']
chr16	30667918	30668345	4	['proximal_intron', 'distal_intron', 'distal_intron', 'proximal_intron']	['FBRS']	+	4	['mixed']
chr16	30842666	30844091	8	['distal_intron', 'distal_intron']['distal_intron', 'distal_intron', 'distal_intron', 'distal_intron']['distal_intron', 'distal_intron']	['BCL7C']	-	4	['distal_intron']
chr16	30928123	30928392	6	['proximal_intron', 'proximal_intron', 'proximal_intron', 'proximal_intron', 'proximal_intron', 'proximal_intron']	['FBXL19']	+	6	['proximal_intron']
chr16	30933811	30934521	5	['distal_intron', 'distal_intron', 'distal_intron', 'distal_intron']['distal_intron']	['FBXL19']	+	4	['distal_intron']
chr16	30961982	30963064	6	['distal_intron', 'distal_intron']['distal_intron', 'distal_intron', 'distal_intron', 'proximal_intron']	['SETD1A']	+	4	['mixed']
chr16	31327452	31328986	35	['distal_intron', 'distal_intron', 'distal_intron', 'distal_intron', 'proximal_intron', 'proximal_intron']['proximal_intron', 'proximal_intron', 'proximal_intron', 'proximal_intron', 'proximal_intron', 'proximal_intron', 'proximal_intron', 'proximal_intron', 'proximal_intron', 'proximal_intron', 'proximal_intron', 'proximal_intron', 'proximal_intron', 'proximal_intron', 'proximal_intron', 'distal…	['ITGAM']	+	20	['mixed']
chr16	31566751	31567116	6	['distal_intron', 'distal_intron', 'distal_intron', 'distal_intron', 'distal_intron', 'distal_intron']	['FRG2KP']	-	6	['distal_intron']
chr16	31716250	31716703	4	['distal_intron', 'distal_intron', 'distal_intron', 'distal_intron']	['KRBOX5']	+	4	['distal_intron']
chr16	31983220	31985444	12	['distal_intron', 'proximal_intron']['proximal_intron', 'proximal_intron', 'proximal_intron', 'proximal_intron', 'proximal_intron']['distal_intron', 'distal_intron', 'distal_intron']['distal_intron', 'distal_intron']	['LOC388248']	+	5	['mixed']
chr16	31988249	31988793	7	['distal_intron', 'distal_intron', 'distal_intron', 'distal_intron', 'distal_intron']['distal_intron', 'distal_intron']	['LOC388248']	+	5	['distal_intron']
chr16	31994702	31994957	4	['proximal_intron', 'proximal_intron', 'proximal_intron', 'proximal_intron']	['LOC388248']	+	4	['proximal_intron']
chr16	32430014	32430449	4	['distal_intron', 'distal_intron', 'proximal_intron', 'proximal_intron']	['SLC9B1P5']	+	4	['mixed']
chr16	32771491	32772074	7	['distal_intron', 'distal_intron', 'distal_intron', 'distal_intron', 'distal_intron', 'distal_intron']['distal_intron']	['HERC2P5']	+	6	['distal_intron']
chr16	32879228	32880507	8	['exon', 'proximal_intron', 'proximal_intron']['proximal_intron', 'proximal_intron', 'proximal_intron', 'proximal_intron', 'exon']	['SLC6A10P']	-	5	['mixed']
chr16	32926772	32927888	7	['distal_intron', 'proximal_intron']['proximal_intron', 'proximal_intron', 'proximal_intron', 'proximal_intron', 'proximal_intron']	['LOC124903682']	+	5	['mixed']
chr16	32931784	32932328	6	['distal_intron', 'distal_intron', 'distal_intron', 'distal_intron']['distal_intron', 'distal_intron']	['LOC124903682']	+	4	['distal_intron']
chr16	33098331	33098914	7	['distal_intron', 'distal_intron', 'distal_intron', 'distal_intron', 'distal_intron', 'distal_intron']['distal_intron']	['HERC2P8']	-	6	['distal_intron']
chr16	33564412	33566327	9	['proximal_intron', 'proximal_intron']['distal_intron', 'distal_intron']['distal_intron', 'distal_intron', 'distal_intron', 'distal_intron']['distal_intron']	['LOC101929031']	-	4	['mixed']
chr16	33601271	33602622	8	['distal_intron', 'distal_intron', 'distal_intron', 'distal_intron']['proximal_intron', 'proximal_intron']['proximal_intron', 'proximal_intron']	['LOC102724181']	+	4	['mixed']
chr16	33699470	33700489	6	['distal_intron', 'distal_intron', 'distal_intron', 'distal_intron']['distal_intron', 'distal_intron']	['BMS1P8']	-	4	['distal_intron']
chr16	33921497	33922041	6	['distal_intron', 'distal_intron', 'distal_intron', 'distal_intron', 'distal_intron']['distal_intron']	['ARHGAP23P1']	-	5	['distal_intron']
chr16	33924834	33927055	12	['distal_intron', 'distal_intron', 'distal_intron']['distal_intron', 'distal_intron']['proximal_intron', 'proximal_intron', 'proximal_intron', 'proximal_intron', 'proximal_intron']['proximal_intron', 'distal_intron']	['ARHGAP23P1']	-	5	['mixed']
chr16	33981028	33982306	8	['exon', 'proximal_intron', 'proximal_intron', 'proximal_intron', 'proximal_intron']['proximal_intron', 'exon', 'exon']	['LOC102724223']	+	5	['mixed']
chr16	34360964	34361377	4	['distal_intron', 'distal_intron', 'distal_intron', 'distal_intron']	['LOC102724485']	-	4	['distal_intron']
chr16	35050450	35050863	4	['distal_intron', 'distal_intron', 'distal_intron', 'distal_intron']	['CCNYL3']	+	4	['distal_intron']
chr16	35145275	35146454	13	['distal_intron', 'distal_intron', 'distal_intron', 'distal_intron', 'distal_intron', 'distal_intron', 'distal_intron']['exon', 'exon', 'exon', 'exon', 'exon']['exon']	['LOC105371197']	+	7	['mixed']
chr16	46504493	46505331	5	['distal_intron', 'distal_intron', 'distal_intron', 'distal_intron']['distal_intron']	['ANKRD26P1']	-	4	['distal_intron']
chr16	46522942	46523137	5	['distal_intron', 'distal_intron', 'distal_intron', 'distal_intron', 'distal_intron']	['ANKRD26P1']	-	5	['distal_intron']
chr16	46916204	46916478	4	['proximal_intron', 'proximal_intron', 'proximal_intron', 'proximal_intron']	['GPT2']	+	4	['proximal_intron']
chr16	46919685	46921541	9	['distal_intron', 'distal_intron']['distal_intron', 'distal_intron', 'distal_intron']['distal_intron', 'distal_intron', 'distal_intron', 'distal_intron']	['GPT2']	+	4	['distal_intron']
chr16	46923757	46924556	7	['distal_intron', 'distal_intron', 'distal_intron', 'proximal_intron', 'proximal_intron', 'proximal_intron']['proximal_intron']	['GPT2']	+	6	['mixed']
chr16	47315575	47315949	4	['distal_intron', 'distal_intron', 'distal_intron', 'distal_intron']	['ITFG1']	-	4	['distal_intron']
chr16	47516669	47517074	4	['distal_intron', 'distal_intron', 'distal_intron', 'distal_intron']	['PHKB']	+	4	['distal_intron']
chr16	47697009	47697366	4	['distal_intron', 'distal_intron', 'distal_intron', 'distal_intron']	['PHKB']	+	4	['distal_intron']
chr16	47854519	47855060	5	['distal_intron', 'distal_intron', 'distal_intron', 'distal_intron']['distal_intron']	['LINC02192']	-	4	['distal_intron']
chr16	48082065	48082449	4	['three_prime_UTR', 'three_prime_UTR', 'three_prime_UTR', 'three_prime_UTR']	['ABCC12']	-	4	['three_prime_UTR']
chr16	48104745	48105768	6	['distal_intron', 'proximal_intron', 'exon', 'exon']['exon']['distal_intron']	['ABCC12']	-	4	['mixed']
chr16	48146853	48147278	9	['distal_intron', 'distal_intron', 'distal_intron', 'distal_intron', 'distal_intron', 'distal_intron', 'distal_intron', 'distal_intron', 'distal_intron']	['ABCC12']	-	9	['distal_intron']
chr16	48181946	48182285	8	['distal_intron', 'distal_intron', 'distal_intron', 'distal_intron', 'distal_intron', 'distal_intron', 'distal_intron', 'distal_intron']	['ABCC11']	-	8	['distal_intron']
chr16	48310144	48310501	4	['distal_intron', 'distal_intron', 'distal_intron', 'distal_intron']	['LONP2']	+	4	['distal_intron']
chr16	48336029	48336317	4	['proximal_intron', 'proximal_intron', 'proximal_intron', 'proximal_intron']	['LONP2']	+	4	['proximal_intron']
chr16	49072883	49073282	4	['exon', 'exon', 'exon', 'exon']	['LOC105371241']	-	4	['exon']
chr16	49113628	49114702	7	['distal_intron', 'proximal_intron', 'exon']['proximal_intron', 'distal_intron', 'distal_intron', 'distal_intron']	['LOC105371241']	-	4	['mixed']
chr16	49325558	49327150	7	['exon', 'exon', 'exon', 'exon']['exon', 'exon']['exon']	['LOC124903689']	+	4	['exon']
chr16	49430955	49431278	4	['distal_intron', 'distal_intron', 'distal_intron', 'distal_intron']	['LOC105371244']	-	4	['distal_intron']
chr16	49502766	49503032	4	['distal_intron', 'distal_intron', 'distal_intron', 'distal_intron']	['ZNF423']	-	4	['distal_intron']
chr16	49685889	49686843	6	['distal_intron', 'distal_intron', 'distal_intron', 'distal_intron', 'distal_intron']['distal_intron']	['ZNF423']	-	5	['distal_intron']
chr16	49760889	49761621	8	['distal_intron', 'distal_intron', 'distal_intron', 'distal_intron', 'distal_intron', 'distal_intron', 'distal_intron']['distal_intron']	['ZNF423']	-	7	['distal_intron']
chr16	49776638	49777455	8	['distal_intron', 'distal_intron', 'distal_intron', 'distal_intron', 'distal_intron']['distal_intron', 'distal_intron', 'distal_intron']	['ZNF423']	-	5	['distal_intron']
chr16	49787092	49787502	4	['distal_intron', 'distal_intron', 'distal_intron', 'distal_intron']	['ZNF423']	-	4	['distal_intron']
chr16	49840659	49840851	7	['distal_intron', 'distal_intron', 'distal_intron', 'distal_intron', 'distal_intron', 'distal_intron', 'distal_intron']	['ZNF423']	-	7	['distal_intron']
chr16	50046558	50047763	6	['distal_intron', 'distal_intron', 'distal_intron', 'distal_intron']['distal_intron', 'distal_intron']	['LOC100130602']	+	4	['distal_intron']
chr16	50165741	50166234	4	['distal_intron', 'distal_intron', 'distal_intron', 'distal_intron']	['TENT4B']	+	4	['distal_intron']
chr16	50166758	50167378	5	['distal_intron', 'distal_intron', 'distal_intron', 'distal_intron']['distal_intron']	['TENT4B']	+	4	['distal_intron']
chr16	50256848	50258878	9	['distal_intron', 'distal_intron']['distal_intron', 'distal_intron']['distal_intron', 'distal_intron', 'distal_intron', 'distal_intron']['distal_intron']	['ADCY7']	+	4	['distal_intron']
chr16	50286519	50287416	6	['distal_intron', 'distal_intron', 'distal_intron', 'distal_intron']['distal_intron', 'distal_intron']	['ADCY7']	+	4	['distal_intron']
chr16	50563248	50563972	8	['distal_intron', 'distal_intron', 'distal_intron', 'distal_intron', 'distal_intron']['distal_intron', 'distal_intron', 'distal_intron']	['NKD1']	+	5	['distal_intron']
chr16	50578984	50580100	12	['distal_intron', 'distal_intron', 'distal_intron', 'distal_intron', 'distal_intron']['distal_intron', 'distal_intron', 'distal_intron', 'distal_intron', 'distal_intron', 'distal_intron']['distal_intron']	['NKD1']	+	6	['distal_intron']
chr16	50620967	50622691	10	['distal_intron', 'distal_intron', 'distal_intron', 'distal_intron']['proximal_intron', 'proximal_intron', 'proximal_intron', 'proximal_intron']['distal_intron', 'distal_intron']	['NKD1']	+	4	['mixed']
chr16	50677487	50677946	5	['exon', 'exon', 'proximal_intron', 'distal_intron', 'distal_intron']	['SNX20']	-	5	['mixed']
chr16	50887415	50887849	4	['distal_intron', 'distal_intron', 'distal_intron', 'distal_intron']	['LINC02128']	+	4	['distal_intron']
chr16	50893679	50894141	4	['exon', 'proximal_intron', 'proximal_intron', 'proximal_intron']	['LINC02128']	+	4	['mixed']
chr16	51419049	51419967	5	['distal_intron', 'distal_intron', 'distal_intron', 'distal_intron']['distal_intron']	['LOC102723323']	-	4	['distal_intron']
chr16	52049468	52049841	4	['distal_intron', 'distal_intron', 'distal_intron', 'distal_intron']	['LINC02911']	-	4	['distal_intron']
chr16	53060779	53061209	4	['distal_intron', 'distal_intron', 'distal_intron', 'distal_intron']	['CHD9']	+	4	['distal_intron']
chr16	53181938	53182112	4	['distal_intron', 'distal_intron', 'distal_intron', 'distal_intron']	['CHD9']	+	4	['distal_intron']
chr16	53225018	53225367	4	['distal_intron', 'distal_intron', 'distal_intron', 'distal_intron']	['CHD9']	+	4	['distal_intron']
chr16	53282474	53283289	6	['distal_intron', 'distal_intron']['distal_intron', 'distal_intron', 'distal_intron', 'distal_intron']	['CHD9']	+	4	['distal_intron']
chr16	53448626	53449458	5	['distal_intron', 'distal_intron', 'distal_intron', 'distal_intron']['distal_intron']	['RBL2']	+	4	['distal_intron']
chr16	53611155	53612406	7	['proximal_intron', 'proximal_intron', 'distal_intron', 'distal_intron']['distal_intron', 'distal_intron']['distal_intron']	['RPGRIP1L']	-	4	['mixed']
chr16	53632455	53632918	5	['exon', 'exon', 'exon', 'exon', 'exon']	['RPGRIP1L']	-	5	['exon']
chr16	53691153	53691978	5	['distal_intron', 'distal_intron', 'distal_intron', 'distal_intron']['proximal_intron']	['RPGRIP1L']	-	4	['mixed']
chr16	53726505	53726756	5	['distal_intron', 'distal_intron', 'distal_intron', 'distal_intron', 'distal_intron']	['FTO']	+	5	['distal_intron']
chr16	53764602	53765770	8	['distal_intron', 'distal_intron', 'distal_intron', 'distal_intron', 'distal_intron']['distal_intron', 'distal_intron']['distal_intron']	['FTO']	+	5	['distal_intron']
chr16	53829033	53829482	5	['distal_intron', 'distal_intron', 'distal_intron', 'distal_intron', 'distal_intron']	['FTO']	+	5	['distal_intron']
chr16	53977560	53978146	5	['exon', 'exon', 'exon', 'exon']['exon']	['FTO']	+	4	['exon']
chr16	54645377	54645799	4	['distal_intron', 'distal_intron', 'distal_intron', 'distal_intron']	['LOC105371274']	+	4	['distal_intron']
chr16	55433376	55433855	5	['distal_intron', 'distal_intron', 'distal_intron', 'distal_intron', 'distal_intron']	['MMP2-AS1']	-	5	['distal_intron']
chr16	55442929	55443668	7	['distal_intron', 'distal_intron', 'distal_intron', 'distal_intron']['distal_intron', 'distal_intron', 'distal_intron']	['MMP2-AS1']	-	4	['distal_intron']
chr16	55502091	55502508	4	['distal_intron', 'proximal_intron', 'proximal_intron', 'proximal_intron']	['MMP2']	+	4	['mixed']
chr16	55748467	55749688	6	['distal_intron', 'distal_intron']['proximal_intron', 'proximal_intron', 'proximal_intron', 'proximal_intron']	['CES1P2']	+	4	['mixed']
chr16	55764032	55765208	6	['distal_intron', 'distal_intron']['exon', 'proximal_intron', 'proximal_intron', 'distal_intron']	['CES1P1']	+	4	['mixed']
chr16	55803473	55804020	5	['proximal_intron', 'proximal_intron', 'proximal_intron', 'proximal_intron']['proximal_intron']	['CES1']	-	4	['proximal_intron']
chr16	55809382	55810389	6	['distal_intron', 'distal_intron', 'distal_intron', 'distal_intron']['distal_intron', 'proximal_intron']	['CES1']	-	4	['mixed']
chr16	55935867	55936468	5	['distal_intron', 'distal_intron', 'distal_intron', 'distal_intron']['distal_intron']	['CES5A']	-	4	['distal_intron']
chr16	56066470	56067125	5	['distal_intron', 'distal_intron', 'distal_intron', 'distal_intron']['distal_intron']	['LOC105371281']	-	4	['distal_intron']
chr16	56209277	56209605	4	['distal_intron', 'distal_intron', 'distal_intron', 'distal_intron']	['GNAO1']	+	4	['distal_intron']
chr16	56250128	56250503	4	['distal_intron', 'distal_intron', 'distal_intron', 'distal_intron']	['GNAO1']	+	4	['distal_intron']
chr16	56292274	56292710	4	['distal_intron', 'distal_intron', 'distal_intron', 'distal_intron']	['GNAO1']	+	4	['distal_intron']
chr16	56299315	56300132	5	['distal_intron', 'distal_intron', 'distal_intron', 'distal_intron']['distal_intron']	['GNAO1']	+	4	['distal_intron']
chr16	56307094	56307839	5	['distal_intron', 'distal_intron', 'distal_intron', 'distal_intron']['distal_intron']	['GNAO1']	+	4	['distal_intron']
chr16	56320546	56321042	4	['distal_intron', 'distal_intron', 'distal_intron', 'distal_intron']	['GNAO1']	+	4	['distal_intron']
chr16	56340445	56340842	4	['distal_intron', 'proximal_intron', 'proximal_intron', 'exon']	['GNAO1']	+	4	['mixed']
chr16	56341725	56343152	7	['distal_intron', 'distal_intron']['distal_intron', 'distal_intron', 'distal_intron', 'distal_intron']['distal_intron']	['GNAO1']	+	4	['distal_intron']
chr16	56384692	56385095	5	['distal_intron', 'distal_intron', 'distal_intron', 'distal_intron', 'distal_intron']	['AMFR']	-	5	['distal_intron']
chr16	56419177	56419532	4	['distal_intron', 'distal_intron', 'distal_intron', 'distal_intron']	['AMFR']	-	4	['distal_intron']
chr16	56421729	56422094	4	['distal_intron', 'distal_intron', 'distal_intron', 'distal_intron']	['AMFR']	-	4	['distal_intron']
chr16	56788882	56789189	4	['distal_intron', 'distal_intron', 'distal_intron', 'distal_intron']	['NUP93']	+	4	['distal_intron']
chr16	56832209	56832563	4	['proximal_intron', 'proximal_intron', 'proximal_intron', 'proximal_intron']	['NUP93']	+	4	['proximal_intron']
chr16	56973406	56973924	6	['exon', 'proximal_intron', 'proximal_intron', 'proximal_intron', 'distal_intron']['distal_intron']	['CETP']	+	5	['mixed']
chr16	57004535	57005387	7	['distal_intron', 'distal_intron', 'distal_intron', 'distal_intron']['distal_intron', 'distal_intron', 'distal_intron']	['NLRC5']	+	4	['distal_intron']
chr16	57466724	57468436	9	['distal_intron', 'distal_intron']['distal_intron', 'distal_intron', 'distal_intron', 'distal_intron']['distal_intron', 'distal_intron', 'distal_intron']	['POLR2C']	+	4	['distal_intron']
chr16	57477163	57477590	4	['distal_intron', 'distal_intron', 'distal_intron', 'distal_intron']	['DOK4']	-	4	['distal_intron']
chr16	57620341	57620470	4	['proximal_intron', 'proximal_intron', 'proximal_intron', 'proximal_intron']	['ADGRG1']	+	4	['proximal_intron']
chr16	57644328	57645012	8	['distal_intron', 'distal_intron', 'distal_intron', 'distal_intron', 'distal_intron']['distal_intron', 'distal_intron', 'distal_intron']	['ADGRG1']	+	5	['distal_intron']
chr16	57717557	57718188	5	['distal_intron', 'distal_intron', 'distal_intron', 'distal_intron']['proximal_intron']	['DRC7']	+	4	['mixed']
chr16	57792753	57793551	5	['distal_intron', 'distal_intron', 'distal_intron', 'distal_intron']['distal_intron']	['KIFC3']	-	4	['distal_intron']
chr16	57827465	57828038	5	['distal_intron', 'distal_intron', 'distal_intron', 'distal_intron']['distal_intron']	['KIFC3']	-	4	['distal_intron']
chr16	57899174	57899755	5	['distal_intron', 'distal_intron', 'distal_intron', 'distal_intron']['distal_intron']	['CNGB1']	-	4	['distal_intron']
chr16	57912900	57913304	4	['proximal_intron', 'proximal_intron', 'proximal_intron', 'proximal_intron']	['CNGB1']	-	4	['proximal_intron']
chr16	57944689	57945074	4	['distal_intron', 'distal_intron', 'distal_intron', 'distal_intron']	['CNGB1']	-	4	['distal_intron']
chr16	57958107	57959353	7	['proximal_intron', 'proximal_intron', 'exon']['proximal_intron', 'distal_intron', 'distal_intron', 'distal_intron']	['CNGB1']	-	4	['mixed']
chr16	57965086	57965976	14	['distal_intron', 'distal_intron', 'distal_intron', 'distal_intron', 'distal_intron', 'distal_intron', 'distal_intron', 'distal_intron', 'distal_intron']['distal_intron', 'distal_intron', 'distal_intron', 'distal_intron', 'distal_intron']	['CNGB1']	-	9	['distal_intron']
chr16	58481329	58481683	5	['distal_intron', 'distal_intron', 'distal_intron', 'distal_intron', 'distal_intron']	['NDRG4']	+	5	['distal_intron']
chr16	58489987	58491005	6	['distal_intron', 'distal_intron']['distal_intron', 'distal_intron', 'distal_intron', 'distal_intron']	['NDRG4']	+	4	['distal_intron']
chr16	58571712	58572646	6	['distal_intron', 'distal_intron']['distal_intron', 'distal_intron', 'distal_intron', 'distal_intron']	['CNOT1']	-	4	['distal_intron']
chr16	58598920	58599239	5	['distal_intron', 'distal_intron', 'proximal_intron', 'proximal_intron', 'proximal_intron']	['CNOT1']	-	5	['mixed']
chr16	58673809	58674118	4	['distal_intron', 'distal_intron', 'distal_intron', 'distal_intron']	['SLC38A7']	-	4	['distal_intron']
chr16	58769456	58769917	5	['distal_intron', 'distal_intron', 'distal_intron', 'distal_intron', 'distal_intron']	['LOC107984867']	+	5	['distal_intron']
chr16	58802575	58803425	6	['distal_intron', 'distal_intron', 'distal_intron', 'distal_intron']['distal_intron', 'distal_intron']	['LOC107984867']	+	4	['distal_intron']
chr16	58840370	58840581	4	['distal_intron', 'distal_intron', 'distal_intron', 'distal_intron']	['LOC107984867']	+	4	['distal_intron']
chr16	58862795	58863176	4	['exon', 'exon', 'exon', 'exon']	['LOC107984867']	+	4	['exon']
chr16	59863499	59864680	7	['distal_intron', 'distal_intron', 'distal_intron', 'distal_intron']['distal_intron', 'distal_intron']['distal_intron']	['LINC02141']	+	4	['distal_intron']
chr16	60405637	60406576	6	['distal_intron', 'distal_intron']['distal_intron', 'distal_intron', 'distal_intron', 'distal_intron']	['LOC101927605']	+	4	['distal_intron']
chr16	60474568	60475053	5	['distal_intron', 'distal_intron', 'distal_intron', 'distal_intron', 'distal_intron']	['LOC101927605']	+	5	['distal_intron']
chr16	61722137	61723074	5	['distal_intron', 'distal_intron', 'distal_intron', 'distal_intron']['distal_intron']	['CDH8']	-	4	['distal_intron']
chr16	61858436	61858822	4	['distal_intron', 'distal_intron', 'distal_intron', 'distal_intron']	['CDH8']	-	4	['distal_intron']
chr16	61904964	61905686	5	['distal_intron', 'distal_intron', 'distal_intron', 'distal_intron']['distal_intron']	['CDH8']	-	4	['distal_intron']
chr16	61922268	61922700	4	['distal_intron', 'distal_intron', 'distal_intron', 'distal_intron']	['CDH8']	-	4	['distal_intron']
chr16	62733926	62734324	4	['distal_intron', 'distal_intron', 'distal_intron', 'distal_intron']	['LOC102723560']	+	4	['distal_intron']
chr16	62828807	62829526	6	['distal_intron', 'distal_intron', 'distal_intron', 'distal_intron', 'distal_intron']['distal_intron']	['LOC102723560']	+	5	['distal_intron']
chr16	62833361	62833785	4	['distal_intron', 'distal_intron', 'distal_intron', 'distal_intron']	['LOC102723560']	+	4	['distal_intron']
chr16	64375334	64376162	5	['distal_intron', 'distal_intron', 'distal_intron', 'distal_intron']['distal_intron']	['LOC105371310']	+	4	['distal_intron']
chr16	64750491	64751482	7	['distal_intron', 'distal_intron', 'distal_intron', 'distal_intron']['distal_intron', 'distal_intron', 'distal_intron']	['LOC107984822']	-	4	['distal_intron']
chr16	65070573	65071708	6	['distal_intron', 'distal_intron']['distal_intron', 'distal_intron', 'distal_intron', 'distal_intron']	['CDH11']	-	4	['distal_intron']
chr16	65477648	65478734	6	['distal_intron', 'distal_intron', 'distal_intron', 'distal_intron']['distal_intron', 'distal_intron']	['LINC00922']	-	4	['distal_intron']
chr16	66138359	66138831	4	['distal_intron', 'distal_intron', 'distal_intron', 'distal_intron']	['LOC105371316']	+	4	['distal_intron']
chr16	66533213	66533424	4	['distal_intron', 'distal_intron', 'distal_intron', 'distal_intron']	['TK2']	-	4	['distal_intron']
chr16	66534144	66534787	5	['distal_intron', 'distal_intron', 'distal_intron', 'distal_intron']['distal_intron']	['TK2']	-	4	['distal_intron']
chr16	66749116	66749612	4	['proximal_intron', 'exon', 'proximal_intron', 'proximal_intron']	['DYNC1LI2']	-	4	['mixed']
chr16	66884722	66885181	4	['exon', 'exon', 'exon', 'exon']	['PDP2']	+	4	['exon']
chr16	66887820	66888786	6	['three_prime_UTR', 'three_prime_UTR']['three_prime_UTR', 'three_prime_UTR', 'three_prime_UTR', 'three_prime_UTR']	['PDP2']	+	4	['three_prime_UTR']
chr16	66893887	66896147	12	['distal_intron', 'distal_intron']['distal_intron', 'distal_intron', 'distal_intron']['exon', 'exon', 'exon', 'exon']['exon', 'exon', 'exon']	['LOC124903700']	+	4	['mixed']
chr16	66909318	66909754	4	['exon', 'exon', 'exon', 'proximal_intron']	['CDH16']	-	4	['mixed']
chr16	67066155	67066828	5	['distal_intron', 'distal_intron', 'distal_intron', 'proximal_intron']['proximal_intron']	['CBFB']	+	4	['mixed']
chr16	67166978	67167357	4	['proximal_intron', 'proximal_intron', 'proximal_intron', 'proximal_intron']	['HSF4']	+	4	['proximal_intron']
chr16	67229442	67232102	12	['three_prime_UTR', 'three_prime_UTR', 'three_prime_UTR', 'three_prime_UTR']['exon', 'exon']['proximal_intron', 'exon']['proximal_intron']['exon', 'proximal_intron', 'exon']	['FHOD1']	-	4	['mixed']
chr16	67330585	67331271	6	['distal_intron', 'distal_intron', 'distal_intron', 'distal_intron']['distal_intron', 'distal_intron']	['LRRC36']	+	4	['distal_intron']
chr16	67366419	67366621	4	['distal_intron', 'distal_intron', 'distal_intron', 'distal_intron']	['LRRC36']	+	4	['distal_intron']
chr16	67395388	67396069	6	['proximal_intron', 'proximal_intron', 'proximal_intron', 'proximal_intron', 'proximal_intron']['distal_intron']	['ZDHHC1']	-	5	['mixed']
chr16	67461226	67461688	4	['distal_intron', 'distal_intron', 'distal_intron', 'distal_intron']	['ATP6V0D1']	-	4	['distal_intron']
chr16	67468160	67468462	4	['distal_intron', 'distal_intron', 'distal_intron', 'distal_intron']	['ATP6V0D1']	-	4	['distal_intron']
chr16	67469920	67470467	7	['distal_intron', 'distal_intron', 'distal_intron', 'distal_intron', 'distal_intron', 'distal_intron']['distal_intron']	['ATP6V0D1']	-	6	['distal_intron']
chr16	67494504	67494978	4	['distal_intron', 'exon', 'exon', 'exon']	['ATP6V0D1-DT']	+	4	['mixed']
chr16	67499621	67500991	8	['distal_intron', 'distal_intron', 'distal_intron', 'distal_intron']['distal_intron', 'distal_intron', 'distal_intron']['distal_intron']	['ATP6V0D1-DT']	+	4	['distal_intron']
chr16	67504762	67505216	4	['exon', 'exon', 'exon', 'exon']	['ATP6V0D1-DT']	+	4	['exon']
chr16	67728151	67728458	4	['proximal_intron', 'exon', 'exon', 'exon']	['RANBP10']	-	4	['mixed']
chr16	67740256	67740870	6	['distal_intron', 'distal_intron', 'distal_intron', 'distal_intron']['distal_intron', 'distal_intron']	['RANBP10']	-	4	['distal_intron']
chr16	68033252	68034869	10	['distal_intron', 'distal_intron', 'distal_intron']['distal_intron', 'distal_intron']['distal_intron', 'distal_intron', 'distal_intron', 'distal_intron', 'distal_intron']	['DUS2']	+	5	['distal_intron']
chr16	68161205	68162013	5	['distal_intron', 'distal_intron', 'distal_intron', 'distal_intron']['distal_intron']	['NFATC3']	+	4	['distal_intron']
chr16	68217020	68218303	7	['distal_intron', 'distal_intron', 'distal_intron', 'distal_intron']['distal_intron', 'distal_intron', 'distal_intron']	['NFATC3']	+	4	['distal_intron']
chr16	68224112	68225473	6	['distal_intron', 'distal_intron']['distal_intron', 'distal_intron', 'distal_intron', 'distal_intron']	['NFATC3']	+	4	['distal_intron']
chr16	68231722	68232161	4	['proximal_intron', 'exon', 'proximal_intron', 'proximal_intron']	['ESRP2']	-	4	['mixed']
chr16	68246958	68247877	6	['distal_intron', 'distal_intron']['distal_intron', 'distal_intron', 'distal_intron', 'distal_intron']	['PLA2G15']	+	4	['distal_intron']
chr16	68250603	68251007	4	['distal_intron', 'distal_intron', 'distal_intron', 'distal_intron']	['PLA2G15']	+	4	['distal_intron']
chr16	68271946	68272981	7	['distal_intron', 'distal_intron', 'distal_intron', 'distal_intron', 'distal_intron']['distal_intron', 'distal_intron']	['SLC7A6']	+	5	['distal_intron']
chr16	68276721	68277150	4	['distal_intron', 'distal_intron', 'distal_intron', 'distal_intron']	['SLC7A6']	+	4	['distal_intron']
chr16	68294040	68294368	4	['distal_intron', 'distal_intron', 'proximal_intron', 'proximal_intron']	['SLC7A6']	+	4	['mixed']
chr16	68430349	68431288	8	['distal_intron', 'distal_intron', 'distal_intron', 'distal_intron', 'distal_intron']['distal_intron', 'distal_intron', 'distal_intron']	['SMPD3']	-	5	['distal_intron']
chr16	68565627	68566821	7	['exon', 'exon', 'exon']['exon', 'exon', 'exon', 'exon']	['ZFP90']	+	4	['exon']
chr16	68664712	68665677	6	['distal_intron', 'distal_intron', 'distal_intron', 'distal_intron']['distal_intron', 'distal_intron']	['CDH3']	+	4	['distal_intron']
chr16	68688001	68688902	6	['proximal_intron', 'distal_intron', 'distal_intron', 'distal_intron']['distal_intron', 'distal_intron']	['CDH3']	+	4	['mixed']
chr16	68755716	68756155	4	['distal_intron', 'distal_intron', 'distal_intron', 'distal_intron']	['CDH1']	+	4	['distal_intron']
chr16	68776402	68778014	8	['distal_intron', 'distal_intron', 'distal_intron', 'distal_intron']['distal_intron', 'distal_intron']['distal_intron', 'distal_intron']	['CDH1']	+	4	['distal_intron']
chr16	68796516	68797551	6	['distal_intron', 'distal_intron']['distal_intron', 'distal_intron', 'distal_intron', 'distal_intron']	['CDH1']	+	4	['distal_intron']
chr16	68915841	68916357	5	['distal_intron', 'distal_intron', 'distal_intron', 'distal_intron']['distal_intron']	['TANGO6']	+	4	['distal_intron']
chr16	68933986	68934791	5	['distal_intron', 'distal_intron', 'distal_intron', 'distal_intron']['distal_intron']	['TANGO6']	+	4	['distal_intron']
chr16	68987417	68987652	4	['distal_intron', 'distal_intron', 'distal_intron', 'distal_intron']	['TANGO6']	+	4	['distal_intron']
chr16	69049717	69050637	6	['distal_intron', 'distal_intron', 'distal_intron', 'distal_intron']['distal_intron', 'distal_intron']	['TANGO6']	+	4	['distal_intron']
chr16	69078782	69079203	4	['distal_intron', 'distal_intron', 'distal_intron', 'distal_intron']	['TANGO6']	+	4	['distal_intron']
chr16	69346260	69346460	4	['distal_intron', 'distal_intron', 'distal_intron', 'distal_intron']	['TMED6']	-	4	['distal_intron']
chr16	69445687	69446062	4	['distal_intron', 'distal_intron', 'distal_intron', 'distal_intron']	['CYB5B']	+	4	['distal_intron']
chr16	69685903	69686727	7	['distal_intron', 'distal_intron', 'distal_intron', 'distal_intron', 'distal_intron']['distal_intron', 'distal_intron']	['NFAT5']	+	5	['distal_intron']
chr16	69774403	69775010	6	['five_prime_UTR', 'five_prime_UTR', 'five_prime_UTR', 'five_prime_UTR', 'five_prime_UTR']['five_prime_UTR']	['WWP2']	+	5	['five_prime_UTR']
chr16	69799705	69800712	6	['distal_intron', 'distal_intron', 'distal_intron', 'distal_intron']['distal_intron', 'distal_intron']	['WWP2']	+	4	['distal_intron']
chr16	69836239	69837348	6	['distal_intron', 'distal_intron']['distal_intron', 'distal_intron', 'distal_intron', 'distal_intron']	['WWP2']	+	4	['distal_intron']
chr16	69876003	69877092	8	['distal_intron', 'distal_intron', 'distal_intron', 'distal_intron', 'distal_intron']['distal_intron', 'distal_intron', 'distal_intron']	['WWP2']	+	5	['distal_intron']
chr16	70280532	70280976	4	['distal_intron', 'distal_intron', 'distal_intron', 'distal_intron']	['AARS1']	-	4	['distal_intron']
chr16	70281721	70281891	4	['distal_intron', 'distal_intron', 'distal_intron', 'distal_intron']	['AARS1']	-	4	['distal_intron']
chr16	70330717	70331202	4	['distal_intron', 'distal_intron', 'distal_intron', 'distal_intron']	['DDX19B']	+	4	['distal_intron']
chr16	70336746	70337195	4	['distal_intron', 'distal_intron', 'distal_intron', 'distal_intron']	['DDX19A-DT']	-	4	['distal_intron']
chr16	70386625	70387294	6	['distal_intron', 'distal_intron', 'distal_intron', 'distal_intron']['distal_intron', 'distal_intron']	['ST3GAL2']	-	4	['distal_intron']
chr16	70458920	70459273	4	['distal_intron', 'distal_intron', 'distal_intron', 'distal_intron']	['FCSK']	+	4	['distal_intron']
chr16	70465765	70465861	4	['proximal_intron', 'proximal_intron', 'proximal_intron', 'proximal_intron']	['FCSK']	+	4	['proximal_intron']
chr16	70495125	70495894	5	['distal_intron', 'distal_intron', 'distal_intron', 'distal_intron']['proximal_intron']	['COG4']	-	4	['mixed']
chr16	70511885	70512936	10	['distal_intron', 'proximal_intron', 'proximal_intron', 'proximal_intron', 'exon']['exon', 'proximal_intron', 'proximal_intron', 'distal_intron']['distal_intron']	['COG4']	-	5	['mixed']
chr16	70543131	70543571	4	['distal_intron', 'distal_intron', 'distal_intron', 'distal_intron']	['SF3B3']	+	4	['distal_intron']
chr16	70604899	70604950	4	['distal_intron', 'distal_intron', 'distal_intron', 'distal_intron']	['IL34']	+	4	['distal_intron']
chr16	70728605	70728691	4	['exon', 'exon', 'exon', 'exon']	['VAC14']	-	4	['exon']
chr16	70776951	70777312	4	['distal_intron', 'distal_intron', 'distal_intron', 'distal_intron']	['VAC14']	-	4	['distal_intron']
chr16	70872810	70873254	4	['distal_intron', 'distal_intron', 'distal_intron', 'distal_intron']	['HYDIN']	-	4	['distal_intron']
chr16	70896506	70896909	4	['distal_intron', 'distal_intron', 'distal_intron', 'distal_intron']	['HYDIN']	-	4	['distal_intron']
chr16	71423693	71424163	4	['distal_intron', 'distal_intron', 'distal_intron', 'distal_intron']	['LINC02136']	-	4	['distal_intron']
chr16	71479644	71480100	5	['distal_intron', 'distal_intron', 'distal_intron', 'distal_intron', 'distal_intron']	['ZNF19']	-	5	['distal_intron']
chr16	71628619	71629059	4	['distal_intron', 'distal_intron', 'distal_intron', 'proximal_intron']	['MARVELD3']	+	4	['mixed']
chr16	71861381	71861666	4	['distal_intron', 'proximal_intron', 'proximal_intron', 'proximal_intron']	['ZNF821']	-	4	['mixed']
chr16	71935941	71936361	4	['distal_intron', 'distal_intron', 'distal_intron', 'distal_intron']	['PKD1L3']	-	4	['distal_intron']
chr16	71968566	71969464	6	['distal_intron', 'distal_intron']['distal_intron', 'distal_intron', 'distal_intron', 'distal_intron']	['PKD1L3']	-	4	['distal_intron']
chr16	72087818	72088176	5	['distal_intron', 'distal_intron', 'distal_intron', 'distal_intron', 'distal_intron']	['TXNL4B']	-	5	['distal_intron']
chr16	72225290	72225920	5	['distal_intron', 'distal_intron', 'distal_intron', 'distal_intron']['distal_intron']	['PMFBP1']	-	4	['distal_intron']
chr16	72274532	72275184	5	['distal_intron', 'distal_intron', 'distal_intron', 'distal_intron']['distal_intron']	['LOC124903720']	+	4	['distal_intron']
chr16	72332963	72333411	4	['distal_intron', 'distal_intron', 'distal_intron', 'distal_intron']	['LINC01572']	-	4	['distal_intron']
chr16	72458329	72458607	4	['distal_intron', 'distal_intron', 'distal_intron', 'distal_intron']	['LINC01572']	-	4	['distal_intron']
chr16	72492718	72493027	4	['distal_intron', 'distal_intron', 'distal_intron', 'distal_intron']	['LINC01572']	-	4	['distal_intron']
chr16	72638961	72639292	4	['distal_intron', 'distal_intron', 'distal_intron', 'distal_intron']	['LINC01572']	-	4	['distal_intron']
chr16	72767983	72768557	5	['distal_intron', 'distal_intron', 'distal_intron', 'distal_intron']['distal_intron']	['ZFHX3-AS1']	+	4	['distal_intron']
chr16	72830203	72831119	7	['proximal_intron', 'proximal_intron', 'distal_intron', 'distal_intron']['distal_intron', 'distal_intron', 'distal_intron']	['ZFHX3']	-	4	['mixed']
chr16	72861651	72862127	4	['distal_intron', 'distal_intron', 'distal_intron', 'distal_intron']	['ZFHX3']	-	4	['distal_intron']
chr16	72889709	72890332	7	['proximal_intron', 'exon', 'exon', 'proximal_intron', 'proximal_intron']['proximal_intron', 'distal_intron']	['ZFHX3']	-	5	['mixed']
chr16	73024031	73024455	4	['distal_intron', 'distal_intron', 'distal_intron', 'distal_intron']	['ZFHX3']	-	4	['distal_intron']
chr16	73105970	73108292	10	['distal_intron', 'distal_intron', 'distal_intron', 'distal_intron']['distal_intron', 'distal_intron']['distal_intron', 'distal_intron']['distal_intron', 'distal_intron']	['ZFHX3']	-	4	['distal_intron']
chr16	73251697	73251966	9	['distal_intron', 'distal_intron', 'distal_intron', 'distal_intron', 'distal_intron', 'distal_intron', 'distal_intron', 'distal_intron', 'distal_intron']	['ZFHX3']	-	9	['distal_intron']
chr16	73360627	73361457	5	['distal_intron', 'distal_intron', 'distal_intron', 'distal_intron']['distal_intron']	['ZFHX3']	-	4	['distal_intron']
chr16	73370210	73370704	4	['distal_intron', 'distal_intron', 'distal_intron', 'distal_intron']	['ZFHX3']	-	4	['distal_intron']
chr16	73378583	73378908	4	['distal_intron', 'distal_intron', 'distal_intron', 'distal_intron']	['ZFHX3']	-	4	['distal_intron']
chr16	73390965	73391563	5	['distal_intron', 'distal_intron', 'distal_intron', 'distal_intron']['distal_intron']	['ZFHX3']	-	4	['distal_intron']
chr16	73399594	73399956	4	['distal_intron', 'distal_intron', 'distal_intron', 'distal_intron']	['ZFHX3']	-	4	['distal_intron']
chr16	73500182	73500530	4	['distal_intron', 'distal_intron', 'distal_intron', 'distal_intron']	['ZFHX3']	-	4	['distal_intron']
chr16	73530731	73531042	5	['distal_intron', 'distal_intron', 'distal_intron', 'distal_intron', 'distal_intron']	['ZFHX3']	-	5	['distal_intron']
chr16	73712532	73713504	6	['distal_intron', 'distal_intron']['distal_intron', 'distal_intron', 'distal_intron', 'distal_intron']	['ZFHX3']	-	4	['distal_intron']
chr16	73715238	73715730	4	['distal_intron', 'distal_intron', 'distal_intron', 'distal_intron']	['ZFHX3']	-	4	['distal_intron']
chr16	73876133	73876456	4	['distal_intron', 'distal_intron', 'distal_intron', 'distal_intron']	['ZFHX3']	-	4	['distal_intron']
chr16	74428767	74429136	4	['distal_intron', 'distal_intron', 'distal_intron', 'distal_intron']	['LOC107984827']	+	4	['distal_intron']
chr16	74431209	74431622	4	['distal_intron', 'distal_intron', 'distal_intron', 'distal_intron']	['LOC107984827']	+	4	['distal_intron']
chr16	74490442	74490536	4	['distal_intron', 'distal_intron', 'distal_intron', 'distal_intron']	['GLG1']	-	4	['distal_intron']
chr16	74545326	74546178	6	['distal_intron', 'distal_intron', 'distal_intron', 'distal_intron']['distal_intron', 'distal_intron']	['GLG1']	-	4	['distal_intron']
chr16	74564369	74565078	5	['distal_intron', 'distal_intron', 'distal_intron', 'distal_intron']['distal_intron']	['GLG1']	-	4	['distal_intron']
chr16	74739003	74739932	7	['distal_intron', 'distal_intron', 'distal_intron', 'distal_intron']['proximal_intron', 'proximal_intron', 'proximal_intron']	['FA2H']	-	4	['mixed']
chr16	74750621	74751253	6	['distal_intron', 'distal_intron', 'distal_intron', 'distal_intron']['distal_intron', 'distal_intron']	['FA2H']	-	4	['distal_intron']
chr16	74935710	74936565	5	['distal_intron', 'distal_intron', 'distal_intron', 'distal_intron']['distal_intron']	['WDR59']	-	4	['distal_intron']
chr16	74966974	74968024	6	['distal_intron', 'distal_intron']['distal_intron', 'distal_intron', 'distal_intron', 'distal_intron']	['WDR59']	-	4	['distal_intron']
chr16	75047231	75048005	6	['distal_intron', 'distal_intron', 'distal_intron', 'distal_intron']['distal_intron', 'distal_intron']	['ZNRF1']	+	4	['distal_intron']
chr16	75051486	75051798	4	['distal_intron', 'distal_intron', 'distal_intron', 'distal_intron']	['ZNRF1']	+	4	['distal_intron']
chr16	75098553	75099195	5	['distal_intron', 'distal_intron', 'distal_intron', 'distal_intron']['distal_intron']	['ZNRF1']	+	4	['distal_intron']
chr16	75127308	75127752	7	['distal_intron', 'distal_intron', 'distal_intron', 'distal_intron', 'proximal_intron', 'proximal_intron', 'proximal_intron']	['ZFP1']	+	7	['mixed']
chr16	75318391	75319373	8	['distal_intron', 'distal_intron', 'distal_intron', 'distal_intron']['distal_intron', 'distal_intron', 'distal_intron', 'distal_intron']	['CFDP1']	-	4	['distal_intron']
chr16	75328319	75329005	6	['distal_intron', 'distal_intron']['distal_intron', 'distal_intron', 'distal_intron', 'distal_intron']	['CFDP1']	-	4	['distal_intron']
chr16	75482078	75482496	4	['proximal_intron', 'proximal_intron', 'distal_intron', 'distal_intron']	['CHST6']	-	4	['mixed']
chr16	75485866	75486334	4	['distal_intron', 'distal_intron', 'distal_intron', 'distal_intron']	['CHST6']	-	4	['distal_intron']
chr16	75530092	75530391	4	['exon', 'exon', 'exon', 'five_prime_UTR']	['CHST5']	-	4	['mixed']
chr16	75613116	75613931	5	['distal_intron', 'distal_intron', 'distal_intron', 'distal_intron']['distal_intron']	['ADAT1']	-	4	['distal_intron']
chr16	75629743	75630163	4	['proximal_intron', 'proximal_intron', 'proximal_intron', 'proximal_intron']	['KARS1']	-	4	['proximal_intron']
chr16	75651092	75651597	5	['distal_intron', 'distal_intron', 'distal_intron', 'distal_intron']['distal_intron']	['TERF2IP']	+	4	['distal_intron']
chr16	75819066	75819536	4	['distal_intron', 'distal_intron', 'distal_intron', 'distal_intron']	['LOC105371348']	+	4	['distal_intron']
chr16	75852518	75852699	4	['distal_intron', 'distal_intron', 'distal_intron', 'distal_intron']	['LOC105371348']	+	4	['distal_intron']
chr16	76301461	76301933	4	['distal_intron', 'distal_intron', 'distal_intron', 'distal_intron']	['CNTNAP4']	+	4	['distal_intron']
chr16	76363881	76364145	4	['distal_intron', 'distal_intron', 'distal_intron', 'distal_intron']	['CNTNAP4']	+	4	['distal_intron']
chr16	76502224	76502655	4	['distal_intron', 'distal_intron', 'distal_intron', 'distal_intron']	['CNTNAP4']	+	4	['distal_intron']
chr16	77008761	77009230	4	['distal_intron', 'distal_intron', 'distal_intron', 'distal_intron']	['LOC124903724']	-	4	['distal_intron']
chr16	77011447	77012129	5	['distal_intron', 'distal_intron', 'distal_intron', 'distal_intron']['distal_intron']	['LOC124903724']	-	4	['distal_intron']
chr16	77210182	77211181	6	['distal_intron', 'distal_intron']['proximal_intron', 'proximal_intron', 'proximal_intron', 'proximal_intron']	['SYCE1L']	+	4	['mixed']
chr16	77321530	77322303	6	['proximal_intron', 'distal_intron', 'distal_intron', 'proximal_intron']['proximal_intron', 'proximal_intron']	['ADAMTS18']	-	4	['mixed']
chr16	77871318	77872152	5	['distal_intron', 'distal_intron', 'distal_intron', 'distal_intron']['distal_intron']	['VAT1L']	+	4	['distal_intron']
chr16	77910190	77910593	4	['distal_intron', 'distal_intron', 'distal_intron', 'distal_intron']	['VAT1L']	+	4	['distal_intron']
chr16	77919135	77919182	5	['distal_intron', 'distal_intron', 'distal_intron', 'distal_intron', 'distal_intron']	['VAT1L']	+	5	['distal_intron']
chr16	78226724	78227012	4	['distal_intron', 'distal_intron', 'distal_intron', 'distal_intron']	['WWOX']	+	4	['distal_intron']
chr16	78248036	78248395	4	['distal_intron', 'distal_intron', 'distal_intron', 'distal_intron']	['WWOX']	+	4	['distal_intron']
chr16	78310327	78310633	4	['distal_intron', 'distal_intron', 'distal_intron', 'distal_intron']	['WWOX']	+	4	['distal_intron']
chr16	78408312	78408693	4	['distal_intron', 'distal_intron', 'distal_intron', 'distal_intron']	['WWOX']	+	4	['distal_intron']
chr16	78507545	78508071	6	['distal_intron', 'distal_intron', 'distal_intron', 'distal_intron', 'distal_intron']['distal_intron']	['WWOX']	+	5	['distal_intron']
chr16	78560512	78561522	7	['distal_intron', 'distal_intron', 'distal_intron']['distal_intron', 'distal_intron', 'distal_intron', 'distal_intron']	['WWOX']	+	4	['distal_intron']
chr16	78745897	78746661	5	['distal_intron', 'distal_intron', 'distal_intron', 'distal_intron']['distal_intron']	['WWOX']	+	4	['distal_intron']
chr16	78840127	78840473	5	['distal_intron', 'distal_intron', 'distal_intron', 'distal_intron', 'distal_intron']	['WWOX']	+	5	['distal_intron']
chr16	78904297	78904562	4	['distal_intron', 'distal_intron', 'distal_intron', 'distal_intron']	['WWOX']	+	4	['distal_intron']
chr16	78953312	78954853	9	['distal_intron', 'distal_intron']['distal_intron', 'distal_intron', 'distal_intron']['distal_intron', 'distal_intron', 'distal_intron', 'distal_intron']	['WWOX']	+	4	['distal_intron']
chr16	78968041	78968202	5	['distal_intron', 'distal_intron', 'distal_intron', 'distal_intron', 'distal_intron']	['WWOX']	+	5	['distal_intron']
chr16	79086741	79087831	7	['distal_intron', 'distal_intron', 'distal_intron', 'distal_intron']['distal_intron', 'distal_intron']['distal_intron']	['WWOX']	+	4	['distal_intron']
chr16	79168013	79168896	5	['distal_intron', 'distal_intron', 'distal_intron', 'distal_intron']['distal_intron']	['WWOX']	+	4	['distal_intron']
chr16	79333772	79334291	5	['distal_intron', 'distal_intron', 'distal_intron', 'distal_intron']['distal_intron']	['MAF']	-	4	['distal_intron']
chr16	79355977	79357128	12	['distal_intron', 'distal_intron', 'distal_intron', 'distal_intron', 'distal_intron', 'distal_intron', 'distal_intron', 'distal_intron']['distal_intron', 'distal_intron', 'distal_intron']['distal_intron']	['MAF']	-	8	['distal_intron']
chr16	79459392	79460612	6	['distal_intron', 'distal_intron', 'distal_intron', 'distal_intron']['distal_intron', 'distal_intron']	['MAF']	-	4	['distal_intron']
chr16	79506510	79507583	7	['distal_intron', 'distal_intron']['distal_intron', 'distal_intron', 'distal_intron', 'distal_intron', 'distal_intron']	['MAF']	-	5	['distal_intron']
chr16	79522610	79522918	5	['distal_intron', 'distal_intron', 'distal_intron', 'distal_intron', 'distal_intron']	['MAF']	-	5	['distal_intron']
chr16	79545073	79545497	6	['distal_intron', 'distal_intron', 'distal_intron', 'distal_intron', 'distal_intron', 'distal_intron']	['MAF']	-	6	['distal_intron']
chr16	79790028	79790883	5	['distal_intron', 'distal_intron', 'distal_intron', 'distal_intron']['distal_intron']	['LINC01229']	+	4	['distal_intron']
chr16	79824884	79825510	5	['distal_intron', 'distal_intron', 'distal_intron', 'distal_intron']['distal_intron']	['LINC01228']	-	4	['distal_intron']
chr16	80100268	80100613	4	['distal_intron', 'distal_intron', 'distal_intron', 'distal_intron']	['LOC105371357']	+	4	['distal_intron']
chr16	80304162	80304543	4	['distal_intron', 'distal_intron', 'distal_intron', 'distal_intron']	['DYNLRB2-AS1']	-	4	['distal_intron']
chr16	80350261	80350527	4	['distal_intron', 'distal_intron', 'distal_intron', 'distal_intron']	['DYNLRB2-AS1']	-	4	['distal_intron']
chr16	80374983	80375246	4	['distal_intron', 'distal_intron', 'distal_intron', 'distal_intron']	['DYNLRB2-AS1']	-	4	['distal_intron']
chr16	80441198	80442199	6	['distal_intron', 'distal_intron', 'distal_intron', 'distal_intron']['distal_intron', 'distal_intron']	['DYNLRB2-AS1']	-	4	['distal_intron']
chr16	80511728	80513050	6	['distal_intron', 'distal_intron', 'distal_intron', 'distal_intron']['distal_intron', 'distal_intron']	['DYNLRB2-AS1']	-	4	['distal_intron']
chr16	80653334	80654697	8	['distal_intron', 'distal_intron']['distal_intron', 'distal_intron', 'distal_intron', 'distal_intron', 'distal_intron']['distal_intron']	['CDYL2']	-	5	['distal_intron']
chr16	80669917	80670310	4	['distal_intron', 'distal_intron', 'distal_intron', 'distal_intron']	['CDYL2']	-	4	['distal_intron']
chr16	80672934	80673278	4	['distal_intron', 'distal_intron', 'distal_intron', 'distal_intron']	['CDYL2']	-	4	['distal_intron']
chr16	80879804	80880307	5	['distal_intron', 'distal_intron', 'distal_intron', 'distal_intron']['distal_intron']	['ARLNC1']	-	4	['distal_intron']
chr16	81114440	81116637	10	['distal_intron', 'distal_intron', 'distal_intron', 'distal_intron']['distal_intron', 'distal_intron']['distal_intron', 'distal_intron']['distal_intron', 'distal_intron']	['PKD1L2']	-	4	['distal_intron']
chr16	81197099	81197543	6	['distal_intron', 'distal_intron', 'distal_intron', 'distal_intron', 'distal_intron', 'distal_intron']	['PKD1L2']	-	6	['distal_intron']
chr16	81239214	81239657	4	['distal_intron', 'distal_intron', 'distal_intron', 'distal_intron']	['BCO1']	+	4	['distal_intron']
chr16	81258920	81259367	4	['distal_intron', 'distal_intron', 'distal_intron', 'proximal_intron']	['BCO1']	+	4	['mixed']
chr16	81268223	81268731	5	['proximal_intron', 'distal_intron', 'distal_intron', 'distal_intron']['distal_intron']	['BCO1']	+	4	['mixed']
chr16	81357572	81357900	4	['proximal_intron', 'proximal_intron', 'exon', 'exon']	['GAN']	+	4	['mixed']
chr16	81498665	81499657	6	['distal_intron', 'distal_intron']['distal_intron', 'distal_intron', 'distal_intron', 'distal_intron']	['CMIP']	+	4	['distal_intron']
chr16	81544619	81545587	6	['distal_intron', 'distal_intron', 'distal_intron', 'distal_intron']['distal_intron', 'distal_intron']	['CMIP']	+	4	['distal_intron']
chr16	81564804	81565128	4	['distal_intron', 'distal_intron', 'distal_intron', 'distal_intron']	['CMIP']	+	4	['distal_intron']
chr16	81598639	81599019	4	['distal_intron', 'distal_intron', 'distal_intron', 'distal_intron']	['CMIP']	+	4	['distal_intron']
chr16	81614215	81615716	14	['distal_intron', 'distal_intron', 'distal_intron']['distal_intron', 'distal_intron', 'distal_intron', 'distal_intron', 'distal_intron', 'distal_intron', 'distal_intron']['distal_intron', 'distal_intron', 'distal_intron', 'distal_intron']	['CMIP']	+	7	['distal_intron']
chr16	81626469	81627209	7	['distal_intron', 'distal_intron', 'distal_intron', 'distal_intron']['distal_intron', 'distal_intron', 'distal_intron']	['CMIP']	+	4	['distal_intron']
chr16	81635845	81636939	8	['distal_intron', 'distal_intron', 'distal_intron', 'distal_intron']['distal_intron', 'distal_intron', 'distal_intron', 'distal_intron']	['CMIP']	+	4	['distal_intron']
chr16	81678731	81679499	9	['proximal_intron', 'distal_intron', 'distal_intron', 'distal_intron']['distal_intron', 'distal_intron', 'distal_intron', 'distal_intron', 'distal_intron']	['CMIP']	+	5	['mixed']
chr16	81795604	81796123	5	['distal_intron', 'distal_intron', 'distal_intron', 'distal_intron']['distal_intron']	['PLCG2']	+	4	['distal_intron']
chr16	81839774	81840217	4	['distal_intron', 'distal_intron', 'distal_intron', 'distal_intron']	['PLCG2']	+	4	['distal_intron']
chr16	81865698	81867208	18	['distal_intron', 'distal_intron', 'distal_intron', 'distal_intron', 'distal_intron', 'distal_intron', 'distal_intron']['distal_intron', 'distal_intron', 'distal_intron', 'distal_intron', 'distal_intron', 'distal_intron', 'distal_intron', 'distal_intron']['distal_intron', 'distal_intron', 'distal_intron']	['PLCG2']	+	8	['distal_intron']
chr16	81870674	81871003	5	['proximal_intron', 'proximal_intron', 'proximal_intron', 'proximal_intron', 'proximal_intron']	['PLCG2']	+	5	['proximal_intron']
chr16	81925746	81926814	7	['distal_intron', 'distal_intron', 'distal_intron', 'distal_intron', 'distal_intron']['distal_intron', 'proximal_intron']	['PLCG2']	+	5	['mixed']
chr16	82077293	82077601	4	['distal_intron', 'distal_intron', 'distal_intron', 'distal_intron']	['HSD17B2']	+	4	['distal_intron']
chr16	82649551	82650486	6	['distal_intron', 'distal_intron', 'distal_intron', 'distal_intron']['distal_intron', 'distal_intron']	['CDH13']	+	4	['distal_intron']
chr16	82659432	82660768	6	['distal_intron', 'distal_intron', 'distal_intron', 'distal_intron']['distal_intron', 'distal_intron']	['CDH13']	+	4	['distal_intron']
chr16	82668901	82669243	4	['distal_intron', 'distal_intron', 'distal_intron', 'distal_intron']	['CDH13']	+	4	['distal_intron']
chr16	82691988	82693238	6	['distal_intron', 'distal_intron', 'distal_intron', 'distal_intron']['distal_intron', 'distal_intron']	['CDH13']	+	4	['distal_intron']
chr16	82708056	82708267	4	['distal_intron', 'distal_intron', 'distal_intron', 'distal_intron']	['CDH13']	+	4	['distal_intron']
chr16	82760734	82761171	4	['distal_intron', 'distal_intron', 'distal_intron', 'distal_intron']	['CDH13']	+	4	['distal_intron']
chr16	82775931	82776641	5	['distal_intron', 'distal_intron', 'distal_intron', 'distal_intron']['distal_intron']	['CDH13' 'LOC101928446']	+	4	['distal_intron']
chr16	82802187	82802886	5	['distal_intron', 'distal_intron', 'distal_intron', 'distal_intron']['distal_intron']	['CDH13' 'LOC101928446']	+	4	['distal_intron']
chr16	82817844	82818043	5	['distal_intron', 'distal_intron', 'distal_intron', 'distal_intron', 'distal_intron']	['CDH13' 'LOC101928446']	+	5	['distal_intron']
chr16	82835782	82836432	5	['distal_intron', 'distal_intron', 'distal_intron', 'distal_intron']['distal_intron']	['CDH13']	+	4	['distal_intron']
chr16	82889495	82890799	8	['distal_intron', 'distal_intron', 'distal_intron', 'distal_intron']['distal_intron', 'distal_intron', 'distal_intron', 'distal_intron']	['CDH13']	+	4	['distal_intron']
chr16	83006982	83007874	6	['distal_intron', 'distal_intron', 'distal_intron', 'distal_intron']['distal_intron', 'distal_intron']	['CDH13']	+	4	['distal_intron']
chr16	83029585	83031321	15	['distal_intron', 'distal_intron', 'distal_intron']['distal_intron', 'distal_intron', 'distal_intron']['distal_intron', 'distal_intron', 'distal_intron', 'distal_intron', 'distal_intron', 'distal_intron', 'distal_intron', 'distal_intron', 'distal_intron']	['CDH13']	+	9	['distal_intron']
chr16	83105127	83106412	7	['distal_intron']['distal_intron', 'distal_intron', 'distal_intron', 'distal_intron']['distal_intron', 'distal_intron']	['CDH13']	+	4	['distal_intron']
chr16	83117976	83118417	5	['distal_intron', 'distal_intron', 'distal_intron', 'distal_intron', 'distal_intron']	['CDH13']	+	5	['distal_intron']
chr16	83127139	83127702	6	['distal_intron', 'distal_intron', 'distal_intron', 'distal_intron', 'distal_intron']['distal_intron']	['CDH13']	+	5	['distal_intron']
chr16	83170797	83172364	9	['distal_intron', 'distal_intron', 'proximal_intron', 'proximal_intron']['proximal_intron', 'proximal_intron', 'proximal_intron', 'proximal_intron']['distal_intron']	['CDH13']	+	4	['mixed']
chr16	83276573	83276892	4	['distal_intron', 'distal_intron', 'distal_intron', 'distal_intron']	['CDH13']	+	4	['distal_intron']
chr16	83384592	83385106	6	['distal_intron', 'distal_intron', 'distal_intron', 'distal_intron']['distal_intron', 'distal_intron']	['CDH13']	+	4	['distal_intron']
chr16	83483718	83485785	10	['distal_intron', 'distal_intron', 'distal_intron', 'distal_intron']['distal_intron', 'distal_intron', 'distal_intron', 'distal_intron']['distal_intron', 'distal_intron']	['CDH13']	+	4	['distal_intron']
chr16	83617798	83618296	5	['distal_intron', 'distal_intron', 'distal_intron', 'distal_intron', 'distal_intron']	['CDH13']	+	5	['distal_intron']
chr16	83619262	83620521	8	['distal_intron', 'distal_intron', 'distal_intron']['distal_intron', 'distal_intron', 'distal_intron', 'distal_intron']['distal_intron']	['CDH13']	+	4	['distal_intron']
chr16	83624903	83625355	5	['distal_intron', 'distal_intron', 'distal_intron', 'distal_intron', 'distal_intron']	['CDH13']	+	5	['distal_intron']
chr16	83698884	83700026	7	['distal_intron', 'distal_intron']['distal_intron', 'distal_intron', 'distal_intron', 'distal_intron']['distal_intron']	['CDH13']	+	4	['distal_intron']
chr16	83723925	83724551	27	['distal_intron', 'distal_intron', 'distal_intron', 'distal_intron', 'distal_intron', 'distal_intron', 'distal_intron', 'distal_intron', 'distal_intron', 'distal_intron', 'distal_intron', 'distal_intron', 'distal_intron', 'distal_intron', 'distal_intron', 'distal_intron', 'distal_intron', 'distal_intron', 'distal_intron', 'distal_intron']['distal_intron', 'distal_intron', 'distal_intron', 'distal…	['CDH13']	+	20	['distal_intron']
chr16	83737875	83738769	6	['distal_intron', 'distal_intron', 'distal_intron', 'distal_intron']['distal_intron', 'distal_intron']	['CDH13']	+	4	['distal_intron']
chr16	83916387	83916778	4	['three_prime_UTR', 'three_prime_UTR', 'three_prime_UTR', 'three_prime_UTR']	['MLYCD']	+	4	['three_prime_UTR']
chr16	83977549	83978380	7	['distal_intron', 'distal_intron', 'distal_intron']['proximal_intron', 'proximal_intron', 'proximal_intron', 'proximal_intron']	['NECAB2']	+	4	['mixed']
chr16	83981710	83982457	5	['distal_intron', 'distal_intron', 'distal_intron', 'distal_intron']['distal_intron']	['NECAB2']	+	4	['distal_intron']
chr16	84131660	84132157	4	['distal_intron', 'distal_intron', 'distal_intron', 'distal_intron']	['HSDL1']	-	4	['distal_intron']
chr16	84412158	84412962	9	['distal_intron', 'distal_intron', 'distal_intron', 'distal_intron', 'distal_intron', 'distal_intron', 'distal_intron', 'distal_intron']['distal_intron']	['ATP2C2']	+	8	['distal_intron']
chr16	84484795	84485118	4	['distal_intron', 'distal_intron', 'distal_intron', 'distal_intron']	['MEAK7']	-	4	['distal_intron']
chr16	84485790	84487159	6	['distal_intron', 'distal_intron', 'distal_intron', 'distal_intron']['exon', 'distal_intron']	['MEAK7']	-	4	['mixed']
chr16	84578585	84579236	15	['distal_intron', 'distal_intron', 'distal_intron', 'distal_intron', 'distal_intron', 'distal_intron', 'distal_intron', 'distal_intron', 'distal_intron', 'distal_intron', 'distal_intron', 'distal_intron', 'distal_intron']['distal_intron', 'distal_intron']	['COTL1']	-	13	['distal_intron']
chr16	84583530	84583902	4	['distal_intron', 'distal_intron', 'distal_intron', 'distal_intron']	['COTL1']	-	4	['distal_intron']
chr16	84602589	84604230	9	['distal_intron', 'distal_intron', 'distal_intron']['distal_intron', 'distal_intron']['distal_intron', 'distal_intron', 'distal_intron', 'distal_intron']	['COTL1']	-	4	['distal_intron']
chr16	84654887	84655567	5	['distal_intron', 'distal_intron', 'distal_intron', 'distal_intron']['distal_intron']	['KLHL36']	+	4	['distal_intron']
chr16	84663495	84663937	4	['three_prime_UTR', 'three_prime_UTR', 'three_prime_UTR', 'three_prime_UTR']	['KLHL36']	+	4	['three_prime_UTR']
chr16	84712579	84712981	4	['distal_intron', 'distal_intron', 'distal_intron', 'distal_intron']	['USP10']	+	4	['distal_intron']
chr16	84798957	84799934	7	['distal_intron', 'distal_intron', 'distal_intron']['distal_intron', 'distal_intron', 'proximal_intron', 'proximal_intron']	['LOC105371378']	+	4	['mixed']
chr16	84843573	84843934	4	['distal_intron', 'distal_intron', 'distal_intron', 'distal_intron']	['CRISPLD2']	+	4	['distal_intron']
chr16	84851137	84851467	4	['distal_intron', 'distal_intron', 'distal_intron', 'distal_intron']	['CRISPLD2']	+	4	['distal_intron']
chr16	84863826	84864085	4	['distal_intron', 'distal_intron', 'distal_intron', 'distal_intron']	['CRISPLD2']	+	4	['distal_intron']
chr16	84930907	84931028	5	['distal_intron', 'distal_intron', 'distal_intron', 'distal_intron', 'distal_intron']	['LINC02176']	+	5	['distal_intron']
chr16	85058150	85058571	4	['distal_intron', 'distal_intron', 'distal_intron', 'distal_intron']	['KIAA0513']	+	4	['distal_intron']
chr16	85090914	85091361	4	['three_prime_UTR', 'three_prime_UTR', 'three_prime_UTR', 'three_prime_UTR']	['KIAA0513']	+	4	['three_prime_UTR']
chr16	85105230	85105881	5	['proximal_intron', 'proximal_intron', 'proximal_intron', 'proximal_intron']['distal_intron']	['CIBAR2']	-	4	['mixed']
chr16	85138446	85139423	7	['distal_intron', 'distal_intron', 'distal_intron']['distal_intron', 'distal_intron', 'distal_intron', 'distal_intron']	['LINC02139']	+	4	['distal_intron']
chr16	85163196	85164353	7	['distal_intron', 'distal_intron', 'distal_intron', 'distal_intron', 'distal_intron']['distal_intron', 'distal_intron']	['LOC105371382']	-	5	['distal_intron']
chr16	85165407	85167003	9	['distal_intron', 'distal_intron']['distal_intron', 'distal_intron']['distal_intron', 'distal_intron', 'distal_intron', 'distal_intron', 'distal_intron']	['LOC105371382']	-	5	['distal_intron']
chr16	85198921	85199239	4	['distal_intron', 'distal_intron', 'distal_intron', 'distal_intron']	['GSE1']	+	4	['distal_intron']
chr16	85226441	85226687	4	['distal_intron', 'distal_intron', 'distal_intron', 'distal_intron']	['GSE1']	+	4	['distal_intron']
chr16	85233559	85233632	4	['distal_intron', 'distal_intron', 'distal_intron', 'distal_intron']	['GSE1']	+	4	['distal_intron']
chr16	85284028	85284256	4	['distal_intron', 'distal_intron', 'distal_intron', 'distal_intron']	['GSE1' 'LINC00311']	+	4	['distal_intron']
chr16	85314384	85315031	6	['distal_intron', 'distal_intron', 'distal_intron', 'distal_intron', 'distal_intron']['distal_intron']	['GSE1']	+	5	['distal_intron']
chr16	85327416	85328094	6	['distal_intron', 'distal_intron', 'distal_intron', 'distal_intron']['distal_intron', 'distal_intron']	['GSE1']	+	4	['distal_intron']
chr16	85336562	85336916	4	['distal_intron', 'distal_intron', 'distal_intron', 'distal_intron']	['GSE1']	+	4	['distal_intron']
chr16	85354638	85355135	4	['distal_intron', 'distal_intron', 'distal_intron', 'distal_intron']	['GSE1']	+	4	['distal_intron']
chr16	85373976	85374433	5	['distal_intron', 'distal_intron', 'distal_intron', 'distal_intron', 'distal_intron']	['GSE1']	+	5	['distal_intron']
chr16	85382696	85383294	6	['distal_intron', 'distal_intron', 'distal_intron', 'distal_intron', 'distal_intron']['distal_intron']	['GSE1']	+	5	['distal_intron']
chr16	85398618	85399048	6	['distal_intron', 'distal_intron', 'distal_intron', 'distal_intron', 'distal_intron', 'distal_intron']	['GSE1']	+	6	['distal_intron']
chr16	85400409	85400619	4	['distal_intron', 'distal_intron', 'distal_intron', 'distal_intron']	['GSE1']	+	4	['distal_intron']
chr16	85429178	85429761	6	['distal_intron', 'distal_intron', 'distal_intron', 'distal_intron', 'distal_intron']['distal_intron']	['GSE1']	+	5	['distal_intron']
chr16	85439679	85440161	9	['distal_intron', 'distal_intron', 'distal_intron', 'distal_intron', 'distal_intron', 'distal_intron', 'distal_intron', 'distal_intron', 'distal_intron']	['GSE1']	+	9	['distal_intron']
chr16	85486328	85487428	7	['distal_intron', 'distal_intron', 'distal_intron', 'distal_intron']['distal_intron', 'distal_intron', 'distal_intron']	['GSE1']	+	4	['distal_intron']
chr16	85514412	85515065	7	['distal_intron', 'distal_intron']['distal_intron', 'distal_intron', 'distal_intron', 'distal_intron', 'distal_intron']	['GSE1']	+	5	['distal_intron']
chr16	85589021	85590729	14	['distal_intron', 'distal_intron']['distal_intron', 'distal_intron', 'distal_intron']['distal_intron', 'distal_intron', 'distal_intron', 'distal_intron', 'distal_intron', 'distal_intron', 'distal_intron', 'distal_intron', 'distal_intron']	['GSE1']	+	9	['distal_intron']
chr16	85642170	85642575	6	['distal_intron', 'distal_intron', 'distal_intron', 'distal_intron', 'distal_intron', 'distal_intron']	['GSE1']	+	6	['distal_intron']
chr16	85645844	85646209	10	['distal_intron', 'distal_intron', 'distal_intron', 'distal_intron', 'distal_intron', 'distal_intron', 'distal_intron', 'distal_intron', 'distal_intron', 'distal_intron']	['GSE1']	+	10	['distal_intron']
chr16	85742242	85743164	5	['distal_intron', 'distal_intron', 'distal_intron', 'distal_intron']['distal_intron']	['C16orf74']	-	4	['distal_intron']
chr16	85791116	85791560	4	['distal_intron', 'distal_intron', 'distal_intron', 'distal_intron']	['EMC8']	-	4	['distal_intron']
chr16	86242091	86242515	8	['distal_intron', 'distal_intron', 'distal_intron', 'distal_intron', 'distal_intron', 'distal_intron', 'distal_intron', 'distal_intron']	['LINC01081']	-	8	['distal_intron']
chr16	86243241	86243679	4	['distal_intron', 'distal_intron', 'distal_intron', 'distal_intron']	['LINC01081']	-	4	['distal_intron']
chr16	86485769	86486222	4	['distal_intron', 'distal_intron', 'distal_intron', 'distal_intron']	['FENDRR']	-	4	['distal_intron']
chr16	86503004	86503747	6	['distal_intron', 'distal_intron', 'distal_intron', 'distal_intron', 'distal_intron']['distal_intron']	['FENDRR']	-	5	['distal_intron']
chr16	86734239	86734736	4	['distal_intron', 'proximal_intron', 'proximal_intron', 'proximal_intron']	['LINC02188']	+	4	['mixed']
chr16	87219128	87220064	10	['distal_intron', 'distal_intron', 'distal_intron', 'distal_intron', 'distal_intron', 'distal_intron', 'distal_intron', 'distal_intron']['distal_intron', 'distal_intron']	['LOC101928708']	+	8	['distal_intron']
chr16	87501924	87503069	17	['distal_intron', 'distal_intron', 'distal_intron', 'distal_intron', 'distal_intron', 'distal_intron', 'distal_intron', 'distal_intron']['distal_intron', 'distal_intron', 'distal_intron', 'distal_intron', 'distal_intron', 'distal_intron']['distal_intron', 'distal_intron', 'distal_intron']	['ZCCHC14-DT']	+	8	['distal_intron']
chr16	87639380	87640675	7	['distal_intron', 'distal_intron', 'distal_intron']['distal_intron', 'distal_intron', 'distal_intron', 'distal_intron']	['JPH3']	+	4	['distal_intron']
chr16	87744895	87745011	5	['distal_intron', 'distal_intron', 'distal_intron', 'distal_intron', 'distal_intron']	['KLHDC4']	-	5	['distal_intron']
chr16	87751031	87751658	5	['distal_intron', 'distal_intron', 'distal_intron', 'distal_intron']['distal_intron']	['KLHDC4']	-	4	['distal_intron']
chr16	87845408	87845848	4	['distal_intron', 'distal_intron', 'distal_intron', 'distal_intron']	['SLC7A5']	-	4	['distal_intron']
chr16	87917260	87917832	7	['distal_intron', 'distal_intron', 'distal_intron', 'distal_intron']['distal_intron', 'distal_intron', 'distal_intron']	['CA5A']	-	4	['distal_intron']
chr16	88016011	88016396	4	['distal_intron', 'distal_intron', 'distal_intron', 'distal_intron']	['BANP']	+	4	['distal_intron']
chr16	88116946	88117279	4	['distal_intron', 'distal_intron', 'distal_intron', 'distal_intron']	['ZNF469']	+	4	['distal_intron']
chr16	88136378	88137810	15	['distal_intron', 'distal_intron']['distal_intron', 'distal_intron', 'distal_intron', 'distal_intron', 'distal_intron', 'distal_intron', 'distal_intron']['distal_intron', 'distal_intron', 'distal_intron', 'distal_intron', 'distal_intron', 'distal_intron']	['ZNF469']	+	7	['distal_intron']
chr16	88162903	88163739	5	['distal_intron', 'distal_intron', 'distal_intron', 'distal_intron']['distal_intron']	['ZNF469']	+	4	['distal_intron']
chr16	88169765	88170640	6	['distal_intron', 'distal_intron', 'distal_intron', 'distal_intron']['distal_intron', 'distal_intron']	['ZNF469']	+	4	['distal_intron']
chr16	88194858	88195649	6	['exon', 'exon', 'exon', 'proximal_intron']['distal_intron', 'distal_intron']	['LINC02182' 'ZNF469']	+	4	['mixed']
chr16	88243594	88245239	14	['distal_intron', 'distal_intron', 'distal_intron', 'distal_intron']['distal_intron', 'distal_intron', 'distal_intron', 'distal_intron', 'distal_intron', 'distal_intron']['distal_intron', 'distal_intron', 'distal_intron']['distal_intron']	['ZNF469']	+	6	['distal_intron']
chr16	88280641	88281996	9	['distal_intron', 'distal_intron', 'distal_intron']['distal_intron', 'distal_intron', 'distal_intron', 'distal_intron']['distal_intron', 'distal_intron']	['ZNF469']	+	4	['distal_intron']
chr16	88305157	88305740	7	['distal_intron', 'distal_intron', 'distal_intron', 'distal_intron', 'distal_intron']['distal_intron', 'distal_intron']	['ZNF469']	+	5	['distal_intron']
chr16	88321371	88322034	7	['distal_intron', 'distal_intron', 'distal_intron', 'distal_intron', 'distal_intron', 'distal_intron']['distal_intron']	['ZNF469']	+	6	['distal_intron']
chr16	88333639	88334092	5	['distal_intron', 'distal_intron', 'distal_intron', 'distal_intron', 'distal_intron']	['ZNF469']	+	5	['distal_intron']
chr16	88345128	88345583	4	['distal_intron', 'distal_intron', 'distal_intron', 'distal_intron']	['ZNF469']	+	4	['distal_intron']
chr16	88360131	88360768	8	['distal_intron', 'distal_intron', 'distal_intron', 'distal_intron', 'distal_intron', 'distal_intron']['distal_intron', 'distal_intron']	['ZNF469']	+	6	['distal_intron']
chr16	88378968	88379251	4	['distal_intron', 'distal_intron', 'distal_intron', 'distal_intron']	['ZNF469']	+	4	['distal_intron']
chr16	88401532	88402145	6	['distal_intron', 'distal_intron', 'distal_intron', 'distal_intron']['distal_intron', 'distal_intron']	['ZNF469']	+	4	['distal_intron']
chr16	88407605	88407952	5	['distal_intron', 'distal_intron', 'distal_intron', 'distal_intron', 'distal_intron']	['ZNF469']	+	5	['distal_intron']
chr16	88417740	88417954	7	['distal_intron', 'distal_intron', 'distal_intron', 'distal_intron', 'distal_intron', 'distal_intron', 'distal_intron']	['ZNF469']	+	7	['distal_intron']
chr16	88728088	88729955	21	['distal_intron', 'distal_intron', 'distal_intron', 'distal_intron']['distal_intron', 'distal_intron', 'distal_intron', 'distal_intron', 'distal_intron', 'distal_intron', 'distal_intron', 'distal_intron']['distal_intron', 'distal_intron', 'distal_intron', 'distal_intron', 'distal_intron']['distal_intron', 'distal_intron', 'distal_intron', 'distal_intron']	['PIEZO1']	-	8	['distal_intron']
chr16	88735525	88735853	4	['proximal_intron', 'proximal_intron', 'proximal_intron', 'distal_intron']	['PIEZO1']	-	4	['mixed']
chr16	88828956	88829379	6	['distal_intron', 'distal_intron', 'distal_intron', 'distal_intron', 'distal_intron', 'distal_intron']	['GALNS']	-	6	['distal_intron']
chr16	88835897	88836395	4	['proximal_intron', 'proximal_intron', 'proximal_intron', 'proximal_intron']	['GALNS']	-	4	['proximal_intron']
chr16	88894151	88895456	35	['distal_intron', 'distal_intron', 'distal_intron', 'distal_intron', 'distal_intron', 'distal_intron', 'distal_intron', 'distal_intron', 'distal_intron', 'distal_intron', 'distal_intron', 'distal_intron', 'distal_intron', 'distal_intron', 'distal_intron', 'distal_intron', 'distal_intron', 'distal_intron', 'distal_intron', 'distal_intron', 'distal_intron', 'distal_intron', 'distal_intron', 'distal…	['CBFA2T3']	-	33	['distal_intron']
chr16	88915942	88916411	7	['distal_intron', 'distal_intron', 'distal_intron', 'distal_intron', 'distal_intron', 'distal_intron', 'distal_intron']	['CBFA2T3']	-	7	['distal_intron']
chr16	88967155	88967426	4	['distal_intron', 'distal_intron', 'distal_intron', 'distal_intron']	['CBFA2T3']	-	4	['distal_intron']
chr16	89114427	89114789	4	['exon', 'exon', 'proximal_intron', 'proximal_intron']	['ACSF3']	+	4	['mixed']
chr16	89123977	89125206	12	['distal_intron', 'distal_intron', 'distal_intron', 'distal_intron', 'distal_intron', 'distal_intron']['distal_intron', 'distal_intron', 'distal_intron', 'distal_intron', 'distal_intron']['distal_intron']	['ACSF3']	+	6	['distal_intron']
chr16	89167357	89167512	4	['proximal_intron', 'proximal_intron', 'proximal_intron', 'proximal_intron']	['LINC02138']	+	4	['proximal_intron']
chr16	89190355	89191252	10	['exon', 'proximal_intron', 'proximal_intron']['proximal_intron', 'proximal_intron', 'proximal_intron', 'proximal_intron', 'proximal_intron', 'proximal_intron', 'proximal_intron']	['CDH15']	+	7	['mixed']
chr16	89209248	89209407	4	['distal_intron', 'distal_intron', 'distal_intron', 'distal_intron']	['ZNF778']	+	4	['distal_intron']
chr16	89304282	89304948	7	['distal_intron', 'distal_intron', 'distal_intron', 'distal_intron', 'distal_intron', 'distal_intron']['proximal_intron']	['ANKRD11']	-	6	['mixed']
chr16	89311980	89313038	10	['distal_intron', 'distal_intron', 'distal_intron', 'distal_intron', 'distal_intron']['distal_intron', 'distal_intron', 'distal_intron', 'distal_intron', 'distal_intron']	['ANKRD11']	-	5	['distal_intron']
chr16	89517254	89517439	5	['distal_intron', 'distal_intron', 'distal_intron', 'distal_intron', 'distal_intron']	['SPG7']	+	5	['distal_intron']
chr16	89829476	89829945	4	['distal_intron', 'distal_intron', 'distal_intron', 'distal_intron']	['SPIRE2']	+	4	['distal_intron']
chr16	89891472	89891708	4	['distal_intron', 'distal_intron', 'distal_intron', 'distal_intron']	['TCF25']	+	4	['distal_intron']
chr16	90036945	90038298	7	['proximal_intron', 'proximal_intron', 'proximal_intron', 'proximal_intron']['exon', 'proximal_intron', 'distal_intron']	['GAS8']	+	4	['mixed']
chr10	234422	234835	4	['distal_intron', 'distal_intron', 'distal_intron', 'distal_intron']	['ZMYND11']	+	4	['distal_intron']
chr10	303667	305795	18	['distal_intron', 'distal_intron', 'distal_intron']['distal_intron', 'distal_intron']['distal_intron', 'distal_intron', 'distal_intron', 'distal_intron', 'distal_intron', 'distal_intron', 'distal_intron', 'distal_intron', 'distal_intron']['distal_intron', 'distal_intron', 'distal_intron']['distal_intron']	['DIP2C']	-	9	['distal_intron']
chr10	378415	379538	22	['distal_intron', 'distal_intron', 'distal_intron', 'distal_intron', 'distal_intron', 'distal_intron', 'distal_intron', 'distal_intron', 'distal_intron', 'distal_intron', 'distal_intron', 'distal_intron', 'distal_intron', 'distal_intron', 'distal_intron', 'distal_intron', 'distal_intron', 'distal_intron', 'distal_intron']['distal_intron', 'distal_intron']['distal_intron']	['DIP2C']	-	19	['distal_intron']
chr10	423243	424035	7	['proximal_intron', 'distal_intron', 'distal_intron', 'distal_intron', 'distal_intron', 'distal_intron']['distal_intron']	['DIP2C']	-	6	['mixed']
chr10	469460	470592	6	['distal_intron', 'distal_intron', 'distal_intron', 'distal_intron']['distal_intron', 'distal_intron']	['DIP2C']	-	4	['distal_intron']
chr10	478410	479131	5	['distal_intron', 'distal_intron', 'distal_intron', 'distal_intron']['distal_intron']	['DIP2C']	-	4	['distal_intron']
chr10	479918	480462	8	['distal_intron', 'distal_intron', 'distal_intron', 'distal_intron', 'distal_intron', 'distal_intron', 'distal_intron']['distal_intron']	['DIP2C']	-	7	['distal_intron']
chr10	506122	506622	4	['distal_intron', 'distal_intron', 'distal_intron', 'distal_intron']	['DIP2C']	-	4	['distal_intron']
chr10	513084	513539	4	['distal_intron', 'distal_intron', 'proximal_intron', 'exon']	['DIP2C']	-	4	['mixed']
chr10	578743	580557	26	['distal_intron', 'distal_intron', 'distal_intron', 'distal_intron', 'distal_intron']['distal_intron', 'distal_intron', 'distal_intron', 'distal_intron', 'distal_intron', 'distal_intron', 'distal_intron']['distal_intron', 'distal_intron', 'distal_intron', 'distal_intron', 'distal_intron', 'distal_intron', 'distal_intron', 'distal_intron', 'distal_intron']['distal_intron', 'distal_intron', 'distal…	['DIP2C']	-	9	['distal_intron']
chr10	582126	582551	4	['distal_intron', 'distal_intron', 'distal_intron', 'distal_intron']	['DIP2C']	-	4	['distal_intron']
chr10	670084	671181	14	['distal_intron', 'distal_intron', 'distal_intron', 'distal_intron', 'distal_intron', 'distal_intron', 'distal_intron', 'distal_intron', 'distal_intron', 'distal_intron', 'distal_intron', 'distal_intron']['distal_intron', 'exon']	['DIP2C']	-	12	['mixed']
chr10	678552	679755	32	['distal_intron', 'distal_intron', 'distal_intron', 'distal_intron', 'distal_intron', 'distal_intron', 'distal_intron', 'distal_intron', 'distal_intron', 'distal_intron', 'distal_intron', 'distal_intron', 'distal_intron', 'distal_intron', 'distal_intron', 'distal_intron', 'distal_intron']['distal_intron', 'distal_intron', 'distal_intron', 'distal_intron', 'distal_intron', 'distal_intron', 'distal…	['DIP2C']	-	17	['distal_intron']
chr10	869288	870034	5	['distal_intron', 'distal_intron', 'proximal_intron', 'proximal_intron']['exon']	['LARP4B']	-	4	['mixed']
chr10	1053290	1055528	11	['distal_intron', 'distal_intron', 'distal_intron', 'proximal_intron']['proximal_intron', 'exon']['proximal_intron', 'distal_intron']['distal_intron', 'distal_intron', 'distal_intron']	['IDI1']	-	4	['mixed']
chr10	1095075	1095452	7	['distal_intron', 'distal_intron', 'distal_intron', 'distal_intron', 'distal_intron', 'distal_intron', 'distal_intron']	['WDR37']	+	7	['distal_intron']
chr10	1117038	1117817	7	['distal_intron', 'distal_intron', 'distal_intron']['distal_intron', 'distal_intron', 'distal_intron', 'distal_intron']	['WDR37']	+	4	['distal_intron']
chr10	1209269	1209700	14	['distal_intron', 'distal_intron', 'distal_intron', 'distal_intron', 'distal_intron', 'distal_intron', 'distal_intron', 'distal_intron', 'distal_intron', 'distal_intron', 'distal_intron', 'distal_intron', 'distal_intron', 'distal_intron']	['ADARB2']	-	14	['distal_intron']
chr10	1255057	1255478	4	['distal_intron', 'distal_intron', 'distal_intron', 'distal_intron']	['ADARB2']	-	4	['distal_intron']
chr10	1309068	1309402	4	['distal_intron', 'distal_intron', 'distal_intron', 'distal_intron']	['ADARB2']	-	4	['distal_intron']
chr10	1340965	1341684	6	['distal_intron', 'distal_intron', 'distal_intron', 'distal_intron']['distal_intron', 'distal_intron']	['ADARB2']	-	4	['distal_intron']
chr10	1375756	1376067	9	['distal_intron', 'distal_intron', 'distal_intron', 'distal_intron', 'distal_intron', 'distal_intron', 'distal_intron', 'distal_intron', 'distal_intron']	['ADARB2']	-	9	['distal_intron']
chr10	1377316	1377425	4	['distal_intron', 'distal_intron', 'distal_intron', 'distal_intron']	['ADARB2']	-	4	['distal_intron']
chr10	1472265	1472584	5	['distal_intron', 'distal_intron', 'distal_intron', 'distal_intron', 'distal_intron']	['ADARB2']	-	5	['distal_intron']
chr10	1504823	1505769	13	['distal_intron', 'distal_intron', 'distal_intron', 'distal_intron', 'distal_intron', 'distal_intron', 'distal_intron', 'distal_intron', 'distal_intron']['distal_intron', 'distal_intron', 'distal_intron', 'distal_intron']	['ADARB2']	-	9	['distal_intron']
chr10	1518281	1519405	11	['distal_intron', 'distal_intron', 'distal_intron']['distal_intron', 'distal_intron', 'distal_intron', 'distal_intron', 'distal_intron', 'distal_intron']['distal_intron', 'distal_intron']	['ADARB2']	-	6	['distal_intron']
chr10	1528642	1529371	8	['distal_intron', 'distal_intron']['distal_intron', 'distal_intron', 'distal_intron', 'distal_intron', 'distal_intron', 'distal_intron']	['ADARB2']	-	6	['distal_intron']
chr10	1538538	1539844	8	['distal_intron', 'distal_intron', 'distal_intron', 'distal_intron', 'distal_intron']['distal_intron', 'distal_intron', 'distal_intron']	['ADARB2']	-	5	['distal_intron']
chr10	1558071	1558886	9	['distal_intron', 'distal_intron', 'distal_intron', 'distal_intron']['distal_intron', 'distal_intron', 'distal_intron', 'distal_intron', 'distal_intron']	['ADARB2']	-	5	['distal_intron']
chr10	1561646	1562981	7	['distal_intron', 'distal_intron', 'distal_intron', 'distal_intron']['distal_intron', 'distal_intron']['distal_intron']	['ADARB2']	-	4	['distal_intron']
chr10	1577191	1577760	5	['distal_intron', 'distal_intron', 'distal_intron', 'distal_intron']['distal_intron']	['ADARB2']	-	4	['distal_intron']
chr10	1578697	1578902	4	['distal_intron', 'distal_intron', 'distal_intron', 'distal_intron']	['ADARB2']	-	4	['distal_intron']
chr10	1615290	1615716	4	['distal_intron', 'distal_intron', 'distal_intron', 'distal_intron']	['ADARB2']	-	4	['distal_intron']
chr10	1631440	1632800	12	['distal_intron', 'distal_intron']['distal_intron', 'distal_intron', 'distal_intron', 'distal_intron', 'distal_intron', 'distal_intron', 'distal_intron']['distal_intron', 'distal_intron', 'distal_intron']	['ADARB2']	-	7	['distal_intron']
chr10	1654785	1655280	4	['distal_intron', 'distal_intron', 'distal_intron', 'distal_intron']	['ADARB2']	-	4	['distal_intron']
chr10	1659712	1660183	5	['distal_intron', 'distal_intron', 'distal_intron', 'distal_intron', 'distal_intron']	['ADARB2']	-	5	['distal_intron']
chr10	1663765	1665569	10	['distal_intron', 'distal_intron', 'distal_intron', 'distal_intron', 'distal_intron']['distal_intron', 'distal_intron']['distal_intron', 'distal_intron']['distal_intron']	['ADARB2']	-	5	['distal_intron']
chr10	1695607	1696187	13	['distal_intron', 'distal_intron', 'distal_intron', 'distal_intron', 'distal_intron', 'distal_intron', 'distal_intron', 'distal_intron', 'distal_intron', 'distal_intron', 'distal_intron', 'distal_intron']['distal_intron']	['ADARB2']	-	12	['distal_intron']
chr10	1718141	1718499	4	['distal_intron', 'distal_intron', 'distal_intron', 'distal_intron']	['ADARB2']	-	4	['distal_intron']
chr10	1983985	1984864	9	['distal_intron', 'distal_intron', 'distal_intron', 'distal_intron']['distal_intron', 'distal_intron', 'distal_intron', 'distal_intron', 'distal_intron']	['LOC105376346']	+	5	['distal_intron']
chr10	2175507	2175806	5	['distal_intron', 'distal_intron', 'distal_intron', 'distal_intron', 'distal_intron']	['LINC02662']	-	5	['distal_intron']
chr10	2301825	2302261	4	['exon', 'exon', 'exon', 'exon']	['LINC00701']	-	4	['exon']
chr10	2490312	2490418	4	['distal_intron', 'distal_intron', 'distal_intron', 'distal_intron']	['LINC02645']	-	4	['distal_intron']
chr10	3106208	3106408	4	['distal_intron', 'distal_intron', 'distal_intron', 'distal_intron']	['PFKP']	+	4	['distal_intron']
chr10	3110493	3111378	28	['distal_intron', 'distal_intron', 'distal_intron', 'distal_intron', 'distal_intron', 'distal_intron', 'distal_intron', 'distal_intron', 'distal_intron', 'distal_intron', 'distal_intron', 'distal_intron', 'distal_intron', 'distal_intron']['distal_intron', 'distal_intron', 'distal_intron', 'distal_intron', 'distal_intron', 'distal_intron', 'distal_intron', 'distal_intron', 'distal_intron', 'distal…	['PFKP']	+	14	['distal_intron']
chr10	3347074	3348368	6	['distal_intron', 'distal_intron']['distal_intron', 'distal_intron', 'distal_intron', 'distal_intron']	['LOC105376360']	+	4	['distal_intron']
chr10	3353865	3355042	7	['distal_intron', 'distal_intron', 'distal_intron', 'distal_intron']['distal_intron', 'distal_intron', 'distal_intron']	['LOC105376360']	+	4	['distal_intron']
chr10	3432336	3433077	5	['distal_intron', 'distal_intron', 'distal_intron', 'distal_intron']['distal_intron']	['LOC105376360']	+	4	['distal_intron']
chr10	3481651	3484557	18	['distal_intron', 'distal_intron']['distal_intron', 'distal_intron']['distal_intron', 'distal_intron', 'exon']['exon', 'exon', 'exon', 'exon', 'exon', 'exon', 'exon', 'exon', 'exon']['exon', 'exon']	['LOC105376360' 'LOC107984192' 'LOC124902538']	+	9	['mixed']
chr10	3531872	3532265	11	['exon', 'exon', 'exon', 'exon', 'exon', 'exon', 'exon', 'exon', 'exon', 'distal_intron', 'distal_intron']	['LOC105376360' 'LOC124902539']	+	11	['mixed']
chr10	3593765	3594090	8	['distal_intron', 'distal_intron', 'distal_intron', 'distal_intron', 'distal_intron', 'distal_intron', 'distal_intron', 'distal_intron']	['LOC105376360']	+	8	['distal_intron']
chr10	3647739	3648912	6	['distal_intron', 'distal_intron']['distal_intron', 'distal_intron', 'distal_intron', 'distal_intron']	['LOC105376360']	+	4	['distal_intron']
chr10	3653587	3654135	6	['distal_intron', 'distal_intron', 'distal_intron', 'distal_intron']['distal_intron', 'distal_intron']	['LOC105376360']	+	4	['distal_intron']
chr10	3696843	3697634	5	['distal_intron', 'distal_intron', 'distal_intron', 'distal_intron']['distal_intron']	['LOC105376360']	+	4	['distal_intron']
chr10	3710280	3711566	9	['distal_intron', 'distal_intron', 'distal_intron']['distal_intron', 'distal_intron', 'distal_intron', 'distal_intron', 'distal_intron']['distal_intron']	['LOC105376360']	+	5	['distal_intron']
chr10	3742847	3743167	4	['distal_intron', 'distal_intron', 'distal_intron', 'distal_intron']	['LOC105376360']	+	4	['distal_intron']
chr10	3932373	3932573	5	['distal_intron', 'proximal_intron', 'proximal_intron', 'proximal_intron', 'proximal_intron']	['LINC02660']	+	5	['mixed']
chr10	4716187	4716519	4	['distal_intron', 'distal_intron', 'distal_intron', 'distal_intron']	['LOC105376375']	-	4	['distal_intron']
chr10	4761758	4762612	6	['distal_intron', 'distal_intron', 'distal_intron', 'proximal_intron', 'proximal_intron']['proximal_intron']	['LOC105376374' 'LOC105376375']	-	5	['mixed']
chr10	4841018	4843823	13	['distal_intron', 'proximal_intron']['proximal_intron', 'proximal_intron']['proximal_intron', 'proximal_intron']['proximal_intron', 'proximal_intron', 'proximal_intron', 'distal_intron']['distal_intron', 'distal_intron', 'distal_intron']	['AKR1E2']	+	4	['mixed']
chr10	5371028	5371384	11	['distal_intron', 'distal_intron', 'distal_intron', 'distal_intron', 'distal_intron', 'distal_intron', 'distal_intron', 'distal_intron', 'distal_intron', 'distal_intron', 'distal_intron']	['UCN3']	+	11	['distal_intron']
chr10	5393471	5393710	4	['three_prime_UTR', 'three_prime_UTR', 'exon', 'exon']	['TUBAL3']	-	4	['mixed']
chr10	5514617	5514931	4	['exon', 'exon', 'exon', 'exon']	['CALML3-AS1']	-	4	['exon']
chr10	5595352	5595736	4	['exon', 'exon', 'proximal_intron', 'proximal_intron']	['LASTR']	-	4	['mixed']
chr10	5659239	5659653	5	['distal_intron', 'distal_intron', 'distal_intron', 'distal_intron', 'distal_intron']	['ASB13']	-	5	['distal_intron']
chr10	5779836	5780167	4	['distal_intron', 'distal_intron', 'distal_intron', 'distal_intron']	['GDI2']	-	4	['distal_intron']
chr10	5877140	5878672	10	['distal_intron', 'distal_intron', 'distal_intron']['distal_intron', 'proximal_intron', 'proximal_intron', 'proximal_intron', 'three_prime_UTR']['proximal_intron', 'distal_intron']	['ANKRD16']	-	5	['mixed']
chr10	5898687	5899038	4	['distal_intron', 'distal_intron', 'distal_intron', 'distal_intron']	['FBH1']	+	4	['distal_intron']
chr10	6023444	6024133	5	['distal_intron', 'distal_intron', 'distal_intron', 'distal_intron']['proximal_intron']	['IL2RA']	-	4	['mixed']
chr10	6046213	6047517	10	['distal_intron', 'distal_intron', 'distal_intron']['distal_intron', 'distal_intron', 'distal_intron', 'distal_intron', 'distal_intron', 'distal_intron', 'distal_intron']	['IL2RA']	-	7	['distal_intron']
chr10	6139410	6139714	4	['distal_intron', 'distal_intron', 'distal_intron', 'distal_intron']	['LOC101928080']	-	4	['distal_intron']
chr10	6211752	6212232	4	['distal_intron', 'distal_intron', 'distal_intron', 'distal_intron']	['PFKFB3']	+	4	['distal_intron']
chr10	6257647	6258409	5	['distal_intron', 'distal_intron', 'distal_intron', 'distal_intron']['distal_intron']	['PFKFB3']	+	4	['distal_intron']
chr10	6281949	6282400	4	['distal_intron', 'distal_intron', 'distal_intron', 'distal_intron']	['PFKFB3']	+	4	['distal_intron']
chr10	6314940	6315433	4	['distal_intron', 'distal_intron', 'distal_intron', 'distal_intron']	['PFKFB3']	+	4	['distal_intron']
chr10	6431392	6431559	4	['distal_intron', 'distal_intron', 'distal_intron', 'distal_intron']	['PRKCQ']	-	4	['distal_intron']
chr10	6550382	6551499	7	['distal_intron', 'distal_intron', 'distal_intron', 'distal_intron']['distal_intron', 'distal_intron', 'distal_intron']	['PRKCQ']	-	4	['distal_intron']
chr10	6817725	6818083	4	['distal_intron', 'distal_intron', 'distal_intron', 'distal_intron']	['LINC00707']	+	4	['distal_intron']
chr10	6836616	6836948	4	['distal_intron', 'distal_intron', 'distal_intron', 'distal_intron']	['LINC00707']	+	4	['distal_intron']
chr10	6911912	6912234	4	['distal_intron', 'distal_intron', 'distal_intron', 'distal_intron']	['LOC105376387']	-	4	['distal_intron']
chr10	6960994	6961255	4	['distal_intron', 'distal_intron', 'distal_intron', 'distal_intron']	['LOC105376387']	-	4	['distal_intron']
chr10	7198775	7199272	5	['distal_intron', 'distal_intron', 'distal_intron', 'distal_intron', 'distal_intron']	['SFMBT2']	-	5	['distal_intron']
chr10	7203685	7203920	4	['distal_intron', 'distal_intron', 'distal_intron', 'distal_intron']	['SFMBT2']	-	4	['distal_intron']
chr10	7273707	7274729	7	['exon', 'exon', 'exon', 'exon']['exon', 'exon', 'exon']	['SFMBT2']	-	4	['exon']
chr10	7316076	7316928	6	['distal_intron']['distal_intron', 'distal_intron', 'distal_intron', 'distal_intron', 'distal_intron']	['SFMBT2']	-	5	['distal_intron']
chr10	7340044	7340964	5	['distal_intron', 'distal_intron', 'distal_intron', 'distal_intron']['distal_intron']	['SFMBT2']	-	4	['distal_intron']
chr10	7610842	7612140	6	['distal_intron', 'distal_intron', 'distal_intron', 'distal_intron']['distal_intron', 'distal_intron']	['ITIH5']	-	4	['distal_intron']
chr10	7624242	7624557	4	['distal_intron', 'distal_intron', 'distal_intron', 'distal_intron']	['ITIH5']	-	4	['distal_intron']
chr10	7775480	7777091	9	['proximal_intron', 'proximal_intron']['proximal_intron', 'distal_intron']['distal_intron', 'distal_intron', 'distal_intron', 'distal_intron', 'distal_intron']	['KIN']	-	5	['mixed']
chr10	7806739	7806915	4	['proximal_intron', 'proximal_intron', 'proximal_intron', 'proximal_intron']	['ATP5F1C']	+	4	['proximal_intron']
chr10	7960419	7960846	4	['distal_intron', 'distal_intron', 'distal_intron', 'distal_intron']	['TAF3']	+	4	['distal_intron']
chr10	8172781	8173184	8	['proximal_intron', 'proximal_intron', 'proximal_intron', 'proximal_intron', 'proximal_intron', 'proximal_intron', 'proximal_intron', 'distal_intron']	['LOC107984206']	-	8	['mixed']
chr10	8196013	8196990	6	['distal_intron', 'distal_intron', 'distal_intron', 'distal_intron']['distal_intron', 'distal_intron']	['LOC107984205']	+	4	['distal_intron']
chr10	9259221	9259752	5	['distal_intron', 'distal_intron', 'distal_intron', 'distal_intron']['distal_intron']	['LOC101928272']	-	4	['distal_intron']
chr10	9498065	9498448	4	['distal_intron', 'distal_intron', 'distal_intron', 'distal_intron']	['LINC02663']	-	4	['distal_intron']
chr10	9545531	9545962	4	['distal_intron', 'distal_intron', 'distal_intron', 'distal_intron']	['LINC02663']	-	4	['distal_intron']
chr10	9819522	9820347	8	['distal_intron', 'distal_intron', 'distal_intron', 'distal_intron', 'distal_intron', 'distal_intron']['distal_intron', 'distal_intron']	['LINC02663']	-	6	['distal_intron']
chr10	9833868	9834282	6	['distal_intron', 'distal_intron', 'distal_intron', 'distal_intron', 'distal_intron', 'distal_intron']	['LINC02663']	-	6	['distal_intron']
chr10	10550841	10551081	4	['distal_intron', 'distal_intron', 'distal_intron', 'distal_intron']	['CELF2']	+	4	['distal_intron']
chr10	10616865	10617039	4	['distal_intron', 'distal_intron', 'distal_intron', 'distal_intron']	['CELF2']	+	4	['distal_intron']
chr10	10690576	10691495	7	['distal_intron', 'distal_intron', 'distal_intron', 'distal_intron', 'distal_intron']['distal_intron', 'distal_intron']	['CELF2']	+	5	['distal_intron']
chr10	10730335	10730932	6	['distal_intron', 'distal_intron', 'distal_intron', 'distal_intron', 'distal_intron']['distal_intron']	['CELF2']	+	5	['distal_intron']
chr10	10731913	10732307	4	['distal_intron', 'distal_intron', 'distal_intron', 'distal_intron']	['CELF2']	+	4	['distal_intron']
chr10	10889369	10890361	6	['distal_intron', 'distal_intron']['distal_intron', 'distal_intron', 'distal_intron', 'distal_intron']	['CELF2']	+	4	['distal_intron']
chr10	10940616	10941103	4	['proximal_intron', 'proximal_intron', 'proximal_intron', 'distal_intron']	['CELF2']	+	4	['mixed']
chr10	11066668	11066979	4	['distal_intron', 'distal_intron', 'distal_intron', 'distal_intron']	['CELF2']	+	4	['distal_intron']
chr10	11088143	11088489	5	['distal_intron', 'distal_intron', 'distal_intron', 'distal_intron', 'distal_intron']	['CELF2']	+	5	['distal_intron']
chr10	11109796	11110532	6	['distal_intron', 'distal_intron', 'distal_intron', 'distal_intron', 'distal_intron']['distal_intron']	['CELF2']	+	5	['distal_intron']
chr10	11117841	11118581	5	['distal_intron', 'distal_intron', 'distal_intron', 'distal_intron']['distal_intron']	['CELF2']	+	4	['distal_intron']
chr10	11177290	11177619	4	['distal_intron', 'distal_intron', 'distal_intron', 'distal_intron']	['CELF2']	+	4	['distal_intron']
chr10	11219029	11219400	5	['distal_intron', 'distal_intron', 'distal_intron', 'distal_intron', 'distal_intron']	['CELF2']	+	5	['distal_intron']
chr10	11644166	11644788	5	['distal_intron', 'distal_intron', 'distal_intron', 'distal_intron']['distal_intron']	['LOC105376413']	-	4	['distal_intron']
chr10	11662741	11663738	5	['distal_intron', 'distal_intron', 'distal_intron', 'distal_intron']['distal_intron']	['LOC105376413']	-	4	['distal_intron']
chr10	11989353	11990638	7	['distal_intron', 'distal_intron', 'distal_intron', 'distal_intron']['distal_intron', 'distal_intron', 'distal_intron']	['UPF2']	-	4	['distal_intron']
chr10	12005977	12006299	4	['distal_intron', 'distal_intron', 'distal_intron', 'distal_intron']	['UPF2']	-	4	['distal_intron']
chr10	12115816	12117292	8	['distal_intron', 'distal_intron', 'distal_intron']['distal_intron', 'distal_intron', 'distal_intron', 'distal_intron']['proximal_intron']	['DHTKD1']	+	4	['mixed']
chr10	12200601	12201059	4	['distal_intron', 'distal_intron', 'distal_intron', 'distal_intron']	['CDC123']	+	4	['distal_intron']
chr10	12223344	12223636	4	['distal_intron', 'distal_intron', 'distal_intron', 'distal_intron']	['CDC123']	+	4	['distal_intron']
chr10	12247918	12249311	7	['distal_intron', 'distal_intron']['distal_intron', 'distal_intron', 'distal_intron', 'distal_intron']['proximal_intron']	['CDC123']	+	4	['mixed']
chr10	12364193	12364651	4	['distal_intron', 'distal_intron', 'distal_intron', 'distal_intron']	['CAMK1D']	+	4	['distal_intron']
chr10	12378786	12379616	6	['distal_intron', 'distal_intron', 'distal_intron', 'distal_intron']['distal_intron', 'distal_intron']	['CAMK1D']	+	4	['distal_intron']
chr10	12496419	12497048	5	['distal_intron', 'distal_intron', 'distal_intron', 'distal_intron']['distal_intron']	['CAMK1D']	+	4	['distal_intron']
chr10	12503003	12503164	6	['distal_intron', 'distal_intron', 'distal_intron', 'distal_intron', 'distal_intron', 'distal_intron']	['CAMK1D']	+	6	['distal_intron']
chr10	12615443	12616015	9	['distal_intron', 'distal_intron', 'distal_intron', 'distal_intron', 'distal_intron', 'distal_intron', 'distal_intron']['distal_intron', 'distal_intron']	['CAMK1D']	+	7	['distal_intron']
chr10	12625060	12625613	5	['distal_intron', 'distal_intron', 'distal_intron', 'distal_intron']['distal_intron']	['CAMK1D']	+	4	['distal_intron']
chr10	12831105	12831717	5	['three_prime_UTR', 'three_prime_UTR', 'three_prime_UTR', 'three_prime_UTR']['three_prime_UTR']	['CAMK1D']	+	4	['three_prime_UTR']
chr10	12971292	12972181	6	['distal_intron', 'distal_intron']['distal_intron', 'distal_intron', 'distal_intron', 'distal_intron']	['CCDC3']	-	4	['distal_intron']
chr10	13222569	13222964	4	['distal_intron', 'distal_intron', 'distal_intron', 'distal_intron']	['UCMA']	-	4	['distal_intron']
chr10	13231308	13232431	6	['distal_intron', 'distal_intron']['distal_intron', 'distal_intron', 'distal_intron', 'distal_intron']	['UCMA']	-	4	['distal_intron']
chr10	13722375	13723162	11	['distal_intron', 'distal_intron', 'distal_intron', 'distal_intron']['distal_intron', 'distal_intron', 'distal_intron', 'distal_intron', 'distal_intron', 'distal_intron', 'distal_intron']	['FRMD4A']	-	7	['distal_intron']
chr10	13807944	13808350	6	['distal_intron', 'distal_intron', 'distal_intron', 'distal_intron', 'distal_intron', 'distal_intron']	['FRMD4A']	-	6	['distal_intron']
chr10	13872210	13872634	5	['distal_intron', 'distal_intron', 'distal_intron', 'distal_intron', 'distal_intron']	['FRMD4A']	-	5	['distal_intron']
chr10	13947577	13947938	4	['distal_intron', 'distal_intron', 'distal_intron', 'distal_intron']	['FRMD4A']	-	4	['distal_intron']
chr10	13971114	13971801	9	['distal_intron', 'distal_intron', 'distal_intron', 'distal_intron', 'distal_intron', 'proximal_intron', 'proximal_intron']['proximal_intron', 'exon']	['FRMD4A']	-	7	['mixed']
chr10	14070747	14071243	4	['distal_intron', 'distal_intron', 'distal_intron', 'distal_intron']	['FRMD4A']	-	4	['distal_intron']
chr10	14246427	14246582	4	['distal_intron', 'distal_intron', 'distal_intron', 'distal_intron']	['FRMD4A']	-	4	['distal_intron']
chr10	14545200	14545614	4	['distal_intron', 'distal_intron', 'distal_intron', 'distal_intron']	['FAM107B']	-	4	['distal_intron']
chr10	14596338	14596966	6	['exon', 'exon', 'exon', 'exon', 'exon']['exon']	['FAM107B']	-	5	['exon']
chr10	14636865	14638459	7	['distal_intron', 'distal_intron', 'distal_intron', 'distal_intron']['distal_intron', 'distal_intron']['distal_intron']	['FAM107B']	-	4	['distal_intron']
chr10	14688449	14688881	4	['distal_intron', 'distal_intron', 'distal_intron', 'distal_intron']	['FAM107B']	-	4	['distal_intron']
chr10	14698078	14699681	8	['distal_intron', 'distal_intron', 'distal_intron', 'distal_intron']['distal_intron', 'distal_intron']['distal_intron', 'distal_intron']	['FAM107B']	-	4	['distal_intron']
chr10	15015382	15016215	5	['exon']['distal_intron', 'distal_intron', 'distal_intron', 'distal_intron']	['ACBD7-DCLRE1CP1' 'DCLRE1CP1']	-	4	['mixed']
chr10	15052886	15053598	6	['distal_intron']['distal_intron', 'distal_intron', 'distal_intron', 'distal_intron', 'distal_intron']	['ACBD7-DCLRE1CP1']	-	5	['distal_intron']
chr10	15181876	15182311	4	['distal_intron', 'distal_intron', 'distal_intron', 'distal_intron']	['LOC105376434']	-	4	['distal_intron']
chr10	15291840	15293746	11	['distal_intron', 'distal_intron']['distal_intron', 'distal_intron', 'distal_intron', 'distal_intron', 'distal_intron']['distal_intron', 'distal_intron']['distal_intron', 'distal_intron']	['FAM171A1']	-	5	['distal_intron']
chr10	15355806	15355924	4	['distal_intron', 'distal_intron', 'distal_intron', 'distal_intron']	['FAM171A1']	-	4	['distal_intron']
chr10	15549364	15549648	4	['distal_intron', 'distal_intron', 'distal_intron', 'distal_intron']	['ITGA8']	-	4	['distal_intron']
chr10	15684246	15684525	4	['proximal_intron', 'proximal_intron', 'proximal_intron', 'distal_intron']	['ITGA8']	-	4	['mixed']
chr10	15700341	15700543	4	['distal_intron', 'distal_intron', 'distal_intron', 'distal_intron']	['ITGA8']	-	4	['distal_intron']
chr10	16452355	16453198	6	['distal_intron', 'distal_intron', 'distal_intron', 'distal_intron']['distal_intron', 'distal_intron']	['PTER']	+	4	['distal_intron']
chr10	16603080	16603516	4	['distal_intron', 'distal_intron', 'distal_intron', 'distal_intron']	['RSU1']	-	4	['distal_intron']
chr10	16671588	16672038	4	['distal_intron', 'distal_intron', 'distal_intron', 'distal_intron']	['RSU1']	-	4	['distal_intron']
chr10	16694560	16694885	4	['distal_intron', 'proximal_intron', 'proximal_intron', 'proximal_intron']	['RSU1']	-	4	['mixed']
chr10	16878808	16879498	5	['distal_intron', 'distal_intron', 'distal_intron', 'distal_intron']['distal_intron']	['CUBN']	-	4	['distal_intron']
chr10	16905547	16905852	4	['distal_intron', 'distal_intron', 'distal_intron', 'distal_intron']	['CUBN']	-	4	['distal_intron']
chr10	16975325	16976227	7	['distal_intron', 'distal_intron', 'distal_intron', 'distal_intron', 'distal_intron']['distal_intron', 'distal_intron']	['CUBN']	-	5	['distal_intron']
chr10	17004074	17004558	4	['proximal_intron', 'proximal_intron', 'distal_intron', 'distal_intron']	['CUBN']	-	4	['mixed']
chr10	17025826	17026011	4	['proximal_intron', 'proximal_intron', 'proximal_intron', 'proximal_intron']	['CUBN']	-	4	['proximal_intron']
chr10	17116413	17116966	5	['distal_intron', 'distal_intron', 'distal_intron', 'distal_intron']['distal_intron']	['CUBN']	-	4	['distal_intron']
chr10	17143576	17145119	8	['exon', 'exon']['exon', 'exon']['exon', 'exon', 'exon', 'exon']	['TRDMT1']	-	4	['exon']
chr10	17437884	17438382	4	['distal_intron', 'distal_intron', 'distal_intron', 'distal_intron']	['ST8SIA6']	-	4	['distal_intron']
chr10	17600170	17600619	4	['distal_intron', 'distal_intron', 'distal_intron', 'distal_intron']	['HACD1']	-	4	['distal_intron']
chr10	17810851	17811233	4	['distal_intron', 'distal_intron', 'distal_intron', 'distal_intron']	['MRC1']	+	4	['distal_intron']
chr10	17832932	17833394	4	['distal_intron', 'distal_intron', 'proximal_intron', 'proximal_intron']	['MRC1']	+	4	['mixed']
chr10	17858546	17858803	4	['distal_intron', 'distal_intron', 'distal_intron', 'distal_intron']	['MRC1']	+	4	['distal_intron']
chr10	17997175	17997646	4	['distal_intron', 'distal_intron', 'distal_intron', 'distal_intron']	['SLC39A12']	+	4	['distal_intron']
chr10	18186143	18186596	4	['distal_intron', 'distal_intron', 'distal_intron', 'distal_intron']	['CACNB2']	+	4	['distal_intron']
chr10	18198467	18199546	8	['distal_intron', 'distal_intron', 'distal_intron', 'distal_intron', 'distal_intron']['distal_intron', 'distal_intron', 'distal_intron']	['CACNB2']	+	5	['distal_intron']
chr10	18206130	18207740	9	['distal_intron', 'distal_intron', 'distal_intron']['distal_intron', 'distal_intron']['distal_intron', 'distal_intron', 'distal_intron', 'distal_intron']	['CACNB2']	+	4	['distal_intron']
chr10	18335256	18335502	4	['distal_intron', 'distal_intron', 'distal_intron', 'distal_intron']	['CACNB2']	+	4	['distal_intron']
chr10	18389197	18389684	4	['distal_intron', 'distal_intron', 'distal_intron', 'distal_intron']	['CACNB2']	+	4	['distal_intron']
chr10	18410793	18411206	4	['distal_intron', 'distal_intron', 'distal_intron', 'distal_intron']	['CACNB2']	+	4	['distal_intron']
chr10	18449796	18450293	4	['distal_intron', 'distal_intron', 'distal_intron', 'distal_intron']	['CACNB2']	+	4	['distal_intron']
chr10	18470210	18471169	6	['distal_intron', 'distal_intron', 'distal_intron', 'distal_intron']['distal_intron', 'distal_intron']	['CACNB2']	+	4	['distal_intron']
chr10	18486730	18487115	5	['distal_intron', 'distal_intron', 'distal_intron', 'distal_intron', 'distal_intron']	['CACNB2']	+	5	['distal_intron']
chr10	18611370	18611864	4	['distal_intron', 'distal_intron', 'distal_intron', 'distal_intron']	['NSUN6']	-	4	['distal_intron']
chr10	18670121	18670873	7	['distal_intron', 'distal_intron', 'distal_intron', 'distal_intron', 'distal_intron']['distal_intron', 'distal_intron']	['ARL5B']	+	5	['distal_intron']
chr10	18741141	18741665	10	['distal_intron', 'distal_intron', 'distal_intron', 'distal_intron', 'distal_intron', 'distal_intron', 'distal_intron', 'distal_intron', 'distal_intron']['distal_intron']	['LOC105376440']	+	9	['distal_intron']
chr10	18770771	18771204	4	['distal_intron', 'distal_intron', 'distal_intron', 'distal_intron']	['LOC105376440']	+	4	['distal_intron']
chr10	18777104	18777475	5	['proximal_intron', 'proximal_intron', 'proximal_intron', 'proximal_intron', 'proximal_intron']	['LOC105376440']	+	5	['proximal_intron']
chr10	19070779	19071246	4	['distal_intron', 'distal_intron', 'distal_intron', 'distal_intron']	['MALRD1']	+	4	['distal_intron']
chr10	19121706	19122122	5	['distal_intron', 'distal_intron', 'distal_intron', 'distal_intron', 'distal_intron']	['MALRD1']	+	5	['distal_intron']
chr10	19176731	19177634	10	['distal_intron', 'distal_intron', 'distal_intron', 'distal_intron', 'distal_intron', 'distal_intron', 'distal_intron', 'distal_intron', 'distal_intron']['distal_intron']	['MALRD1']	+	9	['distal_intron']
chr10	19458561	19458782	4	['distal_intron', 'distal_intron', 'distal_intron', 'distal_intron']	['MALRD1']	+	4	['distal_intron']
chr10	19631400	19631780	4	['distal_intron', 'distal_intron', 'distal_intron', 'distal_intron']	['MALRD1']	+	4	['distal_intron']
chr10	19660470	19660874	5	['distal_intron', 'distal_intron', 'distal_intron', 'distal_intron', 'distal_intron']	['MALRD1']	+	5	['distal_intron']
chr10	19688248	19689342	7	['distal_intron', 'distal_intron', 'distal_intron', 'distal_intron']['distal_intron', 'distal_intron']['distal_intron']	['MALRD1']	+	4	['distal_intron']
chr10	19695157	19696144	7	['distal_intron', 'distal_intron']['distal_intron', 'distal_intron', 'distal_intron', 'distal_intron', 'distal_intron']	['MALRD1']	+	5	['distal_intron']
chr10	19831881	19834086	9	['distal_intron', 'distal_intron', 'distal_intron', 'distal_intron']['distal_intron', 'distal_intron']['distal_intron', 'distal_intron']['distal_intron']	['PLXDC2']	+	4	['distal_intron']
chr10	19925229	19925419	4	['distal_intron', 'distal_intron', 'distal_intron', 'distal_intron']	['PLXDC2']	+	4	['distal_intron']
chr10	19963310	19963608	4	['distal_intron', 'distal_intron', 'distal_intron', 'distal_intron']	['PLXDC2']	+	4	['distal_intron']
chr10	20002404	20002796	4	['distal_intron', 'distal_intron', 'distal_intron', 'distal_intron']	['PLXDC2']	+	4	['distal_intron']
chr10	20233385	20233846	4	['distal_intron', 'distal_intron', 'distal_intron', 'distal_intron']	['PLXDC2']	+	4	['distal_intron']
chr10	20921197	20922154	7	['distal_intron', 'distal_intron']['distal_intron', 'distal_intron', 'distal_intron', 'distal_intron', 'distal_intron']	['NEBL']	-	5	['distal_intron']
chr10	20932767	20933049	4	['distal_intron', 'distal_intron', 'distal_intron', 'distal_intron']	['NEBL']	-	4	['distal_intron']
chr10	21038184	21038457	4	['distal_intron', 'distal_intron', 'distal_intron', 'distal_intron']	['NEBL']	-	4	['distal_intron']
chr10	21214201	21214653	11	['distal_intron', 'distal_intron', 'distal_intron', 'distal_intron', 'distal_intron', 'distal_intron', 'distal_intron', 'distal_intron', 'distal_intron', 'distal_intron', 'distal_intron']	['NEBL']	-	11	['distal_intron']
chr10	21416120	21416672	5	['distal_intron', 'distal_intron', 'distal_intron', 'distal_intron']['distal_intron']	['LOC105376445']	+	4	['distal_intron']
chr10	21867940	21868416	4	['distal_intron', 'distal_intron', 'distal_intron', 'distal_intron']	['DNAJC1']	-	4	['distal_intron']
chr10	22244433	22244921	4	['distal_intron', 'distal_intron', 'distal_intron', 'distal_intron']	['LOC124902391']	-	4	['distal_intron']
chr10	22567626	22568017	4	['proximal_intron', 'proximal_intron', 'proximal_intron', 'proximal_intron']	['PIP4K2A']	-	4	['proximal_intron']
chr10	22590490	22592876	9	['distal_intron', 'distal_intron', 'distal_intron', 'distal_intron']['proximal_intron', 'proximal_intron']['distal_intron', 'distal_intron']['distal_intron']	['PIP4K2A']	-	4	['mixed']
chr10	22603848	22604313	4	['distal_intron', 'distal_intron', 'distal_intron', 'distal_intron']	['PIP4K2A']	-	4	['distal_intron']
chr10	22612636	22613414	5	['distal_intron', 'distal_intron', 'distal_intron', 'distal_intron']['distal_intron']	['PIP4K2A']	-	4	['distal_intron']
chr10	22947949	22948383	4	['distal_intron', 'distal_intron', 'distal_intron', 'distal_intron']	['ARMC3']	+	4	['distal_intron']
chr10	23048380	23048805	4	['distal_intron', 'distal_intron', 'distal_intron', 'distal_intron']	['LOC107984215']	-	4	['distal_intron']
chr10	23223219	23223647	4	['proximal_intron', 'proximal_intron', 'proximal_intron', 'exon']	['C10orf67']	-	4	['mixed']
[truncated: 17,978 more rows]
